# Supplementary material for: Avoidance of recognition sites of restriction-modification systems is a widespread but not universal anti-restriction strategy of prokaryotic viruses
Source: BMC Genomics. 2018 Dec 7;19:885. doi: 10.1186/s12864-018-5324-3 (PMC6286503; doi:10.1186/s12864-018-5324-3)
Supplement: Supplementary file 1 — List of complete genomes of prokaryotic viruses. (TSV 344 kb) [file 12864_2018_5324_MOESM1_ESM.tsv]

# Additional file 1. List of complete genomes of prokaryotic viruses.
#
# Genome -- RefSeq/INSDC AC(s) of genome sequence
# TaxID -- virus taxon ID from NCBI Taxonomy
# Name -- virus name (NCBI Taxonomy scientific name)
# Length -- length of the genome sequence, bp
# Reference -- was the genome selected for analysis (yes/no)
# Source -- abbreviated source(s) of sequence AC:
# AE archaeal ENA,
# http://www.ebi.ac.uk/genomes/archaealvirus.details.txt
# AG archaeal GenBank, Entrez:
# Viruses[Organism] NOT cellular organisms[ORGN]
# NOT srcdb_refseq[PROP] NOT mRNA[filter] AND vhost archaea[filter]
# AND "complete genome"[All Fields]
# AR archaeal RefSeq, Entrez:
# Viruses[Organism] NOT cellular organisms[ORGN]
# AND srcdb_refseq[PROP] AND vhost archaea[filter]
# AND "complete genome"[All Fields]
# BE bacterial ENA,
# http://www.ebi.ac.uk/genomes/phage.details.txt
# BG bacterial GenBank, Entrez:
# Viruses[Organism] NOT cellular organisms[ORGN]
# NOT srcdb_refseq[PROP] NOT mRNA[filter] AND vhost bacteria[filter]
# AND "complete genome"[All Fields]
# BR bacterial RefSeq, Entrez:
# Viruses[Organism] NOT cellular organisms[ORGN]
# AND srcdb_refseq[PROP] AND vhost bacteria[filter]
# AND "complete genome"[All Fields]
# BM manually added genomes of Cystoviridae phages
#
#Genome	TaxID	Name	Length	Reference	Source
AB012574.1	127511	Vibrio phage Vf12	7965	no (NC_005948.1)	BE/BG
AB334720.1	10863	Enterobacteria phage f1	6407	no (JF719734.1)	BG
AB334721.1	10863	Enterobacteria phage f1	6407	no (JF719734.1)	BG
AB362338.2	10754	Salmonella virus P22	41660	no (AF217253.1)	BE
AB374228.1	493906	Vibrio phage kappa	33507	yes	BE
AB426868.1	10754	Salmonella virus P22	41660	no (AF217253.1)	BE/BG
AB572858.1	867695	Vibrio phage ND1-fs1	6856	yes	BE/BG
AB609718.1	947379	Enterococcus phage phiEF24C-P2	142072	no (NC_009904.1)	BE/BG
AB626963.1	1010615	Staphylococcus phage S13'	18186	yes	BE/BG
AB746912.1	1230469	Nitratiruptor phage NrS-1	37159	yes	BE/BG
AB757801.1	1244857	Edwardsiella phage IW-1	41684	yes	BE/BG
AB910602.1	1463607	Xanthomonas phage XacF1	7325	no (NC_001396.1)	BE/BG
AB931172.1	1497850	Ralstonia phage RS611	6386	yes	BE/BG
AB971354.1	39803	Escherichia virus Qbeta	4217	no (FJ483841.1)	BE/BG
AB981170.1	1530086	Ralstonia phage RSMSuper	8956	no (NC_011399.1)	BE/BG
AF059243.1	75725	Enterobacteria phage NL95	4248	yes	BE/BG
AF176027.1	10847	Escherichia virus phiX174	5386	no (NC_001422.1)	BG
AF176028.1	10847	Escherichia virus phiX174	5359	no (NC_001422.1)	BG
AF176029.1	10847	Escherichia virus phiX174	5386	no (NC_001422.1)	BG
AF176030.1	10847	Escherichia virus phiX174	5359	no (NC_001422.1)	BG
AF176031.1	10847	Escherichia virus phiX174	5386	no (NC_001422.1)	BG
AF176032.1	10847	Escherichia virus phiX174	5359	no (NC_001422.1)	BG
AF176033.1	10847	Escherichia virus phiX174	5388	no (NC_001422.1)	BG
AF176034.1	10847	Escherichia virus phiX174	5386	no (NC_001422.1)	BG
AF217253.1	10754	Salmonella virus P22	41724	yes	BG
AF227250.1	12021	Enterobacteria phage KU1	3486	yes	BE/BG
AF234173.1	10678	Escherichia virus P1	94481	no (NC_005856.1)	BG
AF274751.1	10844	Enterobacteria phage S13	5386	yes	BG
AF299300.1	10847	Escherichia virus phiX174	5359	no (NC_001422.1)	BG
AF299301.1	10847	Escherichia virus phiX174	5383	no (NC_001422.1)	BG
AF299302.1	10847	Escherichia virus phiX174	5386	no (NC_001422.1)	BG
AF299303.1	10847	Escherichia virus phiX174	5339	no (NC_001422.1)	BG
AF299304.1	10847	Escherichia virus phiX174	5359	no (NC_001422.1)	BG
AF299305.1	10847	Escherichia virus phiX174	5383	no (NC_001422.1)	BG
AF299306.1	10847	Escherichia virus phiX174	5368	no (NC_001422.1)	BG
AF299307.1	10847	Escherichia virus phiX174	5341	no (NC_001422.1)	BG
AF299308.1	10847	Escherichia virus phiX174	5369	no (NC_001422.1)	BG
AF299309.1	10847	Escherichia virus phiX174	5359	no (NC_001422.1)	BG
AF299310.1	10847	Escherichia virus phiX174	5359	no (NC_001422.1)	BG
AF299311.1	10847	Escherichia virus phiX174	5339	no (NC_001422.1)	BG
AF299312.1	10847	Escherichia virus phiX174	5339	no (NC_001422.1)	BG
AF299313.1	10847	Escherichia virus phiX174	5383	no (NC_001422.1)	BG
AF299314.1	10847	Escherichia virus phiX174	5356	no (NC_001422.1)	BG
AF452449.2	180503	Vibrio phage VSKK	6834	yes	BE/BG
AF454431.1	10843	Enterobacteria phage G4	5577	no (GQ153920.1)	BG
AF503408.1	10682	Enterobacteria phage P7	101660	yes	BE/BG
AF527608.1	200913	Salmonella phage P22-pbi	41724	no (AF217253.1)	BE
AF547430.1	213236	Mycobacterium phage PG1	68999	no (NC_008197.1)	BG
AJ536073.2	1075161	Bacillus phage pGIL01	14931	no (NC_005258.1)	BG
AJ550635.1	225067	Chlamydia phage 3	4554	yes	BE/BG
AJ748296.1	282066	Sulfolobus islandicus rudivirus 1 variant XX	33641	yes	AE/AG
AJ969242.1	745349	Spiroplasma phage SVGII3	7878	yes	BE/BG
AM084414.1	344021	Enterobacteria phage K1F	39699	no (NC_007456.1)	BE/BG
AP004402.1	180816	Stx2 converting phage I	61765	yes	BE/BG
AP011616.1	407392	Thermus phage phiYS40	152372	no (NC_008584.1)	BE/BG
AP011956.1	874268	Staphylococcus phage phi7247PVL	42481	no (NC_019921.1)	BE/BG
AP012529.1	1226252	Stx2-converting phage Stx2a_F403	63369	no (NC_010237.1)	BG
AP012530.1	1226253	Stx2-converting phage Stx2a_F349	59872	yes	BG
AP012531.1	1226254	Stx2-converting phage Stx2a_F422	63253	yes	BG
AP012532.1	1226255	Stx2-converting phage Stx2a_F451	64900	yes	BG
AP012533.1	1226256	Stx2-converting phage Stx2a_F723	62274	yes	BG
AP012534.1	1226257	Stx2-converting phage Stx2a_F765	63552	yes	BG
AP012535.1	1226258	Stx2-converting phage Stx2a_WGPS9	56224	yes	BG
AP012536.1	1226259	Stx2-converting phage Stx2a_1447	57034	yes	BG
AP012537.1	1226260	Stx2-converting phage Stx2a_WGPS2	58326	yes	BG
AP012538.1	1226261	Stx2-converting phage Stx2a_WGPS4	58538	yes	BG
AP012539.1	1226262	Stx2-converting phage Stx2a_WGPS6	57849	yes	BG
AP012540.1	1226263	Stx2-converting phage Stx2a_WGPS8	55023	yes	BG
AP013358.1	1407671	uncultured Mediterranean phage uvMED	33328	no (AP013538.1)	BE
AP013359.1	1407671	uncultured Mediterranean phage uvMED	37910	no (AP013538.1)	BE
AP013360.1	1407671	uncultured Mediterranean phage uvMED	39847	no (AP013538.1)	BE
AP013361.1	1407671	uncultured Mediterranean phage uvMED	43957	no (AP013538.1)	BE
AP013362.1	1407671	uncultured Mediterranean phage uvMED	39365	no (AP013538.1)	BE
AP013363.1	1407671	uncultured Mediterranean phage uvMED	39568	no (AP013538.1)	BE
AP013364.1	1407671	uncultured Mediterranean phage uvMED	39662	no (AP013538.1)	BE
AP013365.1	1407671	uncultured Mediterranean phage uvMED	39568	no (AP013538.1)	BE
AP013366.1	1407671	uncultured Mediterranean phage uvMED	39473	no (AP013538.1)	BE
AP013367.1	1407671	uncultured Mediterranean phage uvMED	39425	no (AP013538.1)	BE
AP013368.1	1407671	uncultured Mediterranean phage uvMED	35263	no (AP013538.1)	BE
AP013369.1	1407671	uncultured Mediterranean phage uvMED	41524	no (AP013538.1)	BE
AP013370.1	1407671	uncultured Mediterranean phage uvMED	30903	no (AP013538.1)	BE
AP013371.1	1407671	uncultured Mediterranean phage uvMED	32391	no (AP013538.1)	BE
AP013372.1	1407671	uncultured Mediterranean phage uvMED	32431	no (AP013538.1)	BE
AP013373.1	1407671	uncultured Mediterranean phage uvMED	32222	no (AP013538.1)	BE
AP013374.1	1407671	uncultured Mediterranean phage uvMED	41867	no (AP013538.1)	BE
AP013375.1	1407671	uncultured Mediterranean phage uvMED	42168	no (AP013538.1)	BE
AP013376.1	1407671	uncultured Mediterranean phage uvMED	34433	no (AP013538.1)	BE
AP013377.1	1407671	uncultured Mediterranean phage uvMED	40138	no (AP013538.1)	BE
AP013378.1	1407671	uncultured Mediterranean phage uvMED	34514	no (AP013538.1)	BE
AP013379.1	1407671	uncultured Mediterranean phage uvMED	33989	no (AP013538.1)	BE
AP013380.1	1407671	uncultured Mediterranean phage uvMED	34478	no (AP013538.1)	BE
AP013381.1	1407671	uncultured Mediterranean phage uvMED	33690	no (AP013538.1)	BE
AP013382.1	1407671	uncultured Mediterranean phage uvMED	41230	no (AP013538.1)	BE
AP013383.1	1407671	uncultured Mediterranean phage uvMED	39751	no (AP013538.1)	BE
AP013384.1	1407671	uncultured Mediterranean phage uvMED	35473	no (AP013538.1)	BE
AP013385.1	1407671	uncultured Mediterranean phage uvMED	36025	no (AP013538.1)	BE
AP013386.1	1407671	uncultured Mediterranean phage uvMED	34952	no (AP013538.1)	BE
AP013387.1	1407671	uncultured Mediterranean phage uvMED	34473	no (AP013538.1)	BE
AP013388.1	1407671	uncultured Mediterranean phage uvMED	36799	no (AP013538.1)	BE
AP013389.1	1407671	uncultured Mediterranean phage uvMED	36730	no (AP013538.1)	BE
AP013390.1	1407671	uncultured Mediterranean phage uvMED	33823	no (AP013538.1)	BE
AP013391.1	1407671	uncultured Mediterranean phage uvMED	34434	no (AP013538.1)	BE
AP013392.1	1407671	uncultured Mediterranean phage uvMED	34445	no (AP013538.1)	BE
AP013393.1	1407671	uncultured Mediterranean phage uvMED	39693	no (AP013538.1)	BE
AP013394.1	1407671	uncultured Mediterranean phage uvMED	41207	no (AP013538.1)	BE
AP013395.1	1407671	uncultured Mediterranean phage uvMED	41059	no (AP013538.1)	BE
AP013396.1	1407671	uncultured Mediterranean phage uvMED	36966	no (AP013538.1)	BE
AP013397.1	1407671	uncultured Mediterranean phage uvMED	34966	no (AP013538.1)	BE
AP013398.1	1407671	uncultured Mediterranean phage uvMED	35951	no (AP013538.1)	BE
AP013399.1	1407671	uncultured Mediterranean phage uvMED	35327	no (AP013538.1)	BE
AP013400.1	1407671	uncultured Mediterranean phage uvMED	36021	no (AP013538.1)	BE
AP013401.1	1407671	uncultured Mediterranean phage uvMED	35059	no (AP013538.1)	BE
AP013402.1	1407671	uncultured Mediterranean phage uvMED	38437	no (AP013538.1)	BE
AP013403.1	1407671	uncultured Mediterranean phage uvMED	42204	no (AP013538.1)	BE
AP013404.1	1407671	uncultured Mediterranean phage uvMED	32527	no (AP013538.1)	BE
AP013405.1	1407671	uncultured Mediterranean phage uvMED	35701	no (AP013538.1)	BE
AP013406.1	1407671	uncultured Mediterranean phage uvMED	37654	no (AP013538.1)	BE
AP013407.1	1407671	uncultured Mediterranean phage uvMED	33778	no (AP013538.1)	BE
AP013408.1	1407671	uncultured Mediterranean phage uvMED	32954	no (AP013538.1)	BE
AP013409.1	1407671	uncultured Mediterranean phage uvMED	33014	no (AP013538.1)	BE
AP013410.1	1407671	uncultured Mediterranean phage uvMED	33517	no (AP013538.1)	BE
AP013411.1	1407671	uncultured Mediterranean phage uvMED	35248	no (AP013538.1)	BE
AP013412.1	1407671	uncultured Mediterranean phage uvMED	34630	no (AP013538.1)	BE
AP013413.1	1407671	uncultured Mediterranean phage uvMED	38738	no (AP013538.1)	BE
AP013414.1	1407671	uncultured Mediterranean phage uvMED	38744	no (AP013538.1)	BE
AP013415.1	1407671	uncultured Mediterranean phage uvMED	38732	no (AP013538.1)	BE
AP013416.1	1407671	uncultured Mediterranean phage uvMED	39033	no (AP013538.1)	BE
AP013417.1	1407671	uncultured Mediterranean phage uvMED	39029	no (AP013538.1)	BE
AP013418.1	1407671	uncultured Mediterranean phage uvMED	39355	no (AP013538.1)	BE
AP013419.1	1407671	uncultured Mediterranean phage uvMED	39021	no (AP013538.1)	BE
AP013420.1	1407671	uncultured Mediterranean phage uvMED	39355	no (AP013538.1)	BE
AP013421.1	1407671	uncultured Mediterranean phage uvMED	33800	no (AP013538.1)	BE
AP013422.1	1407671	uncultured Mediterranean phage uvMED	33654	no (AP013538.1)	BE
AP013423.1	1407671	uncultured Mediterranean phage uvMED	33719	no (AP013538.1)	BE
AP013424.1	1407671	uncultured Mediterranean phage uvMED	33380	no (AP013538.1)	BE
AP013425.1	1407671	uncultured Mediterranean phage uvMED	32324	no (AP013538.1)	BE
AP013426.1	1407671	uncultured Mediterranean phage uvMED	37925	no (AP013538.1)	BE
AP013427.1	1407671	uncultured Mediterranean phage uvMED	37523	no (AP013538.1)	BE
AP013428.1	1407671	uncultured Mediterranean phage uvMED	37260	no (AP013538.1)	BE
AP013429.1	1407671	uncultured Mediterranean phage uvMED	36215	no (AP013538.1)	BE
AP013430.1	1407671	uncultured Mediterranean phage uvMED	33980	no (AP013538.1)	BE
AP013431.1	1407671	uncultured Mediterranean phage uvMED	33433	no (AP013538.1)	BE
AP013432.1	1407671	uncultured Mediterranean phage uvMED	32358	no (AP013538.1)	BE
AP013433.1	1407671	uncultured Mediterranean phage uvMED	33438	no (AP013538.1)	BE
AP013434.1	1407671	uncultured Mediterranean phage uvMED	33848	no (AP013538.1)	BE
AP013435.1	1407671	uncultured Mediterranean phage uvMED	32562	no (AP013538.1)	BE
AP013436.1	1407671	uncultured Mediterranean phage uvMED	38286	no (AP013538.1)	BE
AP013437.1	1407671	uncultured Mediterranean phage uvMED	38257	no (AP013538.1)	BE
AP013438.1	1407671	uncultured Mediterranean phage uvMED	39689	no (AP013538.1)	BE
AP013439.1	1407671	uncultured Mediterranean phage uvMED	35581	no (AP013538.1)	BE
AP013440.1	1407671	uncultured Mediterranean phage uvMED	34607	no (AP013538.1)	BE
AP013441.1	1407671	uncultured Mediterranean phage uvMED	36710	no (AP013538.1)	BE
AP013442.1	1407671	uncultured Mediterranean phage uvMED	39860	no (AP013538.1)	BE
AP013443.1	1407671	uncultured Mediterranean phage uvMED	39541	no (AP013538.1)	BE
AP013444.1	1407671	uncultured Mediterranean phage uvMED	37952	no (AP013538.1)	BE
AP013445.1	1407671	uncultured Mediterranean phage uvMED	38622	no (AP013538.1)	BE
AP013446.1	1407671	uncultured Mediterranean phage uvMED	32224	no (AP013538.1)	BE
AP013447.1	1407671	uncultured Mediterranean phage uvMED	32109	no (AP013538.1)	BE
AP013448.1	1407671	uncultured Mediterranean phage uvMED	32115	no (AP013538.1)	BE
AP013449.1	1407671	uncultured Mediterranean phage uvMED	31277	no (AP013538.1)	BE
AP013450.1	1407671	uncultured Mediterranean phage uvMED	31599	no (AP013538.1)	BE
AP013451.1	1407671	uncultured Mediterranean phage uvMED	32174	no (AP013538.1)	BE
AP013452.1	1407671	uncultured Mediterranean phage uvMED	32153	no (AP013538.1)	BE
AP013453.1	1407671	uncultured Mediterranean phage uvMED	36835	no (AP013538.1)	BE
AP013454.1	1407671	uncultured Mediterranean phage uvMED	36627	no (AP013538.1)	BE
AP013455.1	1407671	uncultured Mediterranean phage uvMED	36284	no (AP013538.1)	BE
AP013456.1	1407671	uncultured Mediterranean phage uvMED	35468	no (AP013538.1)	BE
AP013457.1	1407671	uncultured Mediterranean phage uvMED	38351	no (AP013538.1)	BE
AP013458.1	1407671	uncultured Mediterranean phage uvMED	36898	no (AP013538.1)	BE
AP013459.1	1407671	uncultured Mediterranean phage uvMED	38825	no (AP013538.1)	BE
AP013460.1	1407671	uncultured Mediterranean phage uvMED	39004	no (AP013538.1)	BE
AP013461.1	1407671	uncultured Mediterranean phage uvMED	37755	no (AP013538.1)	BE
AP013462.1	1407671	uncultured Mediterranean phage uvMED	37729	no (AP013538.1)	BE
AP013463.1	1407671	uncultured Mediterranean phage uvMED	37449	no (AP013538.1)	BE
AP013464.1	1407671	uncultured Mediterranean phage uvMED	35852	no (AP013538.1)	BE
AP013465.1	1407671	uncultured Mediterranean phage uvMED	34958	no (AP013538.1)	BE
AP013466.1	1407671	uncultured Mediterranean phage uvMED	34951	no (AP013538.1)	BE
AP013467.1	1407671	uncultured Mediterranean phage uvMED	35242	no (AP013538.1)	BE
AP013468.1	1407671	uncultured Mediterranean phage uvMED	35241	no (AP013538.1)	BE
AP013469.1	1407671	uncultured Mediterranean phage uvMED	34856	no (AP013538.1)	BE
AP013470.1	1407671	uncultured Mediterranean phage uvMED	34812	no (AP013538.1)	BE
AP013471.1	1407671	uncultured Mediterranean phage uvMED	35133	no (AP013538.1)	BE
AP013472.1	1407671	uncultured Mediterranean phage uvMED	34001	no (AP013538.1)	BE
AP013473.1	1407671	uncultured Mediterranean phage uvMED	34195	no (AP013538.1)	BE
AP013474.1	1407671	uncultured Mediterranean phage uvMED	35480	no (AP013538.1)	BE
AP013475.1	1407671	uncultured Mediterranean phage uvMED	34695	no (AP013538.1)	BE
AP013476.1	1407671	uncultured Mediterranean phage uvMED	32720	no (AP013538.1)	BE
AP013477.1	1407671	uncultured Mediterranean phage uvMED	39948	no (AP013538.1)	BE
AP013478.1	1407671	uncultured Mediterranean phage uvMED	33517	no (AP013538.1)	BE
AP013479.1	1407671	uncultured Mediterranean phage uvMED	42029	no (AP013538.1)	BE
AP013480.1	1407671	uncultured Mediterranean phage uvMED	34967	no (AP013538.1)	BE
AP013481.1	1407671	uncultured Mediterranean phage uvMED	36315	no (AP013538.1)	BE
AP013482.1	1407671	uncultured Mediterranean phage uvMED	36059	no (AP013538.1)	BE
AP013483.1	1407671	uncultured Mediterranean phage uvMED	30688	no (AP013538.1)	BE
AP013484.1	1407671	uncultured Mediterranean phage uvMED	30688	no (AP013538.1)	BE
AP013485.1	1407671	uncultured Mediterranean phage uvMED	32761	no (AP013538.1)	BE
AP013486.1	1407671	uncultured Mediterranean phage uvMED	30646	no (AP013538.1)	BE
AP013487.1	1407671	uncultured Mediterranean phage uvMED	30420	no (AP013538.1)	BE
AP013488.1	1407671	uncultured Mediterranean phage uvMED	30646	no (AP013538.1)	BE
AP013489.1	1407671	uncultured Mediterranean phage uvMED	30420	no (AP013538.1)	BE
AP013490.1	1407671	uncultured Mediterranean phage uvMED	32503	no (AP013538.1)	BE
AP013491.1	1407671	uncultured Mediterranean phage uvMED	31229	no (AP013538.1)	BE
AP013492.1	1407671	uncultured Mediterranean phage uvMED	31008	no (AP013538.1)	BE
AP013493.1	1407671	uncultured Mediterranean phage uvMED	31051	no (AP013538.1)	BE
AP013494.1	1407671	uncultured Mediterranean phage uvMED	31247	no (AP013538.1)	BE
AP013495.1	1407671	uncultured Mediterranean phage uvMED	32122	no (AP013538.1)	BE
AP013496.1	1407671	uncultured Mediterranean phage uvMED	31698	no (AP013538.1)	BE
AP013497.1	1407671	uncultured Mediterranean phage uvMED	31699	no (AP013538.1)	BE
AP013498.1	1407671	uncultured Mediterranean phage uvMED	31700	no (AP013538.1)	BE
AP013499.1	1407671	uncultured Mediterranean phage uvMED	31698	no (AP013538.1)	BE
AP013500.1	1407671	uncultured Mediterranean phage uvMED	32406	no (AP013538.1)	BE
AP013501.1	1407671	uncultured Mediterranean phage uvMED	32364	no (AP013538.1)	BE
AP013502.1	1407671	uncultured Mediterranean phage uvMED	38514	no (AP013538.1)	BE
AP013503.1	1407671	uncultured Mediterranean phage uvMED	38569	no (AP013538.1)	BE
AP013504.1	1407671	uncultured Mediterranean phage uvMED	38514	no (AP013538.1)	BE
AP013505.1	1407671	uncultured Mediterranean phage uvMED	38511	no (AP013538.1)	BE
AP013506.1	1407671	uncultured Mediterranean phage uvMED	38411	no (AP013538.1)	BE
AP013507.1	1407671	uncultured Mediterranean phage uvMED	37334	no (AP013538.1)	BE
AP013508.1	1407671	uncultured Mediterranean phage uvMED	34694	no (AP013538.1)	BE
AP013509.1	1407671	uncultured Mediterranean phage uvMED	38614	no (AP013538.1)	BE
AP013510.1	1407671	uncultured Mediterranean phage uvMED	42335	no (AP013538.1)	BE
AP013511.1	1407671	uncultured Mediterranean phage uvMED	35735	no (AP013538.1)	BE
AP013512.1	1407671	uncultured Mediterranean phage uvMED	32707	no (AP013538.1)	BE
AP013513.1	1407671	uncultured Mediterranean phage uvMED	32413	no (AP013538.1)	BE
AP013514.1	1407671	uncultured Mediterranean phage uvMED	33701	no (AP013538.1)	BE
AP013515.1	1407671	uncultured Mediterranean phage uvMED	37598	no (AP013538.1)	BE
AP013516.1	1407671	uncultured Mediterranean phage uvMED	35191	no (AP013538.1)	BE
AP013517.1	1407671	uncultured Mediterranean phage uvMED	34524	no (AP013538.1)	BE
AP013518.1	1407671	uncultured Mediterranean phage uvMED	38921	no (AP013538.1)	BE
AP013519.1	1407671	uncultured Mediterranean phage uvMED	30352	no (AP013538.1)	BE
AP013520.1	1407671	uncultured Mediterranean phage uvMED	37934	no (AP013538.1)	BE
AP013521.1	1407671	uncultured Mediterranean phage uvMED	35858	no (AP013538.1)	BE
AP013522.1	1407671	uncultured Mediterranean phage uvMED	41754	no (AP013538.1)	BE
AP013523.1	1407671	uncultured Mediterranean phage uvMED	41982	no (AP013538.1)	BE
AP013524.1	1407671	uncultured Mediterranean phage uvMED	39717	no (AP013538.1)	BE
AP013525.1	1407671	uncultured Mediterranean phage uvMED	42608	no (AP013538.1)	BE
AP013526.1	1407671	uncultured Mediterranean phage uvMED	42608	no (AP013538.1)	BE
AP013527.1	1407671	uncultured Mediterranean phage uvMED	42638	no (AP013538.1)	BE
AP013528.1	1407671	uncultured Mediterranean phage uvMED	39371	no (AP013538.1)	BE
AP013529.1	1407671	uncultured Mediterranean phage uvMED	40572	no (AP013538.1)	BE
AP013530.1	1407671	uncultured Mediterranean phage uvMED	42200	no (AP013538.1)	BE
AP013531.1	1407671	uncultured Mediterranean phage uvMED	42230	no (AP013538.1)	BE
AP013532.1	1407671	uncultured Mediterranean phage uvMED	38241	no (AP013538.1)	BE
AP013533.1	1407671	uncultured Mediterranean phage uvMED	37887	no (AP013538.1)	BE
AP013534.1	1407671	uncultured Mediterranean phage uvMED	41065	no (AP013538.1)	BE
AP013535.1	1407671	uncultured Mediterranean phage uvMED	40289	no (AP013538.1)	BE
AP013536.1	1407671	uncultured Mediterranean phage uvMED	34130	no (AP013538.1)	BE
AP013537.1	1407671	uncultured Mediterranean phage uvMED	34933	no (AP013538.1)	BE
AP013538.1	1407671	uncultured Mediterranean phage uvMED	44705	yes	BE
AP013539.1	1407671	uncultured Mediterranean phage uvMED	43444	no (AP013538.1)	BE
AP013540.1	1407671	uncultured Mediterranean phage uvMED	40866	no (AP013538.1)	BE
AP013541.1	1407671	uncultured Mediterranean phage uvMED	42399	no (AP013538.1)	BE
AP013542.1	1407671	uncultured Mediterranean phage uvMED	42564	no (AP013538.1)	BE
AP013543.1	1407671	uncultured Mediterranean phage uvMED	37553	no (AP013538.1)	BE
AP013544.1	1407671	uncultured Mediterranean phage uvMED	40564	no (AP013538.1)	BE
AP013545.1	1407671	uncultured Mediterranean phage uvMED	41803	no (AP013538.1)	BE
AP013547.1	1407671	uncultured Mediterranean phage uvMED	43552	no (AP013538.1)	BE
AP013548.1	1407671	uncultured Mediterranean phage uvMED	43698	no (AP013538.1)	BE
AP013549.1	1407671	uncultured Mediterranean phage uvMED	41987	no (AP013538.1)	BE
AP013550.1	1407671	uncultured Mediterranean phage uvMED	32133	no (AP013538.1)	BE
AP013551.1	1407671	uncultured Mediterranean phage uvMED	35997	no (AP013538.1)	BE
AP013552.1	1407671	uncultured Mediterranean phage uvMED	35766	no (AP013538.1)	BE
AP013553.1	1407671	uncultured Mediterranean phage uvMED	35009	no (AP013538.1)	BE
AP013554.1	1407671	uncultured Mediterranean phage uvMED	33993	no (AP013538.1)	BE
AP013555.1	1407671	uncultured Mediterranean phage uvMED	35554	no (AP013538.1)	BE
AP013556.1	1407671	uncultured Mediterranean phage uvMED	33988	no (AP013538.1)	BE
AP013557.1	1407671	uncultured Mediterranean phage uvMED	34141	no (AP013538.1)	BE
AP013558.1	1407671	uncultured Mediterranean phage uvMED	36091	no (AP013538.1)	BE
AP013559.1	1407671	uncultured Mediterranean phage uvMED	28986	no (AP013538.1)	BE
AP013560.1	1407671	uncultured Mediterranean phage uvMED	43216	no (AP013538.1)	BE
AP013561.1	1407671	uncultured Mediterranean phage uvMED	39729	no (AP013538.1)	BE
AP013562.1	1407671	uncultured Mediterranean phage uvMED	38341	no (AP013538.1)	BE
AP013563.1	1407671	uncultured Mediterranean phage uvMED	42854	no (AP013538.1)	BE
AP013564.1	1407671	uncultured Mediterranean phage uvMED	41611	no (AP013538.1)	BE
AP013565.1	1407671	uncultured Mediterranean phage uvMED	41859	no (AP013538.1)	BE
AP014715.1	1608311	Edwardsiella phage PEi26	177215	yes	BG
AP017903.1	1920526	Azobacteroides phage ProJPt-Bp1	99517	yes	BG
AP017924.1	1923889	Ralstonia phage RP12	279845	yes	BG
AP017925.1	1923890	Ralstonia phage RP31	276958	yes	BG
AP017972.1	1938577	Vibrio phage pTD1	239276	yes	BG
AY176327.1	221915	Staphylococcus virus K	127395	no (NC_005880.2)	BE/BG
AY264774.1	10760	Enterobacteria phage T7	39938	yes	BG
AY264775.1	10760	Enterobacteria phage T7	39093	no (AY264774.1)	BG
AY264776.1	10760	Enterobacteria phage T7	37664	no (AY264774.1)	BG
AY264777.1	10760	Enterobacteria phage T7	39096	no (AY264774.1)	BG
AY264778.1	10760	Enterobacteria phage T7	39085	no (AY264774.1)	BG
AY370673.1	194966	Salmonella virus SP6	43769	no (NC_004831.2)	BE/BG
AY441783.1	261665	Enterobacteria phage PR772	14946	yes	BE/BG
AY526908.1	263374	Bordetella phage BMP-1	42663	no (NC_005357.1)	BE/BG
AY526909.1	263375	Bordetella phage BIP-1	42638	no (NC_005357.1)	BE/BG
AY587007.1	10726	Escherichia virus T5	121752	yes	BE/BG
AY657002.1	1582354	Streptococcus phage phi1207.3	52491	yes	BG
AY692264.1	10726	Escherichia virus T5	113238	no (AY587007.1)	BG
AY751298.1	310953	Enterobacteria phage ID11	5577	no (DQ079899.1)	BE/BG
AY848684.1	318593	Enterobacteria phage L17	14935	yes	BE/BG
AY848685.1	318594	Enterobacteria phage PR3	14937	no (AY848684.1)	BE/BG
AY848686.1	318595	Enterobacteria phage PR4	14954	yes	BE/BG
AY848687.1	318596	Enterobacteria phage PR5	14939	yes	BE/BG
AY848688.1	261665	Enterobacteria phage PR772	14942	no (AY441783.1)	BE/BG
CP000711.1	539221	Enterobacteria phage CUS-3	40207	yes	BE/BG
CP004084.1	10847	Escherichia virus phiX174	5386	no (NC_001422.1)	BE/BG
CP008753.1	1514988	Burkholderia phage BEK	37631	no (NC_007145.2)	BE/BG
CP011103.1	1633782	Listeria phage LWP01	41913	yes	BG
CP011970.1	1677909	Peptoclostridium phage phiCDIF1296T	131326	no (NC_029048.1)	BG
CP018841.1	1929941	Staphylococcus phage HOB 14.1.R1	18659	yes	BG
DQ004855.1	330395	Listeria virus P100	131384	yes	BE/BG
DQ079870.1	338101	Escherichia phage ID21	6068	yes	BE/BG
DQ079871.1	338102	Escherichia phage ID32	6071	yes	BE/BG
DQ079872.1	338103	Escherichia phage NC35	6039	yes	BE/BG
DQ079874.1	338105	Escherichia phage WA45	6068	no (NC_007821.1)	BE/BG
DQ079875.1	338106	Escherichia phage NC28	6065	yes	BE/BG
DQ079876.1	338107	Escherichia phage ID62	6051	yes	BE/BG
DQ079877.1	338108	Escherichia phage ID52	5538	yes	BE/BG
DQ079878.1	338109	Enterobacteria phage NC3	6097	yes	BE/BG
DQ079879.1	338110	Escherichia phage NC29	6259	yes	BE/BG
DQ079880.1	338111	Enterobacteria phage ID1	5386	yes	BE/BG
DQ079881.1	338112	Enterobacteria phage ID22	5386	yes	BE/BG
DQ079882.1	338113	Enterobacteria phage ID34	5386	yes	BE/BG
DQ079883.1	338114	Enterobacteria phage ID45	5386	yes	BE/BG
DQ079884.1	338115	Enterobacteria phage NC1	5386	yes	BE/BG
DQ079885.1	338116	Enterobacteria phage NC5	5386	yes	BE/BG
DQ079886.1	338117	Enterobacteria phage NC7	5386	no (DQ079884.1)	BE/BG
DQ079887.1	338118	Enterobacteria phage NC11	5386	yes	BE/BG
DQ079888.1	338119	Enterobacteria phage NC16	5386	no (DQ079885.1)	BE/BG
DQ079889.1	338120	Enterobacteria phage NC37	5386	no (DQ079885.1)	BE/BG
DQ079890.1	338121	Enterobacteria phage NC41	5386	no (DQ079885.1)	BE/BG
DQ079891.1	338122	Enterobacteria phage NC51	5386	yes	BE/BG
DQ079892.1	338123	Enterobacteria phage NC56	5386	yes	BE/BG
DQ079893.1	338124	Enterobacteria phage WA4	5386	yes	BE/BG
DQ079894.1	338125	Enterobacteria phage WA10	5386	yes	BE/BG
DQ079895.1	338126	Enterobacteria phage WA11	5387	yes	BE/BG
DQ079896.1	338127	Enterobacteria phage WA2	5540	yes	BE/BG
DQ079897.1	338128	Enterobacteria phage WA3	5540	no (DQ079896.1)	BE/BG
DQ079898.1	338129	Enterobacteria phage ID8	5540	yes	BE/BG
DQ079899.1	338130	Enterobacteria phage WA5	5577	yes	BE/BG
DQ079900.1	338131	Enterobacteria phage NC2	5577	yes	BE/BG
DQ079901.1	338132	Enterobacteria phage NC13	5577	yes	BE/BG
DQ079902.1	338133	Enterobacteria phage NC19	5577	yes	BE/BG
DQ079903.1	338134	Enterobacteria phage ID41	5577	no (DQ079899.1)	BE/BG
DQ079904.1	338135	Enterobacteria phage WA6	5529	yes	BE/BG
DQ079905.1	338136	Enterobacteria phage ID12	5529	yes	BE/BG
DQ079906.1	338137	Enterobacteria phage NC10	5529	yes	BE/BG
DQ079907.2	338138	Enterobacteria phage NC6	5529	yes	BE/BG
DQ079909.1	338140	Enterobacteria phage WA14	5486	yes	BE/BG
DQ085810.2	10849	Enterobacteria phage alpha3	6089	yes	BE/BG
DQ113772.1	341698	Streptococcus phage MM1 1998	38893	yes	BE/BG
DQ222851.1	347966	Bacillus phage Cherry	36615	yes	BE/BG
DQ222855.1	347962	Bacillus phage Gamma	38067	yes	BE/BG
DQ289556.1	359962	Bacillus phage Gamma isolate d'Herelle	37373	yes	BE/BG
DQ394806.1	374525	Lactococcus phage ul36.k1	37131	yes	BE/BG
DQ394807.1	374526	Lactococcus phage ul36.k1t1	35594	yes	BE/BG
DQ394808.1	374527	Lactococcus phage ul36.t1	35992	yes	BE/BG
DQ394809.1	374529	Lactococcus phage ul36.t1k1	34897	yes	BE/BG
DQ394810.1	444474	Lactococcus phage phismq86	33641	yes	BE/BG
DQ426905.1	376821	Mannheimia phage phiMhaA1-BAA410	34600	no (NC_008201.1)	BE/BG
DQ785801.1	373126	Sodalis phage phiSG1	52162	no (NC_007902.1)	BG
DQ838728.1	201846	Lactococcus phage P335	33613	yes	BE/BG
EF108464.1	329852	Escherichia virus MS2	3569	no (EF108465.1)	BE/BG
EF108465.1	329852	Escherichia virus MS2	3569	yes	BE/BG
EF204939.1	329852	Escherichia virus MS2	3569	no (EF108465.1)	BE/BG
EF204940.1	329852	Escherichia virus MS2	3569	no (EF108465.1)	BE/BG
EF380009.1	10847	Escherichia virus phiX174	5386	no (NC_001422.1)	BG
EF380010.1	10847	Escherichia virus phiX174	5386	no (NC_001422.1)	BG
EF380011.1	10847	Escherichia virus phiX174	5386	no (NC_001422.1)	BG
EF380012.1	10847	Escherichia virus phiX174	5386	no (NC_001422.1)	BG
EF380013.1	10847	Escherichia virus phiX174	5386	no (NC_001422.1)	BG
EF380014.1	10847	Escherichia virus phiX174	5386	no (NC_001422.1)	BG
EF380015.1	10847	Escherichia virus phiX174	5386	no (NC_001422.1)	BG
EF380016.1	10847	Escherichia virus phiX174	5386	no (NC_001422.1)	BG
EF380017.1	10847	Escherichia virus phiX174	5386	no (NC_001422.1)	BG
EF380018.1	10847	Escherichia virus phiX174	5386	no (NC_001422.1)	BG
EF380019.1	10847	Escherichia virus phiX174	5386	no (NC_001422.1)	BG
EF380020.1	10847	Escherichia virus phiX174	5386	no (NC_001422.1)	BG
EF380021.1	10847	Escherichia virus phiX174	5386	no (NC_001422.1)	BG
EF380022.1	10847	Escherichia virus phiX174	5386	no (NC_001422.1)	BG
EF380023.1	10847	Escherichia virus phiX174	5386	no (NC_001422.1)	BG
EF380024.1	10847	Escherichia virus phiX174	5386	no (NC_001422.1)	BG
EF380025.1	10847	Escherichia virus phiX174	5386	no (NC_001422.1)	BG
EF380026.1	10847	Escherichia virus phiX174	5386	no (NC_001422.1)	BG
EF380027.1	10847	Escherichia virus phiX174	5386	no (NC_001422.1)	BG
EF380028.1	10847	Escherichia virus phiX174	5386	no (NC_001422.1)	BG
EF380029.1	10847	Escherichia virus phiX174	5386	no (NC_001422.1)	BG
EF380030.1	10847	Escherichia virus phiX174	5386	no (NC_001422.1)	BG
EF380031.1	10847	Escherichia virus phiX174	5386	no (NC_001422.1)	BG
EF380032.1	10847	Escherichia virus phiX174	5386	no (NC_001422.1)	BG
EU056923.1	476523	Pseudomonas phage PT5	42954	no (NC_017865.1)	BE/BG
EU078592.1	482822	Enterobacteria phage DE3	42925	yes	BE/BG
EU418428.2	516541	Staphylococcus phage A5W	145542	yes	BE/BG
EU568876.1	515982	Mycobacterium phage BPs	41901	yes	BE/BG
EU622808.1	10753	Bacillus phage Nf	18753	yes	BE/BG
EU676000.1	528321	Mycobacterium phage Adjutor	64511	no (NC_008198.1)	BE/BG
FJ168660.1	561997	Mycobacterium phage Butterscotch	64562	no (NC_008198.1)	BE/BG
FJ174694.1	563124	Mycobacterium phage Chah	68450	no (NC_008197.1)	BE/BG
FJ483837.1	329853	Escherichia virus BZ13	3412	no (NC_001426.1)	BE/BG
FJ483838.1	329853	Escherichia virus BZ13	3393	no (NC_001426.1)	BE/BG
FJ483839.1	329853	Escherichia virus BZ13	3458	no (NC_001426.1)	BE/BG
FJ483840.1	39803	Escherichia virus Qbeta	4218	no (FJ483841.1)	BE/BG
FJ483841.1	39803	Escherichia virus Qbeta	4221	yes	BE/BG
FJ483842.1	39803	Escherichia virus Qbeta	4218	no (FJ483841.1)	BE/BG
FJ483843.1	39803	Escherichia virus Qbeta	4218	no (FJ483841.1)	BE/BG
FJ483844.1	39803	Escherichia virus Qbeta	4219	no (FJ483841.1)	BE/BG
FJ539132.1	39804	Escherichia virus FI	4241	no (FJ539134.1)	BE/BG
FJ539133.1	39804	Escherichia virus FI	4243	no (FJ539134.1)	BE/BG
FJ539134.1	39804	Escherichia virus FI	4273	yes	BE/BG
FJ539135.1	39804	Escherichia virus FI	4273	no (FJ539134.1)	BE/BG
FJ848884.1	665886	Lactococcus virus CB19	28643	yes	BE/BG
FJ848885.1	665887	Lactococcus virus CB20	28625	no (FJ848884.1)	BE/BG
FJ849058.1	10847	Escherichia virus phiX174	5386	no (NC_001422.1)	BE/BG
FM180578.1	254397	Enterobacteria phage 2851	57248	yes	BE/BG
FN436268.1	645116	Acaryochloris phage A-HIS1	55653	yes	BG
FN436269.1	645117	Acaryochloris phage A-HIS2	57391	yes	BG
FO818745.1	1590550	Escherichia phage RCS47	115154	yes	BG
FQ482084.1	925985	Erwinia phage phiEa1H	45522	no (NC_019926.1)	BE/BG
FR725450.1	927392	Nitrososphaera phage Pro-Nvie1	23750	yes	BE/BG
FR823450.1	990550	Campylobacter virus CP81	132454	yes	BE/BG
FR852584.1	1028375	Staphylococcus phage ISP	138339	no (NC_007066.1)	BE/BG
GQ153912.1	10847	Escherichia virus phiX174	5386	no (NC_001422.1)	BG
GQ153913.1	10847	Escherichia virus phiX174	5386	no (NC_001422.1)	BG
GQ153914.1	10847	Escherichia virus phiX174	5386	no (NC_001422.1)	BG
GQ153915.1	10847	Escherichia virus phiX174	5386	no (NC_001422.1)	BE/BG
GQ153916.1	10863	Enterobacteria phage f1	6407	no (JF719734.1)	BG
GQ153917.1	10863	Enterobacteria phage f1	6407	no (JF719734.1)	BG
GQ153918.1	10863	Enterobacteria phage f1	6407	no (JF719734.1)	BG
GQ153919.1	10863	Enterobacteria phage f1	6407	no (JF719734.1)	BE/BG
GQ153920.1	10843	Enterobacteria phage G4	5577	yes	BG
GQ153921.1	10843	Enterobacteria phage G4	5577	no (GQ153920.1)	BG
GQ153922.1	10843	Enterobacteria phage G4	5577	no (GQ153920.1)	BG
GQ153923.1	10843	Enterobacteria phage G4	5577	no (GQ153920.1)	BE/BG
GQ303261.1	663555	Mycobacterium phage Hope	41901	no (EU568876.1)	BE/BG
GQ303262.1	663556	Mycobacterium phage LRRHood	154349	yes	BE/BG
GQ303264.1	663558	Mycobacterium phage Puhltonio	68323	yes	BE/BG
GQ303265.1	663559	Mycobacterium phage Pumpkin	74491	yes	BE/BG
GQ478082.1	673833	Enterococcus phage phiFL1B	38989	no (NC_013646.1)	BE/BG
GQ478083.1	673834	Enterococcus phage phiFL1C	38721	no (NC_013646.1)	BE/BG
GQ478085.1	673836	Enterococcus phage phiFL2B	36826	yes	BE/BG
GQ478087.1	673838	Enterococcus phage phiFL3B	40275	yes	BE/BG
GQ979703.1	254252	Lactococcus virus P2	27595	yes	BG
GU071091.1	10760	Enterobacteria phage T7	39778	no (AY264774.1)	BE/BG
GU071092.1	268746	Prochlorococcus phage P-SSM2	252407	yes	BE/BG
GU196279.1	698488	Escherichia phage K1ind1	42292	yes	BE/BG
GU196280.1	698489	Escherichia phage K1-ind(2)	42765	yes	BE/BG
GU196281.1	698490	Escherichia phage K1-ind(3)	43461	yes	BE/BG
GU247133.1	701454	Mycobacterium phage Fang	68569	yes	BE/BG
GU247134.1	701455	Mycobacterium phage Scoot17C	68432	no (NC_008197.1)	BE/BG
GU385905.1	10847	Escherichia virus phiX174	5386	no (NC_001422.1)	BG
HE614282.1	1118064	Bacillus phage BceA1	42932	no (NC_018277.1)	BE/BG
HE681887.1	1157339	Aeropyrum coil-shaped virus	24893	yes	AE
HE858210.2	115991	Enterobacteria phage RB43	179836	no (NC_007023.1)	BE/BG
HE956707.2	1206556	Yersinia phage phiR8-01	42085	yes	BE/BG
HE981739.1	115991	Enterobacteria phage RB43	179839	no (NC_007023.1)	BE/BG
HE983844.1	1229675	Pseudomonas phage vB_PaeP_C1-14_Or	45469	yes	BE/BG
HG315669.1	1346893	Stenotrophomonas phage phiSMA6	7648	yes	BE
HG428758.1	1401446	Brucella phage F1	41143	no (NC_019446.1)	BE/BG
HG792102.1	1429230	Escherichia phage P13803	60941	no (NC_018846.1)	BG
HG792103.1	1429231	Escherichia phage P8983	61343	no (NC_018846.1)	BG
HG792104.1	1429232	Escherichia phage P13771	61566	yes	BG
HG792105.1	1429233	Escherichia phage P14437	61465	no (NC_018846.1)	BG
HG793132.1	1432428	Burkholderia phage Bp-AMP1	42409	yes	BE/BG
HG796219.1	1437328	Burkholderia phage Bp-AMP2	42492	no (HG793132.1)	BE/BG
HG796220.1	1673729	Burkholderia phage Bp-AMP3	41882	yes	BE/BG
HG796221.1	1437329	Burkholderia phage Bp-AMP4	42112	yes	BE/BG
HG803182.1	1451074	Escherichia phage P13363	60896	no (NC_018846.1)	BG
HG803183.1	1451075	Escherichia phage P13368	60896	no (NC_018846.1)	BG
HG803184.1	1451116	Escherichia phage P13353	60896	no (NC_018846.1)	BG
HG803185.1	1451077	Escherichia phage P13357	60896	no (NC_018846.1)	BG
HM072038.1	10717	Bacillus phage phi105	39318	no (NC_004167.1)	BE/BG
HM137666.1	857277	Enterobacteria phage T4T	168920	yes	BE/BG
HM152765.1	861048	Mycobacterium phage island3	47287	no (NC_011291.1)	BE/BG
HM152766.1	861046	Mycobacterium phage Eagle	51436	yes	BE/BG
HM246720.1	1006972	Campylobacter virus IBB35	53237	yes	BE/BG
HM368260.1	889876	Acinetobacter phage AB1	45159	yes	BE/BG
HM596271.1	912321	Leuconostoc phage phiMH1	38709	yes	BG
HM753658.1	10847	Escherichia virus phiX174	5386	no (NC_001422.1)	BE/BG
HM753659.1	10847	Escherichia virus phiX174	5386	no (NC_001422.1)	BE/BG
HM753660.1	10847	Escherichia virus phiX174	5386	no (NC_001422.1)	BE/BG
HM753661.1	10847	Escherichia virus phiX174	5386	no (NC_001422.1)	BE/BG
HM753662.1	10847	Escherichia virus phiX174	5386	no (NC_001422.1)	BE/BG
HM753663.1	10847	Escherichia virus phiX174	5386	no (NC_001422.1)	BE/BG
HM753664.1	10847	Escherichia virus phiX174	5386	no (NC_001422.1)	BE/BG
HM753665.1	10847	Escherichia virus phiX174	5386	no (NC_001422.1)	BE/BG
HM753666.1	10847	Escherichia virus phiX174	5386	no (NC_001422.1)	BE/BG
HM753667.1	10847	Escherichia virus phiX174	5386	no (NC_001422.1)	BE/BG
HM753668.1	10847	Escherichia virus phiX174	5386	no (NC_001422.1)	BE/BG
HM753669.1	10847	Escherichia virus phiX174	5386	no (NC_001422.1)	BE/BG
HM753670.1	10847	Escherichia virus phiX174	5386	no (NC_001422.1)	BE/BG
HM753671.1	10847	Escherichia virus phiX174	5386	no (NC_001422.1)	BE/BG
HM753672.1	10847	Escherichia virus phiX174	5386	no (NC_001422.1)	BE/BG
HM753673.1	10847	Escherichia virus phiX174	5386	no (NC_001422.1)	BE/BG
HM753674.1	10847	Escherichia virus phiX174	5386	no (NC_001422.1)	BE/BG
HM753675.1	10847	Escherichia virus phiX174	5386	no (NC_001422.1)	BE/BG
HM753676.1	10847	Escherichia virus phiX174	5386	no (NC_001422.1)	BE/BG
HM753677.1	10847	Escherichia virus phiX174	5386	no (NC_001422.1)	BE/BG
HM753678.1	10847	Escherichia virus phiX174	5386	no (NC_001422.1)	BE/BG
HM753679.1	10847	Escherichia virus phiX174	5386	no (NC_001422.1)	BE/BG
HM753680.1	10847	Escherichia virus phiX174	5387	no (NC_001422.1)	BE/BG
HM753681.1	10847	Escherichia virus phiX174	5387	no (NC_001422.1)	BE/BG
HM753682.1	10847	Escherichia virus phiX174	5387	no (NC_001422.1)	BE/BG
HM753683.1	10847	Escherichia virus phiX174	5387	no (NC_001422.1)	BE/BG
HM753684.1	10847	Escherichia virus phiX174	5387	no (NC_001422.1)	BE/BG
HM753685.1	10847	Escherichia virus phiX174	5387	no (NC_001422.1)	BE/BG
HM753686.1	10847	Escherichia virus phiX174	5386	no (NC_001422.1)	BE/BG
HM753687.1	10847	Escherichia virus phiX174	5387	no (NC_001422.1)	BE/BG
HM753688.1	10847	Escherichia virus phiX174	5386	no (NC_001422.1)	BE/BG
HM753689.1	10847	Escherichia virus phiX174	5386	no (NC_001422.1)	BE/BG
HM753690.1	10847	Escherichia virus phiX174	5387	no (NC_001422.1)	BE/BG
HM753691.1	10847	Escherichia virus phiX174	5387	no (NC_001422.1)	BE/BG
HM753692.1	10847	Escherichia virus phiX174	5387	no (NC_001422.1)	BE/BG
HM753693.1	10847	Escherichia virus phiX174	5387	no (NC_001422.1)	BE/BG
HM753694.1	10847	Escherichia virus phiX174	5387	no (NC_001422.1)	BE/BG
HM753695.1	10847	Escherichia virus phiX174	5387	no (NC_001422.1)	BE/BG
HM753696.1	10847	Escherichia virus phiX174	5387	no (NC_001422.1)	BE/BG
HM753697.1	10847	Escherichia virus phiX174	5386	no (NC_001422.1)	BE/BG
HM753698.1	10847	Escherichia virus phiX174	5387	no (NC_001422.1)	BE/BG
HM753699.1	10847	Escherichia virus phiX174	5386	no (NC_001422.1)	BE/BG
HM753700.1	10847	Escherichia virus phiX174	5386	no (NC_001422.1)	BE/BG
HM753701.1	10847	Escherichia virus phiX174	5386	no (NC_001422.1)	BE/BG
HM753702.1	10847	Escherichia virus phiX174	5387	no (NC_001422.1)	BE/BG
HM753703.1	10847	Escherichia virus phiX174	5386	no (NC_001422.1)	BE/BG
HM753704.1	10847	Escherichia virus phiX174	5386	no (NC_001422.1)	BE/BG
HM753705.1	10847	Escherichia virus phiX174	5386	no (NC_001422.1)	BE/BG
HM753706.1	10847	Escherichia virus phiX174	5386	no (NC_001422.1)	BE/BG
HM753707.1	10847	Escherichia virus phiX174	5388	no (NC_001422.1)	BE/BG
HM753708.1	10847	Escherichia virus phiX174	5388	no (NC_001422.1)	BE/BG
HM753709.1	10847	Escherichia virus phiX174	5388	no (NC_001422.1)	BE/BG
HM753710.1	10847	Escherichia virus phiX174	5388	no (NC_001422.1)	BE/BG
HM753711.1	10847	Escherichia virus phiX174	5388	no (NC_001422.1)	BE/BG
HM753712.1	10847	Escherichia virus phiX174	5386	no (NC_001422.1)	BE/BG
HM753713.1	10847	Escherichia virus phiX174	5388	no (NC_001422.1)	BE/BG
HM753714.1	10847	Escherichia virus phiX174	5388	no (NC_001422.1)	BE/BG
HM753715.1	10847	Escherichia virus phiX174	5388	no (NC_001422.1)	BE/BG
HM753716.1	10847	Escherichia virus phiX174	5388	no (NC_001422.1)	BE/BG
HM753717.1	10847	Escherichia virus phiX174	5386	no (NC_001422.1)	BE/BG
HM753718.1	10847	Escherichia virus phiX174	5388	no (NC_001422.1)	BE/BG
HM755814.1	927988	Mycobacterium phage Wonder	48491	yes	BE/BG
HM775306.1	10847	Escherichia virus phiX174	5386	no (NC_001422.1)	BE/BG
HM775307.1	10847	Escherichia virus phiX174	5386	no (NC_001422.1)	BE/BG
HM775308.1	10847	Escherichia virus phiX174	5386	no (NC_001422.1)	BE/BG
HM775309.1	10847	Escherichia virus phiX174	5359	no (NC_001422.1)	BE/BG
HM775310.1	10847	Escherichia virus phiX174	5359	no (NC_001422.1)	BE/BG
HM775311.1	10847	Escherichia virus phiX174	5359	no (NC_001422.1)	BE/BG
HQ110083.1	947842	Cronobacter phage ESSI-2	28765	yes	BE/BG
HQ157198.1	926697	uncultured Microviridae	4478	no (HQ157199.1)	BG
HQ157199.1	926697	uncultured Microviridae	4487	yes	BG
HQ317290.1	869661	Synechococcus phage S-RIM2 R21_2007	175430	no (NC_020859.1)	BE/BG
HQ317291.1	869663	Synechococcus phage S-RIM2 R9_2006	175419	no (NC_020859.1)	BE/BG
HQ317385.1	869726	Synechococcus phage S-RIM8 A.HR5	168327	yes	BE/BG
HQ634152.1	382275	Prochlorococcus phage P-SSP6	47039	yes	BE/BG
HQ641341.1	979539	Vibrio phage ICP3_2009_B	39042	no (NC_015159.1)	BE/BG
HQ641343.1	979537	Vibrio phage ICP3_2008_A	39349	yes	BE/BG
HQ641344.1	979536	Vibrio phage ICP3_2007_A	39088	no (NC_015159.1)	BE/BG
HQ641346.1	979534	Vibrio phage ICP2_2006_A	48626	yes	BE/BG
HQ641348.1	979532	Vibrio phage ICP1_2006_D	124497	yes	BE/BG
HQ641349.1	979531	Vibrio phage ICP1_2006_C	124497	no (HQ641348.1)	BE/BG
HQ641350.1	979530	Vibrio phage ICP1_2006_B	123097	yes	BE/BG
HQ641351.1	979529	Vibrio phage ICP1_2006_A	123104	no (HQ641350.1)	BE/BG
HQ641352.1	979528	Vibrio phage ICP1_2005_A	129373	yes	BE/BG
HQ641353.1	979526	Vibrio phage ICP1_2001_A	124826	yes	BE/BG
HQ641354.1	979527	Vibrio phage ICP1_2004_A	128083	yes	BE/BG
HQ728263.1	1051674	Erwinia phage vB_Eam-MM7	84694	yes	BE/BG
J02448.1	10863	Enterobacteria phage f1	6407	no (JF719734.1)	BE/BG
JF314845.1	1073754	Cronobacter phage ES2	22162	yes	BE/BG
JF461087.1	1087480	Salmonella phage FO1a	83331	yes	BE/BG
JF704091.1	1034126	Mycobacterium phage ABU	68850	no (NC_008197.1)	BG
JF704093.1	1034129	Mycobacterium phage Backyardigan	51308	no (NC_023709.1)	BG
JF704094.1	1034130	Mycobacterium phage ChrisnMich	70428	yes	BG
JF704095.1	1034131	Mycobacterium phage Daisy	68245	yes	BG
JF704096.1	1034134	Mycobacterium phage Ghost	155167	yes	BG
JF704097.1	1034135	Mycobacterium phage Gladiator	52213	yes	BG
JF704098.1	1034136	Mycobacterium phage JHC117	50877	yes	BG
JF704099.1	1034138	Mycobacterium phage KLucky39	68138	yes	BG
JF704100.1	1034139	Mycobacterium phage Marvin	65100	yes	BG
JF704101.1	1034140	Mycobacterium phage Microwolf	50864	yes	BG
JF704104.1	1034151	Mycobacterium phage Zemanar	71092	yes	BG
JF704105.1	1034127	Mycobacterium phage Adephagia	59646	yes	BG
JF704106.1	1034152	Mycobacterium virus Anaya	60835	yes	BG
JF704107.1	1034133	Mycobacterium phage George	51578	yes	BG
JF704108.1	1034137	Mycobacterium phage JoeDirt	74914	yes	BG
JF704109.1	1034141	Mycobacterium phage Oosterbaan	68735	yes	BG
JF704110.1	1034142	Mycobacterium phage PackMan	51339	yes	BG
JF704111.1	1034144	Mycobacterium phage Rockstar	47780	yes	BG
JF704112.1	1034146	Mycobacterium phage Send513	71547	yes	BG
JF704113.1	1034147	Mycobacterium phage UPIE	73784	yes	BG
JF704114.1	1034148	Mycobacterium phage Vix	50963	yes	BG
JF704115.1	1034150	Mycobacterium phage Yoshi	58714	yes	BG
JF704116.1	1034132	Mycobacterium phage Drazdys	156281	yes	BG
JF704117.1	1034145	Mycobacterium phage RockyHorror	56719	yes	BG
JF713456.1	187944	Vibrio phage 1	81509	yes	BE/BG
JF719726.1	10847	Escherichia virus phiX174	5386	no (NC_001422.1)	BE/BG
JF719727.1	10847	Escherichia virus phiX174	5386	no (NC_001422.1)	BE/BG
JF719728.1	10847	Escherichia virus phiX174	5386	no (NC_001422.1)	BE/BG
JF719729.1	10843	Enterobacteria phage G4	5577	no (GQ153920.1)	BE/BG
JF719730.1	10843	Enterobacteria phage G4	5577	no (GQ153920.1)	BE/BG
JF719731.1	10843	Enterobacteria phage G4	5577	no (GQ153920.1)	BE/BG
JF719732.1	10863	Enterobacteria phage f1	6407	no (JF719734.1)	BE/BG
JF719733.1	10863	Enterobacteria phage f1	6407	no (JF719734.1)	BE/BG
JF719734.1	10863	Enterobacteria phage f1	6407	yes	BE/BG
JF731128.1	1073766	Enterococcus phage SAP6	58619	yes	BE/BG
JF767210.1	1042124	Clostridium phage phiCP9O	39594	yes	BE/BG
JF773396.1	1072683	Liberibacter phage FP2	38552	yes	BE/BG
JF792674.1	1034124	Mycobacterium phage Shaka	51369	yes	BG
JF917095.1	1115696	Thermococcus prieurii virus 1	21592	yes	AE/AG
JF937090.1	1034099	Mycobacterium phage Baka	111688	yes	BE/BG
JF937091.1	1034100	Mycobacterium phage Bask21	74997	yes	BE/BG
JF937092.1	1034102	Mycobacterium phage DaVinci	51547	yes	BE/BG
JF937093.1	1034101	Mycobacterium phage DLane	58899	yes	BE/BG
JF937094.1	1034103	Mycobacterium phage Hammer	51889	yes	BE/BG
JF937095.1	1034104	Mycobacterium phage Harvey	68193	yes	BE/BG
JF937096.1	1034105	Mycobacterium phage Henry	76049	yes	BE/BG
JF937097.1	1034106	Mycobacterium phage Hertubise	68675	no (JF704109.1)	BE/BG
JF937098.1	1034107	Mycobacterium phage Ibhubesi	55600	yes	BE/BG
JF937099.1	1034108	Mycobacterium phage JC27	52169	yes	BE/BG
JF937100.1	1034110	Mycobacterium phage Lesedi	50486	yes	BE/BG
JF937101.1	1034111	Mycobacterium phage LittleE	109086	yes	BE/BG
JF937102.1	1034112	Mycobacterium phage Mozy	57278	yes	BE/BG
JF937103.1	1034113	Mycobacterium phage Museum	51426	yes	BE/BG
JF937104.1	1034114	Mycobacterium phage Pixie	61147	yes	BE/BG
JF937105.1	1034115	Mycobacterium phage Rey	83724	yes	BE/BG
JF937106.1	1034116	Mycobacterium phage SirDuracell	75973	yes	BE/BG
JF937107.1	1034117	Mycobacterium phage SirHarley	64791	no (NC_011290.1)	BE/BG
JF937108.1	1034118	Mycobacterium phage Switzer	52298	yes	BE/BG
JF937109.1	1034119	Mycobacterium phage Yoshand	68719	no (NC_028658.1)	BE/BG
JF937110.1	1034109	Mycobacterium phage KSSJEB	51381	yes	BE/BG
JF957056.1	1032894	Mycobacterium phage Thora	68839	yes	BE/BG
JF957057.1	1032891	Mycobacterium phage BBPiebs31	53171	yes	BE/BG
JF957058.1	1032892	Mycobacterium phage HelDan	50364	yes	BE/BG
JF957059.1	1032893	Mycobacterium phage Optimus	109270	yes	BE/BG
JF957060.1	1032895	Mycobacterium phage Timshel	53278	yes	BE/BG
JF974289.1	869725	Synechococcus phage S-RIM8 A.HR3	171211	no (NC_020486.1)	BE/BG
JN006062.1	1035483	Mycobacterium phage Rakim	75706	yes	BE/BG
JN006063.1	1035484	Mycobacterium phage Serendipity	68804	yes	BE/BG
JN020140.1	1036613	Mycobacterium phage MrGordo	50988	yes	BE/BG
JN020141.1	1036615	Mycobacterium phage Shauna1	59314	yes	BE/BG
JN020142.1	1036614	Mycobacterium phage Mutaforma13	57701	yes	BE/BG
JN020143.1	1036616	Mycobacterium phage ShiLan	59794	yes	BE/BG
JN049605.1	1041406	Mycobacterium phage EricB	51702	yes	BE/BG
JN083852.1	1041807	Mycobacterium phage Benedict	51083	yes	BE/BG
JN083853.1	1041808	Mycobacterium phage Airmid	51241	yes	BE/BG
JN185608.1	1051143	Mycobacterium phage jaws	59749	yes	BE/BG
JN204348.1	1052672	Mycobacterium phage Sebata	155286	yes	BE/BG
JN243856.1	1056832	Mycobacterium phage MeeZee	51368	no (NC_013694.1)	BE/BG
JN254801.1	1158721	Pseudomonas phage MR299-2	44789	yes	BE/BG
JN255163.1	1182515	Mannheimia phage vB_MhM_1152AP	34719	no (NC_008201.1)	BE/BG
JN391441.1	1070989	Mycobacterium phage Elph10	74675	yes	BE/BG
JN408459.1	1071502	Mycobacterium phage Cuco	50965	yes	BE/BG
JN412590.1	1074306	Mycobacterium phage Eureka	76174	yes	BE/BG
JN561150.1	1074829	Mycobacterium phage TiroTheta9	51367	no (NC_013694.1)	BE/BG
JN572061.1	1076631	Mycobacterium phage Jebeks	45580	yes	BE/BG
JN600672.1	1131256	Mycobacterium phage Fezzik	74155	yes	BE/BG
JN600960.1	1090133	Enterobacteria phage IME10	39646	yes	BE/BG
JN618996.1	1079896	Mycobacterium phage Arbiter	67169	yes	BE/BG
JN638752.1	1084720	Mycobacterium phage Murdoc	68600	yes	BE/BG
JN638753.1	1084721	Mycobacterium phage Morgushi	68307	yes	BE/BG
JN698990.1	1089124	Mycobacterium phage IsaacEli	68839	no (NC_028907.1)	BE/BG
JN698991.1	1089123	Mycobacterium phage Hedgerow	67451	no (NC_004684.1)	BE/BG
JN699002.1	1089114	Mycobacterium phage Avrafan	41901	no (EU568876.1)	BE/BG
JN699003.1	1089113	Mycobacterium phage Athena	69409	yes	BE/BG
JN699004.1	1089112	Mycobacterium phage Ares	67436	yes	BE/BG
JN699009.1	1089133	Mycobacterium phage ThreeOh3D2	68992	no (NC_008197.1)	BE/BG
JN699010.1	1089107	Mycobacterium phage TallGRassMM	68133	yes	BE/BG
JN699013.1	1089131	Mycobacterium phage Pio	156758	yes	BE/BG
JN699014.1	1089130	Mycobacterium phage Nova	65108	yes	BE/BG
JN699015.1	1089129	Mycobacterium phage LHTSCC	51813	no (NC_023577.1)	BE/BG
JN699018.1	1089126	Mycobacterium phage Kamiyu	68633	yes	BE/BG
JN699019.1	1089125	Mycobacterium phage Jeffabunny	48963	yes	BE/BG
JN699625.1	1088867	Mycobacterium phage Wally	155299	yes	BE/BG
JN699628.1	1088864	Mycobacterium phage Bongo	80228	yes	BE/BG
JN797796.1	1126949	Bacillus phage B5S	162598	no (NC_018863.1)	BE/BG
JN797798.1	1126951	Bacillus phage BCU4	154371	yes	BE/BG
JN808773.1	1093100	Pseudomonas phage FHA0480	37374	yes	BE/BG
JN811560.1	1093672	Pseudomonas phage JBD26	37840	yes	BE/BG
JN831654.1	1097754	Mycobacterium phage Saintus	49228	yes	BE/BG
JN849462.1	1204514	Vibriophage phi-pp2	246421	yes	BE/BG
JN859129.1	1097752	Mycobacterium phage DotProduct	55363	yes	BE/BG
JQ067083.1	1175653	Pseudomonas phage PaMx13	66450	yes	BE/BG
JQ067084.3	1175654	Pseudomonas phage PaMx25	57899	yes	BE/BG
JQ067085.2	1175655	Pseudomonas phage PaMx73	36570	yes	BE/BG
JQ267518.1	1147139	Enterobacter phage phiKDA1	43804	yes	BE/BG
JQ300538.1	1147141	Mycobacterium phage Spartacus	61164	yes	BE/BG
JQ512844.1	1161933	Mycobacterium phage Twister	51094	yes	BE/BG
JQ684677.1	1161934	Mycobacterium phage Tiger	50332	yes	BE/BG
JQ691610.1	1162289	Salmonella phage SPN9TCW	38689	no (NC_016761.1)	BE/BG
JQ692107.1	1161928	Vibrio phage SSP002	76350	yes	BE/BG
JQ698665.1	1194642	Mycobacterium phage Nepal	53972	yes	BE/BG
JQ740788.1	1165135	Lactococcus virus ASCC273	32582	yes	BE/BG
JQ740789.1	1165136	Lactococcus virus ASCC281	32023	yes	BE/BG
JQ740790.1	1165137	Lactococcus phage ASCC284	33178	yes	BE/BG
JQ740791.1	1165138	Lactococcus phage ASCC287	32581	no (JQ740788.1)	BE/BG
JQ740792.1	1165139	Lactococcus phage ASCC310	32546	yes	BE/BG
JQ740793.1	1165140	Lactococcus phage ASCC324	32277	yes	BE/BG
JQ740794.1	1165141	Lactococcus phage ASCC337	32275	no (JQ740793.1)	BE/BG
JQ740795.1	1165142	Lactococcus phage ASCC356	32545	no (JQ740792.1)	BE/BG
JQ740796.1	1165143	Lactococcus phage ASCC358	32052	no (JQ740789.1)	BE/BG
JQ740797.1	1165144	Lactococcus phage ASCC365	32048	no (JQ740789.1)	BE/BG
JQ740798.1	1165145	Lactococcus phage ASCC368	32276	no (JQ740793.1)	BE/BG
JQ740799.1	1165146	Lactococcus phage ASCC395	32239	no (JQ740793.1)	BE/BG
JQ740800.1	1165147	Lactococcus phage ASCC397	32241	no (JQ740793.1)	BE/BG
JQ740801.1	1165148	Lactococcus phage ASCC406	32180	no (JQ740793.1)	BE/BG
JQ740802.1	1165149	Lactococcus phage ASCC454	32583	no (JQ740788.1)	BE/BG
JQ740803.1	1165150	Lactococcus phage ASCC460	32242	no (JQ740793.1)	BE/BG
JQ740804.1	1165151	Lactococcus virus ASCC465	31772	yes	BE/BG
JQ740805.1	1165152	Lactococcus phage ASCC473	31772	no (JQ740804.1)	BE/BG
JQ740806.1	1165153	Lactococcus phage ASCC476	32242	no (JQ740793.1)	BE/BG
JQ740807.1	1165154	Lactococcus phage ASCC489	30876	yes	BE/BG
JQ740808.1	1165155	Lactococcus phage ASCC497	31774	no (JQ740804.1)	BE/BG
JQ740809.1	1165156	Lactococcus phage ASCC502	32275	no (JQ740793.1)	BE/BG
JQ740810.1	1165157	Lactococcus phage ASCC506	32249	no (JQ740793.1)	BE/BG
JQ740811.1	1165158	Lactococcus phage ASCC527	32345	no (JQ740793.1)	BE/BG
JQ740812.1	1165159	Lactococcus phage ASCC531	31773	no (JQ740804.1)	BE/BG
JQ740813.1	1165160	Lactococcus virus ASCC532	32384	yes	BE/BG
JQ740814.1	1165161	Lactococcus phage ASCC544	32275	no (JQ740793.1)	BE/BG
JQ764986.1	10847	Escherichia virus phiX174	5386	no (NC_001422.1)	BE/BG
JQ764987.1	10847	Escherichia virus phiX174	5386	no (NC_001422.1)	BE/BG
JQ764988.2	10847	Escherichia virus phiX174	5386	no (NC_001422.1)	BE/BG
JQ764989.1	10847	Escherichia virus phiX174	5386	no (NC_001422.1)	BE/BG
JQ764990.1	10847	Escherichia virus phiX174	5386	no (NC_001422.1)	BE/BG
JQ780163.1	588068	Vibrio phage VP3	39481	no (NC_007149.1)	BE/BG
JQ809701.1	1168593	Mycobacterium phage Flux	51370	no (NC_013694.1)	BE/BG
JQ896627.1	1176425	Mycobacterium phage ICleared	51440	yes	BE/BG
JQ911768.1	1176426	Mycobacterium phage Ava3	154466	yes	BE/BG
JQ957925.1	1176434	Yersinia phage Y	37432	yes	BE/BG
JQ966307.1	12022	Enterobacterio phage MS2	3525	yes	BE/BG
JX000007.1	1195074	Yersinia phage R	37260	no (JQ957925.1)	BE/BG
JX006077.1	182851	Saccharomonospora phage PIS 136	94870	yes	BE/BG
JX015524.1	1195075	Mycobacterium virus Astro	52494	yes	BE/BG
JX042578.1	1195069	Mycobacteriophage ElTiger69	51505	yes	BE/BG
JX042579.1	1195070	Mycobacterium phage macncheese	61567	yes	BE/BG
JX080300.2	1195076	Staphylococcus phage Staph1N	145647	no (EU418428.2)	BG
JX080301.2	1195077	Staphylococcus phage A3R	141018	yes	BG
JX080302.2	1195081	Staphylococcus phage 676Z	148564	yes	BG
JX080303.2	1195078	Staphylococcus phage Fi200W	148481	no (JX080302.2)	BG
JX080304.2	1195079	Staphylococcus phage MSA6	148243	yes	BG
JX080305.2	1195080	Staphylococcus phage P4W	147590	no (JX080302.2)	BG
JX094499.1	1541887	Salmonella phage Chi	59407	no (NC_025442.1)	BE/BG
JX163858.1	1204537	Caulobacter virus phiCbK	205504	no (NC_019405.1)	BE/BG
JX174275.1	1296641	Staphylococcus phage LH1	46048	yes	BE/BG
JX194238.1	1204542	Pseudomonas phage PA26	72321	yes	BE/BG
JX202565.1	1204541	Salmonella phage wksl3	42633	yes	BE/BG
JX262376.1	1211278	Streptomyces phage phiELB20	51160	yes	BE/BG
JX274646.1	1211285	Staphylococcus phage SP5	43305	yes	BE/BG
JX274647.1	1211286	Staphylococcus phage SP6	42902	no (NC_021801.1)	BE/BG
JX290549.1	1211386	Pectobacterium phage PhiM1	43827	yes	BG
JX297445.1	1211279	Salmonella phage vB_SenS_AG11	41546	yes	BE/BG
JX307702.1	1211281	Mycobacterium virus Arturo	51500	yes	BE/BG
JX307703.1	1211284	Mycobacterium phage Sabertooth	51377	no (NC_013694.1)	BE/BG
JX307704.1	1211282	Mycobacterium phage Goose	50645	yes	BE/BG
JX307705.1	1211283	Mycobacterium phage Marcell	49186	yes	BE/BG
JX403939.1	1191380	Pseudomonas phage YMC/01/01/P52_PAE_BP	49381	yes	BE/BG
JX409894.1	1225805	Streptococcus phage LYGO9	41660	yes	BE/BG
JX409895.1	1225806	Streptococcus phage JX01	43028	yes	BE/BG
JX411619.1	1225862	Mycobacterium phage Rebeuca	51235	yes	BE/BG
JX411620.1	1225861	Mycobacterium phage Dorothy	58866	yes	BE/BG
JX412914.1	10870	Enterobacteria phage M13	6407	yes	BE/BG
JX421753.1	1075774	Enterobacteria phage T7M	38202	yes	BE/BG
JX483873.1	1220601	Rhizobium phage RHEph01	43444	yes	BE/BG
JX483874.1	1220602	Rhizobium phage RHEph02	46486	yes	BE/BG
JX483875.1	1220603	Rhizobium phage RHEph03	45912	yes	BE/BG
JX483876.1	1220604	Rhizobium phage RHEph04	53018	yes	BE/BG
JX483877.1	1220605	Rhizobium phage RHEph05	50426	yes	BE/BG
JX483879.1	1220715	Rhizobium phage RHEph08	43619	yes	BE/BG
JX483880.1	1220716	Rhizobium phage RHEph09	45962	yes	BE/BG
JX486088.1	1225795	Lactobacillus phage ATCC 8014-B2	80617	yes	BE/BG
JX507079.1	1229761	Acidithiobacillus phage AcaML1	59363	yes	BE/BG
JX564242.1	254253	Lactococcus phage Q33	31106	yes	BE/BG
JX570703.1	1235651	Propionibacterium phage PHL073M02	29503	no (NC_022336.1)	BE/BG
JX570706.1	1235646	Propionibacterium phage PHL037M02	29443	no (NC_027361.1)	BE/BG
JX570707.1	1235652	Propionibacterium phage PHL085M01	29451	no (NC_027361.1)	BE/BG
JX570708.1	1235657	Propionibacterium phage PHL115M02	29453	no (NC_027361.1)	BE/BG
JX570711.1	1235648	Propionibacterium phage PHL066M04	29512	no (NC_022336.1)	BE/BG
JX649096.1	1235694	Mycobacterium phage Serpentine	68884	no (NC_008197.1)	BE/BG
JX649097.1	1235693	Mycobacterium phage Piglet	68992	no (NC_008197.1)	BE/BG
JX649098.1	1235692	Mycobacterium phage Nacho	69321	yes	BE/BG
JX649099.1	1235691	Mycobacterium phage Gyarad	68004	yes	BE/BG
JX649100.1	1235690	Mycobacterium phage Alex	68910	no (NC_008197.1)	BE/BG
JX681814.1	1235712	Burkholderia phage phiX216	37637	no (NC_007145.2)	BE/BG
JX875065.1	1239385	Staphylococcus phage SA5	137031	yes	BE/BG
JX889246.1	1239386	Streptomyces phage phiCAM	50348	yes	BE/BG
JX976549.1	1243183	Acinetobacter phage IME-AB2	43665	yes	BE/BG
KC131022.1	1385658	Marine gokushovirus	4070	no (KC131023.1)	AE/BG
KC131023.1	1385658	Marine gokushovirus	4334	yes	BG
KC131024.1	1385658	Marine gokushovirus	4200	no (KC131023.1)	BG
KC131025.1	1385658	Marine gokushovirus	4062	no (KC131023.1)	BG
KC131130.1	1262540	Vibrio phage VP4B	236053	yes	BG
KC139514.1	1173755	Salmonella phage FSL SP-039	59815	no (NC_021779.1)	BE/BG
KC139515.1	1173758	Salmonella phage FSL SP-124	59245	yes	BE/BG
KC182543.1	270182	Lactococcus lactis phage 645	29247	yes	BE/BG
KC182544.1	39838	Lactococcus phage 936	27302	yes	BE/BG
KC182545.1	213782	Lactococcus phage fd13	30674	yes	BE/BG
KC182548.1	213773	Lactococcus lactis phage P113G	30796	yes	BE/BG
KC182549.1	213777	Lactococcus lactis phage p272	30778	no (KC182548.1)	BE/BG
KC182550.1	213774	Lactococcus lactis phage P475	30961	yes	BE/BG
KC206276.2	1258572	Escherichia phage EC1-UPM	70912	yes	BE/BG
KC237308.1	1273714	Enterobacteria phage ID204 Moscow/ID	5475	yes	BE/BG
KC262634.1	1273707	Pseudomonas phage H66	65270	yes	BE/BG
KC330681.1	1273743	Bacillus phage Gemini	49362	no (NC_020478.1)	BE/BG
KC330682.1	1273744	Bacillus virus Taylor	49492	yes	BE/BG
KC333879.1	1273706	Enterobacteria phage phiJLA23	43017	yes	BE/BG
KC348598.1	1289595	Streptococcus phage phi20c	33516	yes	BE/BG
KC348599.1	1289596	Streptococcus phage phi30c	42703	yes	BE/BG
KC348600.1	1289597	Streptococcus phage phi5218	38539	yes	BE/BG
KC348601.1	1289598	Streptococcus phage phi7917	36128	yes	BE/BG
KC348602.1	1289599	Streptococcus phage phi891591	34367	yes	BE/BG
KC348603.1	1289600	Streptococcus phage phiD12	49973	no (KC581799.1)	BE/BG
KC348604.1	1289601	Streptococcus phage phiS10	35373	yes	BE/BG
KC413987.1	1277891	Streptococcus phage phiSS12	35598	yes	BE/BG
KC413988.1	1277892	Streptococcus phage phiST1	38940	yes	BE/BG
KC438283.1	1283073	Vibrio phage VCO139	68964	no (NC_021540.1)	BE/BG
KC522412.1	1289467	Lactococcus phage CaseusJM1	30692	yes	BE/BG
KC542353.1	1366055	Pseudoalteromonas phage TW1	39940	yes	BE/BG
KC556893.1	1308869	Brucella phage Bk	38253	no (NC_019447.1)	BE/BG
KC556894.1	1308870	Brucella phage Fz	41142	no (NC_019446.1)	BE/BG
KC556895.1	1277895	Brucella phage R/C	38253	no (NC_019447.1)	BE/BG
KC556896.1	1308871	Brucella phage S708	38253	no (NC_019447.1)	BE/BG
KC556897.1	1133292	Brucella phage Tb	41142	no (NC_019446.1)	BE/BG
KC556898.1	1277893	Brucella phage Wb	38253	no (NC_019447.1)	BE/BG
KC579452.1	1296653	Escherichia phage phiKP26	47285	yes	BE/BG
KC581799.1	1289600	Streptococcus phage phiD12	50470	yes	BG
KC595511.2	1296654	Bacillus phage Basilisk	82008	yes	BE/BG
KC595514.1	1296658	Brevibacillus phage Jimmer2	54312	no (NC_029104.1)	BE/BG
KC595516.1	1296660	Brevibacillus phage Emery	58573	yes	BE/BG
KC618326.1	10679	Escherichia virus P2	31200	no (NC_001895.1)	BE/BG
KC661271.1	1327769	Mycobacterium phage Dhanush	51373	no (NC_013694.1)	BE/BG
KC661272.1	1327779	Mycobacterium phage Methuselah	50891	no (NC_004682.1)	BE/BG
KC661274.1	1327775	Mycobacterium phage SDcharge11	67702	no (NC_025438.1)	BE/BG
KC661276.1	1327778	Mycobacterium phage Winky	76653	yes	BE/BG
KC691254.1	1327763	Mycobacterium phage Breezona	76652	no (KC661276.1)	BG
KC758116.1	1308899	Pseudomonas phage LKO4	61818	yes	BG
KC787107.1	1327949	Mycobacterium phage Bo4	39318	yes	BE/BG
KC787108.1	1327950	Mycobacterium phage DNAIII	39520	yes	BE/BG
KC821604.1	756282	Cellulophaga phage phiST	78269	yes	BE/BG
KC821610.1	1327973	Cellulophaga phage phi3ST:2	54015	yes	BE/BG
KC821612.1	1327975	Cellulophaga phage phi40:1	72529	no (NC_021796.1)	BE/BG
KC821615.1	1327979	Cellulophaga phage phi12:3	39151	no (NC_021791.1)	BE/BG
KC821616.1	756280	Cellulophaga phage phiSM	54566	yes	BE/BG
KC821621.1	1327984	Cellulophaga phage phi19:2	78275	no (KC821604.1)	BE/BG
KC821625.1	1327992	Cellulophaga phage phi13:1	76666	yes	BE/BG
KC821627.1	1327995	Cellulophaga phage phi18:2	38476	yes	BE/BG
KC821628.1	1327997	Cellulophaga phage phi18:4	6478	yes	BE/BG
KC821629.1	1327999	Cellulophaga phage phi38:2	54012	no (KC821610.1)	BE/BG
KC821630.1	756279	Cellulophaga phage phi3:1	54427	no (KC821616.1)	BE/BG
KC821631.1	1328028	Cellulophaga phage phi48:1	6478	no (KC821628.1)	BE/BG
KC821634.1	756281	Cellulophaga phage phi47:1	54016	no (KC821610.1)	BE/BG
KC862296.1	981430	Pseudomonas phage P3_CHA	88097	no (NC_022970.1)	BE/BG
KC900378.1	1327940	Pseudomonas phage LKA5	64746	yes	BG
KC911856.1	1327941	Salmonella phage SPC32H	38689	no (NC_016761.1)	BE/BG
KC911857.1	1327942	Salmonella phage SPC32N	38689	no (NC_016761.1)	BE/BG
KC960671.1	10759	Enterobacteria phage T3	38209	no (JX421753.1)	BG
KC969441.1	1327768	Pseudomonas phage MBL	42519	yes	BE/BG
KF005318.1	1300006	Alteromonas phage vB_AmaP_AD45-P3	101724	yes	BE/BG
KF005319.1	1300007	Alteromonas phage vB_AmaP_AD45-P4	100619	yes	BE/BG
KF005320.1	1300005	Alteromonas phage vB_AmaP_AD45-P2	104036	no (NC_021532.1)	BE/BG
KF017927.1	1340711	Mycobacterium phage Odin	52807	yes	BE/BG
KF021268.1	1340769	Staphylococcus phage phiIBB-SEP1	139928	yes	BE/BG
KF024722.1	1131248	Mycobacterium phage TA17A	67324	yes	BE/BG
KF024727.1	1340828	Mycobacterium phage Reprobate	70120	no (NC_022063.1)	BE/BG
KF024733.1	1340834	Mycobacterium phage Medusa	51384	yes	BE/BG
KF024734.1	1340835	Mycobacterium phage Shrimp	155714	yes	BE/BG
KF030445.1	1115653	Escherichia phage 1720a-02	47343	yes	BE/BG
KF044309.1	1340813	Enterobacteria phage FL68 Tallahassee/FL/2012	5486	yes	BE/BG
KF044310.1	1340814	Enterobacteria phage FL76 Tallahassee/FL/2012	5486	no (KF044309.1)	BE/BG
KF114876.1	1334242	Leptospira phage vB_LalZ_80412-LE1	86537	yes	BE/BG
KF114877.1	1334243	Leptospira phage vB_LnoZ_CZ214-LE1	87887	yes	BE/BG
KF114878.1	1334244	Leptospira phage vb_LkmZ_Bejolso9-LE1	47417	yes	BE/BG
KF114879.1	1334245	Leptospira phage vB_LbrZ_5399-LE1	87308	yes	BE/BG
KF114880.1	1334246	Leptospira phage vB_LinZ_10-LE1	89607	yes	BE/BG
KF148616.1	1340809	Campylobacter phage CP8	132667	no (NC_016562.1)	BE/BG
KF156339.1	1340811	Synechococcus phage S-MbCM25	176044	yes	BE/BG
KF188414.1	1358124	Mycobacterium phage ABCat	76131	yes	BE/BG
KF192053.1	1351735	Enterococcus phage IMEEF1	57081	yes	BE/BG
KF279413.1	1354509	Mycobacterium phage Bane2	69306	no (NC_022331.2)	BE/BG
KF279416.1	1354513	Mycobacterium phage SargentShorty9	53693	no (NC_022329.1)	BE/BG
KF296717.1	1357712	Bacillus phage proCM3	43278	yes	BG
KF302032.1	1357709	Pseudoalteromonas phage HS5	37730	yes	BE/BG
KF302033.1	1357707	Pseudoalteromonas phage HS1	37211	yes	BE/BG
KF302034.1	1357705	Pseudoalteromonas phage HM1	129439	yes	BE/BG
KF302035.1	1357710	Pseudoalteromonas phage HS6	35330	yes	BE/BG
KF302036.1	1357708	Pseudoalteromonas phage HS2	38208	yes	BE/BG
KF302037.1	1357706	Pseudoalteromonas phage HP1	45035	yes	BE/BG
KF493883.1	1429913	Mycobacterium phage Mosby	74533	no (NC_022065.1)	BE/BG
KF591601.1	1414766	Enterobacteria phage IME_EC2	41510	yes	BE/BG
KF626665.1	1415148	Xylella phage Sano	56147	yes	BE/BG
KF626668.1	1415147	Xylella phage Salvo	55601	yes	BE/BG
KF669657.1	1406787	Bacillus phage poppyseed	39874	no (NC_022764.1)	BE/BG
KF676640.1	1414741	Lactococcus phage SK1833	28452	no (NC_001835.1)	BE/BG
KF751793.1	1470458	Campylobacter phage CJIE4-1	37940	yes	BE/BG
KF751794.1	1470459	Campylobacter phage CJIE4-2	36734	yes	BE/BG
KF751795.1	1470460	Campylobacter phage CJIE4-3	35417	yes	BE/BG
KF751796.1	1470461	Campylobacter phage CJIE4-4	35459	no (KF751795.1)	BE/BG
KF751797.1	1470462	Campylobacter phage CJIE4-5	36991	yes	BE/BG
KF771236.1	1416027	Escherichia phage bV_EcoS_AHP24	46719	no (NC_024784.1)	BE/BG
KF772233.1	945083	Edwardsiella phage eiAU	43015	no (NC_023555.1)	BE/BG
KF787094.1	1416008	Achromobacter phage JWDelta	73659	yes	BE/BG
KF800937.1	1434127	Vibrio phage AS51	42542	no (NC_025822.1)	BE/BG
KF841476.1	1429792	Mycobacterium phage Melvin	51369	no (KF024733.1)	BE/BG
KF981875.1	1453336	Pseudomonas phage SPM-1	65729	yes	BE/BG
KF981876.1	1453337	Mycobacterium phage ADLER F1725	95702	no (NC_023591.1)	BE/BG
KJ010548.1	1445811	Bacillus phage Bp8p-T	151419	no (NC_029121.1)	BE/BG
KJ018210.1	1458858	Flavobacterium sp. phage 1/32	42252	yes	BE/BG
KJ019026.1	1493507	Synechococcus phage ACG-2014a	171282	no (KJ019076.1)	BE/BG
KJ019027.1	1079998	Synechococcus phage ACG-2014c	176034	no (KF156339.1)	BE/BG
KJ019028.1	1493509	Synechococcus phage ACG-2014d	179116	no (KJ019062.1)	BE/BG
KJ019029.1	1493509	Synechococcus phage ACG-2014d	179200	no (KJ019062.1)	BE/BG
KJ019030.1	1493507	Synechococcus phage ACG-2014a	171279	no (KJ019076.1)	BE/BG
KJ019031.1	1493509	Synechococcus phage ACG-2014d	179110	no (KJ019062.1)	BE/BG
KJ019032.1	1493509	Synechococcus phage ACG-2014d	179233	no (KJ019062.1)	BE/BG
KJ019033.1	1493507	Synechococcus phage ACG-2014a	171035	no (KJ019076.1)	BE/BG
KJ019034.1	1493509	Synechococcus phage ACG-2014d	179206	no (KJ019062.1)	BE/BG
KJ019035.1	1493509	Synechococcus phage ACG-2014d	158300	no (KJ019062.1)	BE/BG
KJ019036.1	1493509	Synechococcus phage ACG-2014d	179107	no (KJ019062.1)	BE/BG
KJ019037.1	1493511	Synechococcus phage ACG-2014f	225059	no (NC_026927.1)	BE/BG
KJ019038.1	1493507	Synechococcus phage ACG-2014a	171073	no (KJ019076.1)	BE/BG
KJ019039.1	1493507	Synechococcus phage ACG-2014a	171296	no (KJ019076.1)	BE/BG
KJ019040.1	1493508	Synechococcus phage ACG-2014b	154990	no (KJ019133.1)	BE/BG
KJ019041.1	1493508	Synechococcus phage ACG-2014b	172802	no (KJ019133.1)	BE/BG
KJ019042.1	1493508	Synechococcus phage ACG-2014b	172686	no (KJ019133.1)	BE/BG
KJ019043.1	1493508	Synechococcus phage ACG-2014b	172688	no (KJ019133.1)	BE/BG
KJ019044.1	1493508	Synechococcus phage ACG-2014b	172681	no (KJ019133.1)	BE/BG
KJ019045.1	1493511	Synechococcus phage ACG-2014f	226158	no (NC_026927.1)	BE/BG
KJ019046.1	1493509	Synechococcus phage ACG-2014d	179208	no (KJ019062.1)	BE/BG
KJ019047.1	1493509	Synechococcus phage ACG-2014d	179095	no (KJ019062.1)	BE/BG
KJ019048.1	1493509	Synechococcus phage ACG-2014d	178873	no (KJ019062.1)	BE/BG
KJ019049.1	1493508	Synechococcus phage ACG-2014b	172688	no (KJ019133.1)	BE/BG
KJ019050.1	1493509	Synechococcus phage ACG-2014d	179207	no (KJ019062.1)	BE/BG
KJ019051.1	1493508	Synechococcus phage ACG-2014b	172688	no (KJ019133.1)	BE/BG
KJ019052.1	1493511	Synechococcus phage ACG-2014f	216628	no (NC_026927.1)	BE/BG
KJ019053.1	1493511	Synechococcus phage ACG-2014f	225391	no (NC_026927.1)	BE/BG
KJ019054.1	1493510	Synechococcus phage ACG-2014e	189418	no (KJ019094.1)	BE/BG
KJ019055.1	1493507	Synechococcus phage ACG-2014a	171294	no (KJ019076.1)	BE/BG
KJ019057.1	1493509	Synechococcus phage ACG-2014d	179110	no (KJ019062.1)	BE/BG
KJ019058.1	1493511	Synechococcus phage ACG-2014f	223270	no (NC_026927.1)	BE/BG
KJ019060.1	1493508	Synechococcus phage ACG-2014b	172688	no (KJ019133.1)	BE/BG
KJ019061.1	1493508	Synechococcus phage ACG-2014b	172691	no (KJ019133.1)	BE/BG
KJ019062.1	1493509	Synechococcus phage ACG-2014d	179323	yes	BE/BG
KJ019063.1	1079998	Synechococcus phage ACG-2014c	173725	no (KF156339.1)	BE/BG
KJ019064.1	1079998	Synechococcus phage ACG-2014c	175640	no (KF156339.1)	BE/BG
KJ019065.1	1493507	Synechococcus phage ACG-2014a	171179	no (KJ019076.1)	BE/BG
KJ019066.1	1493511	Synechococcus phage ACG-2014f	215767	no (NC_026927.1)	BE/BG
KJ019067.1	1493507	Synechococcus phage ACG-2014a	171192	no (KJ019076.1)	BE/BG
KJ019068.1	1493507	Synechococcus phage ACG-2014a	171231	no (KJ019076.1)	BE/BG
KJ019070.1	1493509	Synechococcus phage ACG-2014d	179254	no (KJ019062.1)	BE/BG
KJ019072.1	1493509	Synechococcus phage ACG-2014d	179116	no (KJ019062.1)	BE/BG
KJ019073.1	1493509	Synechococcus phage ACG-2014d	178993	no (KJ019062.1)	BE/BG
KJ019074.1	1493509	Synechococcus phage ACG-2014d	179204	no (KJ019062.1)	BE/BG
KJ019075.1	1493509	Synechococcus phage ACG-2014d	179101	no (KJ019062.1)	BE/BG
KJ019076.1	1493507	Synechococcus phage ACG-2014a	172372	yes	BE/BG
KJ019077.1	1493509	Synechococcus phage ACG-2014d	179209	no (KJ019062.1)	BE/BG
KJ019078.1	1493509	Synechococcus phage ACG-2014d	179107	no (KJ019062.1)	BE/BG
KJ019079.1	1493509	Synechococcus phage ACG-2014d	179111	no (KJ019062.1)	BE/BG
KJ019080.1	1493509	Synechococcus phage ACG-2014d	178897	no (KJ019062.1)	BE/BG
KJ019081.1	1493507	Synechococcus phage ACG-2014a	171192	no (KJ019076.1)	BE/BG
KJ019083.1	1493509	Synechococcus phage ACG-2014d	179110	no (KJ019062.1)	BE/BG
KJ019084.1	1493507	Synechococcus phage ACG-2014a	171183	no (KJ019076.1)	BE/BG
KJ019085.1	1493511	Synechococcus phage ACG-2014f	222326	no (NC_026927.1)	BE/BG
KJ019086.1	1493511	Synechococcus phage ACG-2014f	226849	no (NC_026927.1)	BE/BG
KJ019087.1	1493507	Synechococcus phage ACG-2014a	171238	no (KJ019076.1)	BE/BG
KJ019088.1	1493507	Synechococcus phage ACG-2014a	171276	no (KJ019076.1)	BE/BG
KJ019089.1	1493514	Synechococcus phage ACG-2014j	192117	yes	BE/BG
KJ019090.1	1493511	Synechococcus phage ACG-2014f	224948	no (NC_026927.1)	BE/BG
KJ019091.1	1493511	Synechococcus phage ACG-2014f	196842	no (NC_026927.1)	BE/BG
KJ019092.1	1493511	Synechococcus phage ACG-2014f	224378	no (NC_026927.1)	BE/BG
KJ019093.1	1493511	Synechococcus phage ACG-2014f	222009	no (NC_026927.1)	BE/BG
KJ019094.1	1493510	Synechococcus phage ACG-2014e	189421	yes	BE/BG
KJ019095.1	1493511	Synechococcus phage ACG-2014f	222709	no (NC_026927.1)	BE/BG
KJ019096.1	1493511	Synechococcus phage ACG-2014f	219775	no (NC_026927.1)	BE/BG
KJ019097.1	1493511	Synechococcus phage ACG-2014f	221746	no (NC_026927.1)	BE/BG
KJ019098.1	1493511	Synechococcus phage ACG-2014f	222767	no (NC_026927.1)	BE/BG
KJ019099.1	1493511	Synechococcus phage ACG-2014f	218152	no (NC_026927.1)	BE/BG
KJ019100.1	1493511	Synechococcus phage ACG-2014f	216273	no (NC_026927.1)	BE/BG
KJ019101.1	1493511	Synechococcus phage ACG-2014f	216994	no (NC_026927.1)	BE/BG
KJ019102.1	1493511	Synechococcus phage ACG-2014f	224791	no (NC_026927.1)	BE/BG
KJ019103.1	1493511	Synechococcus phage ACG-2014f	217937	no (NC_026927.1)	BE/BG
KJ019104.1	1493508	Synechococcus phage ACG-2014b	172688	no (KJ019133.1)	BE/BG
KJ019105.1	1493511	Synechococcus phage ACG-2014f	215432	no (NC_026927.1)	BE/BG
KJ019106.1	1493511	Synechococcus phage ACG-2014f	223389	no (NC_026927.1)	BE/BG
KJ019107.1	1493511	Synechococcus phage ACG-2014f	217673	no (NC_026927.1)	BE/BG
KJ019108.1	1493508	Synechococcus phage ACG-2014b	172688	no (KJ019133.1)	BE/BG
KJ019109.1	1493508	Synechococcus phage ACG-2014b	172688	no (KJ019133.1)	BE/BG
KJ019110.1	1493508	Synechococcus phage ACG-2014b	172688	no (KJ019133.1)	BE/BG
KJ019111.1	1493511	Synechococcus phage ACG-2014f	221929	no (NC_026927.1)	BE/BG
KJ019112.1	1493509	Synechococcus phage ACG-2014d	179206	no (KJ019062.1)	BE/BG
KJ019113.1	1493509	Synechococcus phage ACG-2014d	179254	no (KJ019062.1)	BE/BG
KJ019114.1	1493507	Synechococcus phage ACG-2014a	171192	no (KJ019076.1)	BE/BG
KJ019115.1	1493509	Synechococcus phage ACG-2014d	179043	no (KJ019062.1)	BE/BG
KJ019116.1	1493507	Synechococcus phage ACG-2014a	170403	no (KJ019076.1)	BE/BG
KJ019117.1	1493509	Synechococcus phage ACG-2014d	179155	no (KJ019062.1)	BE/BG
KJ019118.1	1493509	Synechococcus phage ACG-2014d	179203	no (KJ019062.1)	BE/BG
KJ019119.1	1493509	Synechococcus phage ACG-2014d	179165	no (KJ019062.1)	BE/BG
KJ019120.1	1493509	Synechococcus phage ACG-2014d	179130	no (KJ019062.1)	BE/BG
KJ019121.1	1493509	Synechococcus phage ACG-2014d	179109	no (KJ019062.1)	BE/BG
KJ019122.1	1493507	Synechococcus phage ACG-2014a	171285	no (KJ019076.1)	BE/BG
KJ019123.1	1493511	Synechococcus phage ACG-2014f	219936	no (NC_026927.1)	BE/BG
KJ019124.1	1493509	Synechococcus phage ACG-2014d	179260	no (KJ019062.1)	BE/BG
KJ019125.1	1493509	Synechococcus phage ACG-2014d	179206	no (KJ019062.1)	BE/BG
KJ019126.1	1493509	Synechococcus phage ACG-2014d	179203	no (KJ019062.1)	BE/BG
KJ019127.1	1493509	Synechococcus phage ACG-2014d	179192	no (KJ019062.1)	BE/BG
KJ019128.1	1079998	Synechococcus phage ACG-2014c	176140	no (KF156339.1)	BE/BG
KJ019129.1	1493509	Synechococcus phage ACG-2014d	179142	no (KJ019062.1)	BE/BG
KJ019130.1	1493509	Synechococcus phage ACG-2014d	179204	no (KJ019062.1)	BE/BG
KJ019131.1	1493509	Synechococcus phage ACG-2014d	179111	no (KJ019062.1)	BE/BG
KJ019132.1	1493508	Synechococcus phage ACG-2014b	172261	no (KJ019133.1)	BE/BG
KJ019133.1	1493508	Synechococcus phage ACG-2014b	172874	yes	BE/BG
KJ019135.1	1493507	Synechococcus phage ACG-2014a	171274	no (KJ019076.1)	BE/BG
KJ019137.1	1493507	Synechococcus phage ACG-2014a	171289	no (KJ019076.1)	BE/BG
KJ019138.1	1493507	Synechococcus phage ACG-2014a	171295	no (KJ019076.1)	BE/BG
KJ019139.1	1493509	Synechococcus phage ACG-2014d	179208	no (KJ019062.1)	BE/BG
KJ019140.1	1493509	Synechococcus phage ACG-2014d	179115	no (KJ019062.1)	BE/BG
KJ019141.1	1493511	Synechococcus phage ACG-2014f	222089	no (NC_026927.1)	BE/BG
KJ019142.1	1493511	Synechococcus phage ACG-2014f	222619	no (NC_026927.1)	BE/BG
KJ019143.1	1493511	Synechococcus phage ACG-2014f	224502	no (NC_026927.1)	BE/BG
KJ019144.1	1493511	Synechococcus phage ACG-2014f	214751	no (NC_026927.1)	BE/BG
KJ019145.1	1493511	Synechococcus phage ACG-2014f	225175	no (NC_026927.1)	BE/BG
KJ019146.1	1493511	Synechococcus phage ACG-2014f	225418	no (NC_026927.1)	BE/BG
KJ019147.1	1493511	Synechococcus phage ACG-2014f	222322	no (NC_026927.1)	BE/BG
KJ019148.1	1493511	Synechococcus phage ACG-2014f	215097	no (NC_026927.1)	BE/BG
KJ019149.1	1493511	Synechococcus phage ACG-2014f	222893	no (NC_026927.1)	BE/BG
KJ019150.1	1493511	Synechococcus phage ACG-2014f	226536	no (NC_026927.1)	BE/BG
KJ019151.1	1493511	Synechococcus phage ACG-2014f	224313	no (NC_026927.1)	BE/BG
KJ019152.1	1493511	Synechococcus phage ACG-2014f	221396	no (NC_026927.1)	BE/BG
KJ019153.1	1493507	Synechococcus phage ACG-2014a	171166	no (KJ019076.1)	BE/BG
KJ019154.1	1493508	Synechococcus phage ACG-2014b	172681	no (KJ019133.1)	BE/BG
KJ019155.1	1493511	Synechococcus phage ACG-2014f	221967	no (NC_026927.1)	BE/BG
KJ019157.1	1493507	Synechococcus phage ACG-2014a	171292	no (KJ019076.1)	BE/BG
KJ019158.1	1493507	Synechococcus phage ACG-2014a	171292	no (KJ019076.1)	BE/BG
KJ019159.1	1493511	Synechococcus phage ACG-2014f	225436	no (NC_026927.1)	BE/BG
KJ019160.1	1493509	Synechococcus phage ACG-2014d	179210	no (KJ019062.1)	BE/BG
KJ019161.1	1493508	Synechococcus phage ACG-2014b	172684	no (KJ019133.1)	BE/BG
KJ019162.1	1493509	Synechococcus phage ACG-2014d	179254	no (KJ019062.1)	BE/BG
KJ019163.1	1493507	Synechococcus phage ACG-2014a	171179	no (KJ019076.1)	BE/BG
KJ019164.1	1493509	Synechococcus phage ACG-2014d	179177	no (KJ019062.1)	BE/BG
KJ019165.1	1493509	Synechococcus phage ACG-2014d	179208	no (KJ019062.1)	BE/BG
KJ021043.1	1481110	Klebsiella phage Kpn112	35560	yes	BE/BG
KJ094029.1	1458853	Listeria phage LP-064	135279	no (NC_021781.2)	BE/BG
KJ094031.2	1173765	Listeria phage LP-124	135764	yes	BE/BG
KJ094032.2	1458851	Enterococcus phage VD13	55073	no (NC_024212.1)	BE/BG
KJ133688.1	1667365	Brucella phage 02_19	41143	no (NC_019446.1)	BG
KJ133689.1	1667364	Brucella phage 02_141	41143	no (NC_019446.1)	BG
KJ133690.1	1667371	Brucella phage 11sa_19	41143	no (NC_019446.1)	BG
KJ133691.1	1667370	Brucella phage 11sa_141	41142	no (NC_019446.1)	BG
KJ133692.1	1667369	Brucella phage 110_19	41142	no (NC_019446.1)	BG
KJ133693.1	1667368	Brucella phage 110_141	41143	no (NC_019446.1)	BG
KJ133694.1	1667373	Brucella phage 141_19	41143	no (NC_019446.1)	BG
KJ133695.1	1667372	Brucella phage 141_141	41143	no (NC_019446.1)	BG
KJ133696.1	1667375	Brucella phage 177_19	41142	no (NC_019446.1)	BG
KJ133697.1	1667374	Brucella phage 177_141	41142	no (NC_019446.1)	BG
KJ133698.1	1667377	Brucella phage 281_19	41143	no (NC_019446.1)	BG
KJ133699.1	1667376	Brucella phage 281_141	41143	no (NC_019446.1)	BG
KJ133700.1	1667379	Brucella phage 544_19	41142	no (NC_019446.1)	BG
KJ133701.1	1667378	Brucella phage 544_141	41142	no (NC_019446.1)	BG
KJ133702.1	1667367	Brucella phage 1066_19	41143	no (NC_019446.1)	BG
KJ133703.1	1667366	Brucella phage 1066_141	41143	no (NC_019446.1)	BG
KJ133704.1	1667381	Brucella phage Tbilisi	41142	no (NC_019446.1)	BG
KJ133705.1	1667380	Brucella phage Tb_141	41142	no (NC_019446.1)	BG
KJ133706.1	1667383	Brucella phage V_19	41143	no (NC_019446.1)	BG
KJ133707.1	1667382	Brucella phage V_141	41142	no (NC_019446.1)	BG
KJ183192.1	1465639	Podovirus Lau218	39311	no (NC_024329.1)	BG
KJ183193.1	1465639	Podovirus Lau218	38756	no (NC_024329.1)	AE/BG
KJ194581.1	1458709	Mycobacterium phage Audrey	68662	yes	BE/BG
KJ194583.1	1458713	Mycobacterium phage Numberten	68607	yes	BE/BG
KJ194584.1	1458712	Mycobacterium phage Heathcliff	68628	yes	BE/BG
KJ206560.1	307898	Staphylococcus phage 812	139656	no (NC_029080.1)	BG
KJ206561.1	307898	Staphylococcus phage 812	139542	no (NC_029080.1)	BG
KJ206562.1	307898	Staphylococcus phage 812	138134	no (NC_029080.1)	BG
KJ206563.1	307898	Staphylococcus phage 812	138070	no (NC_029080.1)	BG
KJ410740.1	1468179	Synechococcus phage S-EIVl	79178	yes	BE/BG
KJ417497.1	1461246	Streptococcus phage Spn1	41323	yes	BE/BG
KJ433975.1	1463810	Mycobacterium phage 40BC	71565	no (NC_023603.1)	BG
KJ477684.1	10665	Enterobacteria phage T4	168922	no (HM137666.1)	BE/BG
KJ477685.1	10665	Enterobacteria phage T4	166816	no (HM137666.1)	BE/BG
KJ477686.1	10665	Enterobacteria phage T4	165660	no (HM137666.1)	BE/BG
KJ502657.1	1480731	Vibrio phage Vc1	44541	yes	BE/BG
KJ538722.1	1471543	Mycobacterium phage HH92	53746	no (NC_009993.2)	BE/BG
KJ538723.1	1471544	Mycobacterium phage KingVeveve	68043	yes	BE/BG
KJ545483.2	1476902	Vibrio phage phi 2	41476	no (NC_024369.2)	BE/BG
KJ567041.1	1486474	Mycobacterium phage Zapner	55307	no (NC_022069.1)	BG
KJ567044.1	1486471	Mycobacterium phage EmpTee	68428	yes	BE/BG
KJ567045.1	1486470	Mycobacterium phage Emerson	60310	yes	BE/BG
KJ572844.2	1500712	Vibrio phage 24	44395	no (NC_019457.1)	BG
KJ578763.1	1500803	Propionibacterium phage PHL064M01	29424	no (NC_027373.1)	BE/BG
KJ578764.1	1500804	Propionibacterium phage PHL064M02	29407	no (NC_027373.1)	BE/BG
KJ578765.1	1500805	Propionibacterium phage PHL067M01	29377	no (NC_022335.1)	BE/BG
KJ578766.1	1500806	Propionibacterium phage PHL067M09	29386	no (NC_022335.1)	BE/BG
KJ578769.1	1500809	Propionibacterium phage PHL082M02	29491	no (NC_027359.1)	BE/BG
KJ578770.1	1500810	Propionibacterium phage PHL082M03	29491	no (NC_027359.1)	BE/BG
KJ578771.1	1500811	Propionibacterium phage PHL082M04	29491	no (NC_027359.1)	BE/BG
KJ578775.1	1500815	Propionibacterium phage PHL114N00	29464	no (NC_022340.1)	BE/BG
KJ578777.1	1500817	Propionibacterium phage PHL116M10	29396	no (NC_027362.1)	BE/BG
KJ578778.1	1500818	Propionibacterium phage PHL117M00	29255	no (NC_027400.1)	BE/BG
KJ578779.1	1500819	Propionibacterium phage PHL117M01	29422	no (NC_027373.1)	BE/BG
KJ578783.1	1500823	Propionibacterium phage PHL151M00	29511	no (NC_022336.1)	BE/BG
KJ578784.1	1500824	Propionibacterium phage PHL151N00	29511	no (NC_022336.1)	BE/BG
KJ578786.1	1500826	Propionibacterium phage PHL163M00	29264	no (NC_027400.1)	BE/BG
KJ578789.1	1500829	Propionibacterium phage PHL194M00	29264	no (NC_027400.1)	BE/BG
KJ578792.1	1500832	Propionibacterium phage PHL308M00	29442	no (NC_027294.1)	BE/BG
KJ586794.1	1486397	Listeria phage LMTA-34	138036	no (NC_024360.1)	BE/BG
KJ586795.1	1486419	Listeria phage LMTA-94	136468	yes	BE/BG
KJ591605.1	1486414	Listeria phage LMTA-57	136589	yes	BE/BG
KJ595575.1	1486404	Mycobacterium phage Willis	155476	yes	BE/BG
KJ617393.1	1498213	Streptococcus phage SOCP	19347	no (NC_001825.1)	BE/BG
KJ619459.1	141904	Vibrio phage CTX	6446	no (NC_015209.1)	BE
KJ725374.1	1498190	Mycobacterium phage Guo1	40086	no (NC_021556.1)	BE/BG
KJ803031.1	1498169	Dinoroseobacter phage vBDshPR2C	74806	yes	BE/BG
KJ829260.1	1505226	Mycobacterium phage YungJamal	70214	yes	BE/BG
KJ909655.1	1506453	Escherichia Stx1-converting recombinant phage HUN/2013	61137	yes	BE/BG
KJ936628.1	1524880	Vibrio phage VPp1	50431	yes	BE/BG
KJ957164.1,KJ957165.1,KJ957166.1	1603039	Pseudomonas phage phiNN	13262	yes	BM,BM,BM
KJ997912.1	1508658	Enterobacteria phage MED1	5386	yes	BE/BG
KM058087.1	1498011	Cronobacter phage vB_CsaP_Ss1	42205	yes	BE/BG
KM091442.1	1527693	Lactococcus phage phi15	31945	yes	BE/BG
KM091443.1	1527694	Lactococcus phage phi93	31841	yes	BE/BG
KM091444.1	1527692	Lactococcus phage phi145	30862	yes	BE/BG
KM101117.1	1527533	Mycobacterium phage LizLemon	67496	no (NC_004684.1)	BG
KM209228.1	1542131	Dickeya phage phiD3	152308	yes	BG
KM224878.1	1529057	Vibrio phage ICP2_2011_A	50250	yes	BE/BG
KM233455.1	1527517	Mycobacterium phage Farber	49190	yes	BE/BG
KM347890.1	1536599	Mycobacterium phage Vivaldi	68873	yes	BE/BG
KM363597.1	1541820	Mycobacterium phage Zonia	69271	yes	BE/BG
KM408320.1	1541886	Mycobacterium phage Lasso	68576	yes	BE/BG
KM411958.1	1541890	Pseudomonas phage RWG	72646	no (NC_031063.1)	BE/BG
KM411960.1	1541891	Pseudomonas phage phi176	73048	yes	BE/BG
KM434185.1	1542091	Pseudomonas phage vB_Pae_PS9N	43047	yes	BG
KM463009.1	1552733	Mycobacterium phage Power	53395	yes	BE/BG
KM576124.1	1555207	Klebsiella phage phiBO1E	43865	yes	BG
KM589507.1	1655655	Microviridae Fen51_42	4451	no (NC_027634.1)	BG
KM591905.1	1555234	Mycobacterium phage RonRayGun	42596	yes	BE/BG
KM592966.1	1551642	Mycobacterium phage QuinnKiro	50066	yes	BE/BG
KM606995.1	1112578	Enterobacteria phage RB5	168394	no (NC_025419.1)	BE/BG
KM606996.1	69610	Enterobacteria phage RB6	168394	no (NC_025419.1)	BE/BG
KM606997.1	697291	Enterobacteria phage RB7	168395	no (NC_025419.1)	BE/BG
KM606998.1	69612	Enterobacteria phage RB9	168395	no (NC_025419.1)	BE/BG
KM606999.1	69608	Enterobacteria phage RB10	168401	no (NC_025419.1)	BE/BG
KM607001.1	134822	Enterobacteria phage RB33	166007	no (NC_008515.1)	BE/BG
KM607002.1	697289	Enterobacteria phage RB55	168896	no (HM137666.1)	BE/BG
KM607003.1	697290	Enterobacteria phage RB59	168966	no (HM137666.1)	BE/BG
KM612260.1	1558463	Vibrio phage CJY	39542	no (NC_027393.1)	BE/BG
KM612261.1	1558464	Vibrio phage H1	39530	no (NC_027393.1)	BE/BG
KM612262.1	1558465	Vibrio phage H2	39530	no (KY658673.2)	BE/BG
KM612263.1	1558466	Vibrio phage H3	39530	no (NC_027393.1)	BE/BG
KM612265.1	1558468	Vibrio phage J3	39782	no (NC_027393.1)	BE/BG
KM923970.1	1606762	Mycobacterium phage Gomashi	41903	no (EU568876.1)	BE/BG
KM979355.1	1567007	Enterobacteria phage DT571/2	108418	yes	BE/BG
KP017310.1	1567451	Mycobacterium phage Phoxy	49267	yes	BE/BG
KP017311.1	1567452	Mycobacterium phage Spike509	50989	no (NC_004682.1)	BE/BG
KP027195.1	1567467	Mycobacterium phage Cosmo	78229	yes	BE/BG
KP027197.1	1567469	Mycobacterium phage FluffyNinja	68716	no (NC_028658.1)	BE/BG
KP027198.1	1567470	Mycobacterium phage Gadost	51376	no (NC_013694.1)	BE/BG
KP027202.1	1567477	Mycobacterium phage Taurus	50877	no (JF704098.1)	BE/BG
KP027203.1	1567479	Mycobacterium phage Treddle	53008	yes	BE/BG
KP027204.1	1567478	Mycobacterium phage Thor	53058	yes	BE/BG
KP027207.1	1567465	Mycobacterium phage Chandler	69450	yes	BE/BG
KP027208.1	1567474	Mycobacterium phage Pipsqueak	68328	yes	BE/BG
KP027209.1	1567476	Mycobacterium phage Sigman	68311	no (NC_023740.1)	BE/BG
KP057620.1	1567483	Mycobacterium phage HamSlice	51370	no (NC_013694.1)	BE/BG
KP063903.1	1567487	Bacillus phage BalMu-1	39861	no (NC_030945.1)	BG
KP087937.1	1609634	Eel River basin pequenovirus	4634	no (KP087950.1)	BG
KP087938.1	1609634	Eel River basin pequenovirus	4426	no (KP087950.1)	BG
KP087939.1	1609634	Eel River basin pequenovirus	4265	no (KP087950.1)	BG
KP087940.1	1609634	Eel River basin pequenovirus	4355	no (KP087950.1)	BG
KP087941.1	1609634	Eel River basin pequenovirus	4331	no (KP087950.1)	BG
KP087942.1	1609634	Eel River basin pequenovirus	4445	no (KP087950.1)	BG
KP087943.1	1609634	Eel River basin pequenovirus	6172	no (KP087950.1)	BG
KP087944.1	1609634	Eel River basin pequenovirus	4514	no (KP087950.1)	BG
KP087945.1	1609634	Eel River basin pequenovirus	4314	no (KP087950.1)	BG
KP087946.1	1609634	Eel River basin pequenovirus	4406	no (KP087950.1)	BG
KP087947.1	1609634	Eel River basin pequenovirus	5713	no (KP087950.1)	BG
KP087948.1	1609634	Eel River basin pequenovirus	4817	no (KP087950.1)	BG
KP087949.1	1609634	Eel River basin pequenovirus	4180	no (KP087950.1)	BG
KP087950.1	1609634	Eel River basin pequenovirus	6438	yes	BG
KP087951.1	1609634	Eel River basin pequenovirus	5256	no (KP087950.1)	BG
KP087952.1	1609634	Eel River basin pequenovirus	5310	no (KP087950.1)	BG
KP087953.1	1609634	Eel River basin pequenovirus	4342	no (KP087950.1)	BG
KP087954.1	1609634	Eel River basin pequenovirus	4700	no (KP087950.1)	AE/BG
KP087955.1	1609634	Eel River basin pequenovirus	4507	no (KP087950.1)	BG
KP087956.1	1609634	Eel River basin pequenovirus	4790	no (KP087950.1)	BG
KP137432.1	1572740	Mannheimia phage vB_MhM_535AP1	34565	no (NC_008201.1)	BG
KP137436.1	1572746	Mannheimia phage vB_MhM_1127AP1	36745	yes	BG
KP137438.1	1572748	Mannheimia phage vB_MhM_2256AP1	34926	yes	BG
KP137439.1	1572749	Mannheimia phage vB_MhS_3927AP1	52049	yes	BG
KP143762.1	1572716	Salmonella phage Mushroom	87709	yes	BE/BG
KP209285.1	1589269	Staphylococcus phage phiNM4-gamma4	40365	yes	BE/BG
KP296794.1	1589753	Bacteriophage Redbud	37971	no (NC_029084.1)	BE/BG
KP296795.1	1589754	Paenibacillus phage Shelly	41152	no (NC_028837.1)	BE/BG
KP340287.1	1597971	Pseudomonas phage phiKT28	66381	yes	BG
KP340288.1	1597972	Pseudomonas phage phiKTN6	65994	yes	BG
KP343639.1	1597967	Ralstonia phage phiITL-1	38731	yes	BG
KP682372.1	1660374	Escherichia phage PA4	62708	no (NC_004914.3)	BG
KP682373.1	1660378	Escherichia phage PA5	62708	no (NC_004914.3)	BG
KP682374.1	1660382	Escherichia phage PA8	63584	yes	BG
KP682375.1	1660361	Escherichia phage PA11	62708	no (NC_004914.3)	BG
KP682376.1	1660362	Escherichia phage PA12	61388	no (NC_000902.1)	BG
KP682377.1	1660363	Escherichia phage PA16	62708	no (NC_004914.3)	BG
KP682378.1	1660364	Escherichia phage PA18	62708	no (NC_004914.3)	BG
KP682379.1	1660366	Escherichia phage PA21	62708	no (NC_004914.3)	BG
KP682380.1	1660367	Escherichia phage PA27	64021	yes	BG
KP682381.1	1660368	Escherichia phage PA28	61292	yes	BG
KP682382.1	1660369	Escherichia phage PA29	62708	no (NC_004914.3)	BG
KP682383.1	1660370	Escherichia phage PA30	62708	no (NC_004914.3)	BG
KP682384.1	1660371	Escherichia phage PA32	62708	no (NC_004914.3)	BG
KP682385.1	1660372	Escherichia phage PA33	62708	no (NC_004914.3)	BG
KP682386.1	1660373	Escherichia phage PA36	64021	yes	BG
KP682387.1	1660375	Escherichia phage PA42	62708	no (NC_004914.3)	BG
KP682388.1	1660376	Escherichia phage PA44	62708	no (NC_004914.3)	BG
KP682389.1	1660377	Escherichia phage PA45	65334	yes	BG
KP682390.1	1660379	Escherichia phage PA50	62708	no (NC_004914.3)	BG
KP682391.1	1660380	Escherichia phage PA51	61388	no (NC_000902.1)	BG
KP682392.1	1660381	Escherichia phage PA52	65334	yes	BG
KP687431.1	1610830	Staphylococcus phage IME-SA1	140218	yes	BE/BG
KP687432.1	1610831	Staphylococcus phage IME-SA2	140906	yes	BE/BG
KP791807.1	1636315	Enterobacter phage E-4	39142	yes	BE/BG
KP793101.1	1636565	Lactococcus phage 936 group phage Phi4	28764	yes	BG
KP793102.1	1636724	Lactococcus phage 936 group phage PhiA.16	28349	yes	BG
KP793103.1	1636562	Lactococcus phage 936 group phage Phi19	28437	yes	BG
KP793104.1	1636573	Lactococcus phage 936 group phage PhiB1127	28785	yes	BG
KP793105.1	1636564	Lactococcus phage 936 group phage Phi19.3	28811	yes	BG
KP793106.1	1636572	Lactococcus phage 936 group phage PhiA1127	28873	yes	BG
KP793107.1	1636575	Lactococcus phage 936 group phage PhiD.18	28833	yes	BG
KP793108.1	1636570	Lactococcus phage 936 group phage Phi5.12	29026	yes	BG
KP793109.1	1636574	Lactococcus phage 936 group phage PhiC0139	29032	yes	BG
KP793110.1	1636568	Lactococcus phage 936 group phage Phi43	29416	yes	BG
KP793111.1	1636563	Lactococcus phage 936 group phage Phi19.2	29984	yes	BG
KP793112.1	1636558	Lactococcus phage 936 group phage Phi129	30178	yes	BG
KP793113.1	1636577	Lactococcus phage 936 group phage PhiF.17	30389	yes	BG
KP793114.1	1636561	Lactococcus phage 936 group phage Phi17	30463	yes	BG
KP793115.1	1636557	Lactococcus phage 936 group phage Phi114	30532	yes	BG
KP793116.1	1636559	Lactococcus phage 936 group phage Phi13.16	30577	yes	BG
KP793117.1	1636579	Lactococcus phage 936 group phage PhiG	30594	yes	BG
KP793118.1	1636578	Lactococcus phage 936 group phage PhiF0139	30811	yes	BG
KP793119.1	1636555	Lactococcus phage 936 group phage Phi10.5	31805	yes	BG
KP793120.1	1636581	Lactococcus phage 936 group phage PhiL.18	30882	yes	BG
KP793121.1	1636556	Lactococcus phage 936 group phage Phi109	31033	yes	BG
KP793122.1	1636582	Lactococcus phage 936 group phage PhiL.6	31181	yes	BG
KP793123.1	1636566	Lactococcus phage 936 group phage Phi4.2	31375	yes	BG
KP793124.1	1636569	Lactococcus phage 936 group phage Phi44	31379	yes	BG
KP793125.1	1636571	Lactococcus phage 936 group phage Phi91127	31495	yes	BG
KP793126.1	1636585	Lactococcus phage 936 group phage PhiM.5	31498	no (KP793125.1)	BG
KP793127.1	1636567	Lactococcus phage 936 group phage Phi40	31631	yes	BG
KP793128.1	1636584	Lactococcus phage 936 group phage PhiM.16	31869	yes	BG
KP793129.1	1636580	Lactococcus phage 936 group phage PhiJF1	31901	yes	BG
KP793130.1	1636560	Lactococcus phage 936 group phage Phi155	32150	yes	BG
KP793131.1	1636576	Lactococcus phage 936 group phage PhiE1127	32270	yes	BG
KP793132.1	1636586	Lactococcus phage 936 group phage PhiM1127	32682	yes	BG
KP793133.1	1636583	Lactococcus phage 936 group phage PhiLj	28983	yes	BG
KP793134.1	1636587	Lactococcus phage 936 group phage PhiS0139	30116	yes	BG
KP793135.1	1636554	Lactococcus phage 936 group phage Phi.16	31561	no (KP793127.1)	BG
KP836355.1	1629954	Marinitoga camini virus 1	53412	yes	BG
KP836356.2	1629953	Marinitoga camini virus 2	50307	yes	BG
KP861230.1	1628721	Acinetobacter phage YMC11/11/R3177	47575	yes	BG
KP861231.1	1628722	Acinetobacter phage YMC11/12/R1215	44866	no (NC_024785.1)	BG
KP869100.1	1508671	Escherichia coli O157 typing phage 1	88531	yes	BE/BG
KP869101.1	1508678	Escherichia coli O157 typing phage 3	168733	yes	BE/BG
KP869103.1	1508680	Escherichia coli O157 typing phage 5	137973	yes	BE/BG
KP869104.1	1508681	Escherichia coli O157 typing phage 6	160570	yes	BE/BG
KP869108.1	1508672	Escherichia coli O157 typing phage 10	39234	yes	BE/BG
KP869109.1	1508673	Escherichia coli O157 typing phage 11	88771	yes	BE/BG
KP869110.1	1508674	Escherichia coli O157 typing phage 12	88632	yes	BE/BG
KP966108.1	1636201	Burkholderia phage vB_BceM_AP3	36499	yes	BG
KR011061.1	1636544	Skermania phage SPI1	55748	yes	BG
KR011064.1	1636547	Tsukamurella phage TIN4	76268	no (NC_028966.1)	BG
KR029086.1	1640882	Mycobacterium phage PDRPv	69110	yes	BG
KR029087.1	1640883	Mycobacterium phage PDRPxv	69171	no (KR029086.1)	BG
KR052480.1	1647403	Sinorhizobium phage phiM7	188427	yes	BG
KR052481.1	1647404	Sinorhizobium phage phiM19	188047	yes	BG
KR054028.1	1640975	Pseudomonas phage DL52	65867	yes	BG
KR063267.1	689414	Vibrio phage pre-CTX	5714	yes	BG
KR063268.1	689414	Vibrio phage pre-CTX	5087	no (KR063267.1)	BG
KR063281.1	1647283	Gordonia phage GMA2	103424	yes	BG
KR072689.1	1647282	Paracoccus phage Shpa	38261	yes	BG
KR080196.1	1647303	Mycobacterium phage Momo	154553	yes	BG
KR080200.1	1647307	Mycobacterium phage AlanGrant	72109	no (NC_028934.1)	BG
KR080203.1	1647310	Mycobacterium phage OrangeOswald	68674	no (NC_023742.1)	BG
KR080205.1	1647312	Mycobacterium phage Corofin	68685	no (NC_023742.1)	BG
KR091942.1	1647402	Salmonella phage 18-India	33133	yes	BG
KR091952.1	1629654	Pseudomonas phage phiPsa17	40525	yes	BG
KR093625.1	1647524	Moraxella phage Mcat1	40551	yes	BG
KR093626.1	1647535	Moraxella phage Mcat2	40578	no (KR093625.1)	BG
KR093627.1	1647546	Moraxella phage Mcat3	31332	yes	BG
KR093628.1	1647550	Moraxella phage Mcat4	42819	yes	BG
KR093629.1	1647551	Moraxella phage Mcat5	47875	yes	BG
KR093630.1	1647552	Moraxella phage Mcat6	54619	yes	BG
KR093631.1	1647553	Moraxella phage Mcat7	42027	yes	BG
KR093632.1	1647554	Moraxella phage Mcat8	40710	yes	BG
KR093633.1	1647555	Moraxella phage Mcat9	36406	yes	BG
KR093634.1	1647525	Moraxella phage Mcat10	24841	yes	BG
KR093635.1	1647526	Moraxella phage Mcat11	25085	yes	BG
KR093636.1	1647527	Moraxella phage Mcat12	26845	yes	BG
KR093637.1	1647528	Moraxella phage Mcat13	34664	yes	BG
KR093638.1	1647529	Moraxella phage Mcat14	17422	yes	BG
KR093639.1	1647530	Moraxella phage Mcat15	46083	yes	BG
KR093640.1	1647531	Moraxella phage Mcat16	46782	yes	BG
KR093641.1	1647532	Moraxella phage Mcat17	60303	yes	BG
KR093642.1	1647533	Moraxella phage Mcat18	51889	yes	BG
KR093643.1	1647534	Moraxella phage Mcat19	36471	yes	BG
KR093644.1	1647536	Moraxella phage Mcat20	23629	yes	BG
KR093645.1	1647537	Moraxella phage Mcat21	23410	yes	BG
KR093646.1	1647538	Moraxella phage Mcat22	40408	yes	BG
KR093647.1	1647539	Moraxella phage Mcat23	34758	yes	BG
KR093648.1	1647540	Moraxella phage Mcat24	39290	yes	BG
KR093649.1	1647541	Moraxella phage Mcat25	41268	yes	BG
KR093650.1	1647542	Moraxella phage Mcat26	37967	yes	BG
KR093651.1	1647543	Moraxella phage Mcat27	41487	yes	BG
KR093652.1	1647544	Moraxella phage Mcat28	54840	yes	BG
KR093653.1	1647545	Moraxella phage Mcat29	34549	yes	BG
KR093654.1	1647547	Moraxella phage Mcat30	30974	yes	BG
KR093655.1	1647548	Moraxella phage Mcat31	30974	no (KR093654.1)	BG
KR093656.1	1647549	Moraxella phage Mcat32	30958	yes	BG
KR131710.1	1640977	Fusobacterium phage Funu1	39921	yes	BE/BG
KR233165.1	1647412	Escherichia phage PEC04	167552	yes	BG
KR296686.1	1654885	Salmonella phage 22	41733	yes	BG
KR296687.1	1654886	Salmonella phage 25	41803	yes	BG
KR296688.1	1654887	Salmonella phage 34	41783	no (KR296687.1)	BG
KR296689.1	1654888	Salmonella phage 35	55391	yes	BG
KR296693.1	1654892	Salmonella phage 39	21437	yes	BG
KR296694.1	1654893	Salmonella phage 40	63263	yes	BG
KR296695.1	1654894	Salmonella phage 41	91721	yes	BG
KR337649.1	1655013	Propionibacterium phage Keiki	29339	yes	BG
KR422353.1	1655307	Escherichia phage APCEc03	103737	yes	BG
KR537872.1	1642588	Stenotrophomonas phage vB_SmaS-DLP_1	42887	yes	BG
KR560069.1	1654717	Stenotrophomonas phage IME-SM1	159514	yes	BG
KR698074.1	1655314	Escherichia phage APCEc02	135400	yes	BG
KR709302.1	1675528	Staphylococcus phage 55-2	41898	no (NC_007060.1)	BG
KR709303.1	1675529	Staphylococcus phage 55-3	42309	yes	BG
KR816508.1	1673885	Mycobacterium phage Phamished	68515	yes	BG
KR869157.1	1675014	Pseudomonas phage vB_PaeM_CEB_DP1	66158	yes	BG
KR902361.1	1673884	Staphylococcus phage IME-SA118	139750	no (KP687431.1)	BG
KR902979.1	1690806	Propionibacterium phage PAC2	29602	no (NC_028967.1)	BG
KR902980.1	1690807	Propionibacterium phage PAC3	29526	no (NC_028967.1)	BG
KR902981.1	1690808	Propionibacterium phage PAC4	29581	no (NC_028967.1)	BG
KR902982.1	1690809	Propionibacterium phage PAC5	29428	no (NC_028967.1)	BG
KR902983.1	1690810	Propionibacterium phage PAC6	29609	no (NC_028967.1)	BG
KR902984.1	1690811	Propionibacterium phage PAC7	29551	no (NC_028967.1)	BG
KR902985.1	1690812	Propionibacterium phage PAC8	29488	no (NC_028967.1)	BG
KR902986.1	1690813	Propionibacterium phage PAC9	29786	no (NC_028967.1)	BG
KR902987.1	1690814	Propionibacterium phage PAC10	29704	no (NC_028967.1)	BG
KR908644.1	1673874	Staphylococcus phage IME-SA119	141028	yes	BG
KR935215.1	1662331	Rhodobacter phage RcSpartan	44194	yes	BG
KR935217.1	1662333	Rhodobacter phage RcCronus	35985	no (NC_028954.1)	BG
KR997931.1	1675550	Mycobacterium phage Girafales	58456	yes	BG
KR997932.1	1675551	Mycobacterium phage Godines	67277	yes	BG
KR997933.1	1675552	Mycobacterium phage Madruga	69377	yes	BG
KT001912.1	1675599	Bacillus phage Silence	40001	yes	BG
KT001913.1	1675600	Caulobacter phage Sansa	80297	yes	BG
KT001914.1	1675601	Caulobacter phage Seuss	85138	yes	BG
KT001917.1	1675606	Escherichia phage Murica	135391	yes	BG
KT001919.1	1675608	Klebsiella phage Miro	176055	yes	BG
KT008108.1	1662463	Yersinia phage phiYe-F10	39210	yes	BG
KT020852.1	1673875	Mycobacterium phage NoSleep	74655	yes	BG
KT021004.1	1661715	Thermobifida phage P1312	60284	yes	BG
KT070866.1	1675028	Bacillus phage PBC4	80647	yes	BG
KT124227.1	1690426	Streptomyces phage Aaronocolus	49562	yes	BG
KT124228.1	1690427	Streptomyces phage Danzina	50773	yes	BG
KT124229.1	1690428	Streptomyces phage Hydra	50727	yes	BG
KT151957.1	1691956	Brevibacillus phage SecTim467	130482	yes	BG
KT151958.1	1691957	Brevibacillus phage Powder	52992	no (NC_028969.1)	BG
KT160311.1	1673892	Vibrio phage H188	50364	yes	BG
KT186229.1	1673878	Streptomyces phage Verse	49483	yes	BG
KT222940.1	1679527	Mycobacterium phage Kinbote	53746	no (NC_009993.2)	BG
KT232076.1	10710	Escherichia virus Lambda	49205	yes	BG
KT246485.1	1698367	Mycobacterium phage OBUpride	53790	yes	BG
KT253150.1	1698423	Rhodobacter phage RcSaxon	36081	yes	BG
KT254130.1	1737467	Pbunalikevirus phiVader	65762	no (NC_011810.1)	BG
KT254131.1	1737466	Pbunalikevirus phiMoody	65908	no (NC_011810.1)	BG
KT254132.1	1737465	Pbunalikevirus phiHabibi	65763	no (NC_011810.1)	BG
KT254133.1	1737464	Pbunalikevirus phiFenriz	65760	no (NC_011810.1)	BG
KT264749.1	1758150	Gokushovirus WZ-2015a	5242	no (KT264791.1)	BG
KT264750.1	1758150	Gokushovirus WZ-2015a	5065	no (KT264791.1)	BG
KT264751.1	1758150	Gokushovirus WZ-2015a	5131	no (KT264791.1)	BG
KT264752.1	1758150	Gokushovirus WZ-2015a	5111	no (KT264791.1)	BG
KT264753.1	1758150	Gokushovirus WZ-2015a	5133	no (KT264791.1)	BG
KT264754.1	1758150	Gokushovirus WZ-2015a	5208	no (KT264791.1)	BG
KT264755.1	1758150	Gokushovirus WZ-2015a	5389	no (KT264791.1)	BG
KT264756.1	1758150	Gokushovirus WZ-2015a	5050	no (KT264791.1)	BG
KT264757.1	1758150	Gokushovirus WZ-2015a	4936	no (KT264791.1)	BG
KT264758.1	1758150	Gokushovirus WZ-2015a	4824	no (KT264791.1)	BG
KT264759.1	1758150	Gokushovirus WZ-2015a	5293	no (KT264791.1)	BG
KT264760.1	1758150	Gokushovirus WZ-2015a	5215	no (KT264791.1)	BG
KT264761.1	1758150	Gokushovirus WZ-2015a	5301	no (KT264791.1)	BG
KT264762.1	1758150	Gokushovirus WZ-2015a	5205	no (KT264791.1)	BG
KT264763.1	1758150	Gokushovirus WZ-2015a	5506	no (KT264791.1)	BG
KT264764.1	1758150	Gokushovirus WZ-2015a	5515	no (KT264791.1)	BG
KT264765.1	1758150	Gokushovirus WZ-2015a	5013	no (KT264791.1)	BG
KT264766.1	1758150	Gokushovirus WZ-2015a	4847	no (KT264791.1)	BG
KT264767.1	1758150	Gokushovirus WZ-2015a	4833	no (KT264791.1)	BG
KT264768.1	1758150	Gokushovirus WZ-2015a	5140	no (KT264791.1)	BG
KT264769.1	1758150	Gokushovirus WZ-2015a	4821	no (KT264791.1)	BG
KT264770.1	1758150	Gokushovirus WZ-2015a	5482	no (KT264791.1)	BG
KT264771.1	1758150	Gokushovirus WZ-2015a	5149	no (KT264791.1)	BG
KT264772.1	1758150	Gokushovirus WZ-2015a	5147	no (KT264791.1)	BG
KT264773.1	1758150	Gokushovirus WZ-2015a	5379	no (KT264791.1)	BG
KT264774.1	1758150	Gokushovirus WZ-2015a	5051	no (KT264791.1)	BG
KT264775.1	1758150	Gokushovirus WZ-2015a	4710	no (KT264791.1)	BG
KT264776.1	1758150	Gokushovirus WZ-2015a	5330	no (KT264791.1)	BG
KT264777.1	1758150	Gokushovirus WZ-2015a	5109	no (KT264791.1)	BG
KT264778.1	1758150	Gokushovirus WZ-2015a	5109	no (KT264791.1)	BG
KT264779.1	1758150	Gokushovirus WZ-2015a	4850	no (KT264791.1)	BG
KT264780.1	1758150	Gokushovirus WZ-2015a	4651	no (KT264791.1)	BG
KT264781.1	1758150	Gokushovirus WZ-2015a	4268	no (KT264791.1)	BG
KT264782.1	1758150	Gokushovirus WZ-2015a	4710	no (KT264791.1)	BG
KT264783.1	1758150	Gokushovirus WZ-2015a	4623	no (KT264791.1)	BG
KT264784.1	1758150	Gokushovirus WZ-2015a	5560	no (KT264791.1)	BG
KT264785.1	1758150	Gokushovirus WZ-2015a	5767	no (KT264791.1)	BG
KT264786.1	1758150	Gokushovirus WZ-2015a	5804	no (KT264791.1)	BG
KT264787.1	1758150	Gokushovirus WZ-2015a	5209	no (KT264791.1)	BG
KT264788.1	1758150	Gokushovirus WZ-2015a	5672	no (KT264791.1)	BG
KT264789.1	1758150	Gokushovirus WZ-2015a	5548	no (KT264791.1)	BG
KT264790.1	1758150	Gokushovirus WZ-2015a	5895	no (KT264791.1)	BG
KT264791.1	1758150	Gokushovirus WZ-2015a	6028	yes	BG
KT264792.1	1758150	Gokushovirus WZ-2015a	5730	no (KT264791.1)	BG
KT264793.1	1758150	Gokushovirus WZ-2015a	5830	no (KT264791.1)	BG
KT264794.1	1758150	Gokushovirus WZ-2015a	5267	no (KT264791.1)	BG
KT264795.1	1758150	Gokushovirus WZ-2015a	5338	no (KT264791.1)	BG
KT264796.1	1758150	Gokushovirus WZ-2015a	5417	no (KT264791.1)	BG
KT264797.1	1758150	Gokushovirus WZ-2015a	5326	no (KT264791.1)	BG
KT264798.1	1758150	Gokushovirus WZ-2015a	5477	no (KT264791.1)	BG
KT264799.1	1758150	Gokushovirus WZ-2015a	5179	no (KT264791.1)	BG
KT264800.1	1758150	Gokushovirus WZ-2015a	5562	no (KT264791.1)	BG
KT264801.1	1758150	Gokushovirus WZ-2015a	5564	no (KT264791.1)	BG
KT264802.1	1758150	Gokushovirus WZ-2015a	5065	no (KT264791.1)	BG
KT264803.1	1758150	Gokushovirus WZ-2015a	5121	no (KT264791.1)	BG
KT264804.1	1758150	Gokushovirus WZ-2015a	4785	no (KT264791.1)	BG
KT264805.1	1758150	Gokushovirus WZ-2015a	5657	no (KT264791.1)	BG
KT264806.1	1758150	Gokushovirus WZ-2015a	5053	no (KT264791.1)	BG
KT264807.1	1758150	Gokushovirus WZ-2015a	4957	no (KT264791.1)	BG
KT264808.1	1758150	Gokushovirus WZ-2015a	4812	no (KT264791.1)	BG
KT264809.1	1758150	Gokushovirus WZ-2015a	4876	no (KT264791.1)	BG
KT264810.1	1758150	Gokushovirus WZ-2015a	4862	no (KT264791.1)	BG
KT264811.1	1758150	Gokushovirus WZ-2015a	4383	no (KT264791.1)	BG
KT264812.1	1758150	Gokushovirus WZ-2015a	4672	no (KT264791.1)	BG
KT264813.1	1758150	Gokushovirus WZ-2015a	4783	no (KT264791.1)	BG
KT264814.1	1758150	Gokushovirus WZ-2015a	4832	no (KT264791.1)	BG
KT264815.1	1758150	Gokushovirus WZ-2015a	4631	no (KT264791.1)	BG
KT264816.1	1758150	Gokushovirus WZ-2015a	5077	no (KT264791.1)	BG
KT264817.1	1758150	Gokushovirus WZ-2015a	5077	no (KT264791.1)	BG
KT264818.1	1758150	Gokushovirus WZ-2015a	5015	no (KT264791.1)	BG
KT264819.1	1758150	Gokushovirus WZ-2015a	4913	no (KT264791.1)	BG
KT264820.1	1758150	Gokushovirus WZ-2015a	5596	no (KT264791.1)	BG
KT264821.1	1758150	Gokushovirus WZ-2015a	5583	no (KT264791.1)	BG
KT264822.1	1758150	Gokushovirus WZ-2015a	4811	no (KT264791.1)	BG
KT264823.1	1758150	Gokushovirus WZ-2015a	5008	no (KT264791.1)	BG
KT264824.1	1758150	Gokushovirus WZ-2015a	4879	no (KT264791.1)	BG
KT264825.1	1758150	Gokushovirus WZ-2015a	5003	no (KT264791.1)	BG
KT264826.1	1758150	Gokushovirus WZ-2015a	5100	no (KT264791.1)	BG
KT264827.1	1758150	Gokushovirus WZ-2015a	5111	no (KT264791.1)	BG
KT264828.1	1758150	Gokushovirus WZ-2015a	5060	no (KT264791.1)	BG
KT264829.1	1758150	Gokushovirus WZ-2015a	4883	no (KT264791.1)	BG
KT264830.1	1758150	Gokushovirus WZ-2015a	5007	no (KT264791.1)	BG
KT264831.1	1758150	Gokushovirus WZ-2015a	4880	no (KT264791.1)	BG
KT264832.1	1758150	Gokushovirus WZ-2015a	5682	no (KT264791.1)	BG
KT264833.1	1758150	Gokushovirus WZ-2015a	4826	no (KT264791.1)	BG
KT264834.1	1758150	Gokushovirus WZ-2015a	4975	no (KT264791.1)	BG
KT264835.1	1758150	Gokushovirus WZ-2015a	4492	no (KT264791.1)	BG
KT266805.1	1682380	Roseobacter phage RDJL Phi 2	63513	yes	BG
KT281796.1	1698716	Mycobacterium phage Zakhe101	69653	yes	BG
KT321315.1	1682394	Enterobacter phage phiEap-3	175814	yes	BG
KT321476.1	1698253	Mycobacterium phage Zeenon	155292	yes	BG
KT326767.1	1698419	Mycobacterium phage Texage	50081	no (KM592966.1)	BG
KT345706.1	1689660	Vibrio phage vB_VorS-PVo5	80578	yes	BG
KT347314.1	1698359	Mycobacterium phage Phreak	41900	no (EU568876.1)	BG
KT355472.1	1698364	Mycobacterium phage Cedasite	41901	no (EU568876.1)	BG
KT355473.1	1698362	Arthrobacter phage Jessica	15556	yes	BG
KT355474.1	1698365	Mycobacterium phage Frosty24	41901	no (EU568876.1)	BG
KT355475.1	1698363	Arthrobacter phage Sandman	15630	yes	BG
KT359365.1	1698254	Mycobacterium phage DaHudson	50841	no (JF704101.1)	BG
KT361650.1	1636262	Paenibacillus phage Willow	37994	no (NC_028851.1)	BG
KT361653.1	1702259	Paenibacillus phage Paisley	44172	yes	BG
KT361655.1	1702260	Paenibacillus phage Hayley	44256	yes	BG
KT361656.1	1636260	Paenibacillus phage Vadim	45653	no (NC_028767.1)	BG
KT361657.1	1636254	Paenibacillus phage Diane	45653	no (NC_028767.1)	BG
KT361920.1	1698440	Mycobacterium phage Slarp	57249	no (NC_028979.1)	BG
KT363872.2	1701846	Citrobacter phage Mordin	89596	yes	BG
KT364588.1	1700833	Mycobacterium phage Hetaeria	68405	yes	BG
KT365397.1	1701799	Mycobacterium phage Maverick	51372	no (NC_013694.1)	BG
KT365398.1	1701800	Mycobacterium phage DTDevon	156754	yes	BG
KT365399.1	1701801	Mycobacterium phage Annihilator	41893	no (EU568876.1)	BG
KT365400.1	1701802	Mycobacterium phage ErnieJ	153243	yes	BG
KT365401.1	1701798	Arthrobacter phage Brent	49879	yes	BG
KT365402.1	1701803	Mycobacterium phage Tres	67349	no (NC_004684.1)	BG
KT367887.1	1701806	Klebsiella phage vB_Kp3	48493	yes	BG
KT372003.1	1701852	Mycobacterium phage Lumos	75586	no (NC_028778.1)	BG
KT372690.1	1701859	Pseudomonas phage Gallinipper	65917	no (NC_011810.1)	BG
KT372691.1	1701860	Pseudomonas phage Jollyroger	65795	no (NC_011810.1)	BG
KT372692.1	1701861	Pseudomonas phage Kraken	65762	no (NC_011810.1)	BG
KT372693.1	1701862	Pseudomonas phage Kula	65762	no (NC_011810.1)	BG
KT372694.1	1701863	Pseudomonas phage Nemo	66283	no (NC_011810.1)	BG
KT372695.1	1701864	Pseudomonas phage Nessie	65762	no (NC_011810.1)	BG
KT372696.1	1701865	Pseudomonas phage Poseidon	65762	no (NC_011810.1)	BG
KT372697.1	1701866	Pseudomonas phage Smee	66278	no (NC_011810.1)	BG
KT372698.1	1701867	Pseudomonas phage Triton	65762	no (NC_011810.1)	BG
KT372714.1	1701848	Bacillus phage vB_BtS_BMBtp16	34979	yes	BG
KT373978.1	1701847	Mycobacterium phage Ukulele	75114	yes	BG
KT375356.1	1700839	Rhodococcus phage Rhodalysa	46596	no (NC_028677.1)	BG
KT381277.1	1701854	Mycobacterium phage Wooldri	50797	yes	BG
KT381864.1	1698523	Thiobacimonas phage vB_ThpS-P1	39591	yes	BG
KT454972.1	1718174	Mycobacterium phage Evanesce	53746	no (NC_009993.2)	BG
KT588073.1	1718842	Acinetobacter phage Ab105-3phi	63785	yes	BG
KT588074.1	1718840	Acinetobacter phage Ab105-1phi	41496	yes	BG
KT588075.1	1718841	Acinetobacter phage Ab105-2phi	52456	yes	BG
KT591076.1	1784843	Mycobacterium phage Weiss13	71436	yes	BG
KT591491.1	1718601	Mycobacterium phage Bricole	81128	yes	BG
KT599441.1	1718175	Mycobacterium phage Squid	68596	yes	BG
KT626047.1	1792149	Mycobacterium phage Dynamix	50628	yes	BG
KT630647.2	1647468	Salmonella phage SEN8	35203	yes	BG
KT716399.1	1718594	Pseudomonas phage POR1	55349	yes	BG
KT716493.1	1718177	Mycobacterium phage Caelakin	51374	no (NC_013694.1)	BG
KT717083.1	1718279	Streptococcus phage 73	36733	yes	BG
KT717084.1	1718280	Streptococcus phage 53	34239	yes	BG
KT717085.1	1718281	Streptococcus phage 128	34593	yes	BG
KT728930.1	689414	Vibrio phage pre-CTX	5215	no (KR063267.1)	BG
KT728931.1	689414	Vibrio phage pre-CTX	5712	no (KR063267.1)	BG
KT783672.1	1735465	Arthrobacter phage TymAbreu	15556	no (KT355473.1)	BG
KT809368.1	1735645	Staphylococcus phage P282	41960	yes	BG
KT809369.1	1735646	Staphylococcus phage P630	40448	yes	BG
KT820175.1	1851646	Ruegeria phage 45A6	53160	yes	BG
KT825490.1	1735565	Escherichia phage C119	47319	yes	BG
KT852578.1	1735561	Bacillus phage BMBtp1	35838	yes	BG
KT870145.1	1735562	Roseobacter phage DSS3P8	146135	yes	BG
KT876724.1	1740108	Flavobacterium phage FpV4	88308	no (NC_031904.1)	BG
KT876725.1	1740109	Flavobacterium phage FpV9	42696	no (NC_031905.1)	BG
KT876726.1	1740107	Flavobacterium phage FpV21	89748	no (NC_031912.1)	BG
KT878766.1	1840236	Staphylococcus phage P1105	42282	yes	BG
KT880194.1	1784939	Mycobacterium phage Glass	67509	no (NC_004684.1)	BG
KT881477.1	1695221	Salmonella phage fSE4S	41768	no (NC_028698.1)	BG
KT887557.1	1754216	Pseudomonas phage phi1	57218	yes	BG
KT895374.1	1739968	Bacillus phage vB_BpuM-BpSp	255569	yes	BG
KT898133.1	1748773	Aeromonas phage phiARM81ld	47457	yes	BG
KT898134.1	1754209	Aeromonas phage phiARM81mr	60012	yes	BG
KT919972.1	1747713	Vibrio phage phi-Grn1	248605	yes	BG
KT919973.1	1747714	Vibrio phage phi-ST2	250485	yes	BG
KT945995.1	1747351	Enterococcus phage vB_EfaP_IME199	18838	yes	BG
KT949345.1	1747286	Aeromonas phage Ahp1	42167	yes	BG
KT959213.1	1747281	Rhodococcus phage TWAMP	46596	no (NC_028677.1)	BG
KT962245.1	1747284	Cellulophaga phage phi4:1_13	145865	no (NC_021788.1)	BG
KT962246.1	1747285	Cellulophaga phage phi4:1_18	145865	no (NC_021788.1)	BG
KT962247.1	1747283	Cellulophaga phage phi17:2_18	145343	no (NC_021798.1)	BG
KT962832.1	1747352	Salmonella phage fSE1C	41720	yes	BG
KT967075.1	1643325	Bacillus phage phi4I1	41999	no (NC_018085.1)	BG
KT968832.1	1755690	Pseudomonas phage YMC11/11/R1836	37714	yes	BG
KT970646.1	1643327	Bacillus phage phiS58	46635	yes	BG
KT990218.1	1755671	Rhodococcus phage Lillie	46596	no (NC_028677.1)	BG
KT995480.1	1932131	Bacillus phage BM10	165213	yes	BG
KU052488.1	1755697	Lactobacillus phage SA-C12	79099	yes	BG
KU057941.1	1755693	Clostridium phage CDSH1	41619	yes	BG
KU130127.1	1777066	Pseudomonas phage vB_PsyM_KIL2	92466	yes	BG
KU130128.1	1777067	Pseudomonas phage vB_PsyM_KIL3	92068	yes	BG
KU130129.1	1777069	Pseudomonas phage vB_PsyM_KIL4	92816	yes	BG
KU130130.1	1777070	Pseudomonas phage vB_PsyM_KIL5	93385	yes	BG
KU130131.1	1777068	Pseudomonas phage vB_PsyM_KIL3b	92095	no (KU130128.1)	BG
KU160494.1	1775142	Vibrio phage vB_VmeM-32	199912	yes	BG
KU160495.1	1775141	Exiguobacterium phage vB_EauS-123	30924	yes	BG
KU160638.1	1772291	Arthrobacter phage Amigo	59173	yes	BG
KU160639.1	1772292	Arthrobacter phage Anansi	58848	yes	BG
KU160640.2	1772293	Arthrobacter phage Bennie	43075	yes	BG
KU160641.1	1772294	Arthrobacter phage CaptnMurica	58159	yes	BG
KU160642.1	1772295	Arthrobacter phage Circum	58353	yes	BG
KU160643.1	1772296	Arthrobacter phage DrRobert	42601	yes	BG
KU160644.1	1772326	Arthrobacter phage Galaxy	37809	yes	BG
KU160645.1	1772297	Arthrobacter phage Glenn	44389	yes	BG
KU160646.1	1772298	Arthrobacter phage Gordon	58279	yes	BG
KU160647.1	1772299	Arthrobacter phage Gorgeous	58979	no (KU160639.1)	BG
KU160648.1	1772300	Arthrobacter phage HunterDalle	43336	yes	BG
KU160649.1	1772301	Arthrobacter phage Immaculata	43661	yes	BG
KU160650.1	1772302	Arthrobacter phage Jasmine	46723	yes	BG
KU160651.1	1772327	Arthrobacter phage Jawnski	49419	yes	BG
KU160652.1	1772303	Arthrobacter phage Joann	44183	yes	BG
KU160653.2	1772304	Arthrobacter phage Korra	43707	yes	BG
KU160654.1	1772305	Arthrobacter phage Laroye	60005	yes	BG
KU160655.1	1772306	Arthrobacter phage Maggie	15556	no (KT355473.1)	BG
KU160656.1	1772307	Arthrobacter phage Martha	51027	yes	BG
KU160657.1	1772308	Arthrobacter phage Moloch	15630	no (KT355475.1)	BG
KU160658.1	1772309	Arthrobacter phage Muttlie	15524	no (NC_028692.1)	BG
KU160659.1	1772310	Arthrobacter phage Preamble	43374	yes	BG
KU160660.1	1772328	Arthrobacter phage PrincessTrina	70265	yes	BG
KU160661.1	1772311	Arthrobacter phage Pumancara	42830	yes	BG
KU160662.1	1772312	Arthrobacter phage RAP15	44259	yes	BG
KU160663.1	1772313	Arthrobacter phage Rings	59167	yes	BG
KU160664.1	1772314	Arthrobacter phage Salgado	59807	yes	BG
KU160665.1	1772315	Arthrobacter phage Sonny	50909	yes	BG
KU160666.1	1772316	Arthrobacter phage SorJuana	58979	no (KU160639.1)	BG
KU160667.1	1772317	Arthrobacter phage Stratus	15630	no (KT355475.1)	BG
KU160668.1	1772318	Arthrobacter phage TaeYoung	50999	yes	BG
KU160669.1	1772319	Arthrobacter phage Tank	67592	yes	BG
KU160670.1	1772320	Arthrobacter phage Toulouse	15319	yes	BG
KU160671.1	1772321	Arthrobacter phage Vulture	43336	no (KU160648.1)	BG
KU160672.2	1772322	Arthrobacter phage Wayne	44371	yes	BG
KU160673.1	1772323	Arthrobacter phage Wilde	68203	yes	BG
KU160674.1	1772324	Arthrobacter phage Yank	15524	no (NC_028692.1)	BG
KU183006.1	1770232	Klebsiella phage vB_KpnP_IME205	41310	yes	BG
KU189325.1	1775283	Streptomyces phage Maih	57256	yes	BG
KU194205.1	1772218	Escherichia phage JMPW2	50298	yes	BG
KU194206.1	1772219	Escherichia phage JMPW1	49628	yes	BG
KU197013.1	1775250	Xanthomonas phage XAJ24	44862	yes	BG
KU197014.1	1775249	Xanthomonas phage XAJ2	49241	yes	BG
KU198331.1	1775428	Pseudomonas phage NP3	66063	yes	BG
KU204984.2	1775248	Pseudomonas phage AAT-1	57599	yes	BG
KU230356.1	1777122	Bacteriophage vB_NpeS-2AV2	139100	yes	BG
KU234099.1	1777060	Mycobacterium phage MkaliMitinis3	75844	yes	BG
KU234532.1	1775255	Nostoc phage N1	64960	yes	BG
KU234533.1	1775256	Nostoc phage A1	68304	yes	BG
KU238067.1	1792287	Stx converting phage vB_EcoS_P27	61580	yes	BG
KU238068.1	1792288	Stx converting phage vB_EcoS_P32	62535	yes	BG
KU238069.1	1792286	Stx converting phage vB_EcoS_P22	62331	no (KU238068.1)	BG
KU238070.1	1792289	Stx converting phage vB_EcoS_ST2-8624	62822	yes	BG
KU245542.1	1772332	Pseudomonas phage SM1	93191	yes	BG
KU252585.1	1777061	Gordonia phage Howe	53182	yes	BG
KU255188.1	1777058	Mycobacterium phage JenCasNa	50877	no (JF704098.1)	BG
KU255730.1	1777059	Escherichia phage phiE142	121442	yes	BG
KU297783.1	1777062	Mycobacterium phage NaSiaTalie	52920	yes	BG
KU298437.1	1777071	Escherichia phage phiON-2011	60897	no (NC_018846.1)	BG
KU356689.1	1622114	Pseudomonas phage ZC01	57061	yes	BG
KU356690.1	1622115	Pseudomonas phage ZC03	69844	yes	BG
KU356691.1	1622116	Pseudomonas phage ZC08	70774	yes	BG
KU504502.1	1777046	Vibrio phage 919TP	33133	no (NC_003313.1)	BG
KU517658.1	1779843	Clostridium phage HM T	38039	yes	BG
KU521356.1	1862701	Pseudomonas phage KTN4	279593	yes	BG
KU522583.1	1784948	Enterobacteria phage ECGD1	146647	yes	BG
KU530220.1	1784947	Streptomyces phage Xkcd426	64477	yes	BG
KU574722.1	1792242	Pectobacterium phage CBB	378379	yes	BG
KU578077.1	1792228	Mycobacterium phage Marie	50877	no (JF704098.1)	BG
KU594607.1	1278485	Cyanophage S-RIM44	192999	no (KX349293.1)	BG
KU595432.1	1784979	Xanthomonas phage f20-Xaj	43851	yes	BG
KU595433.1	1784981	Xanthomonas phage f30-Xaj	44262	yes	BG
KU595434.1	1784980	Xanthomonas phage f29-Xaj	41865	no (NC_028698.1)	BG
KU599888.1	1814279	Flavobacterium phage 23T	43226	yes	BG
KU665491.1	1796993	Bacillus phage Mgbh1	58951	yes	BG
KU678391.1	1814959	Streptococcus virus 9873	32813	yes	BG
KU682439.2	1651816	Stenotrophomonas phage vB_SmaS-DLP_6	168489	yes	BG
KU686192.1	754037	Synechococcus phage S-CAM1	197539	yes	BG
KU686193.1	754037	Synechococcus phage S-CAM1	197533	no (KU686192.1)	BG
KU686194.1	754037	Synechococcus phage S-CAM1	197263	no (KU686192.1)	BG
KU686195.1	754037	Synechococcus phage S-CAM1	197534	no (KU686192.1)	BG
KU686196.1	754037	Synechococcus phage S-CAM1	197533	no (KU686192.1)	BG
KU686197.1	1883366	Synechococcus phage S-CAM3	197843	no (NC_031906.1)	BG
KU686198.1	1883366	Synechococcus phage S-CAM3	197800	no (NC_031906.1)	BG
KU686200.1	1883367	Synechococcus phage S-CAM4	191937	no (NC_031900.1)	BG
KU686202.1	1883367	Synechococcus phage S-CAM4	191615	no (NC_031900.1)	BG
KU686203.1	754038	Synechococcus phage S-CAM8	172342	yes	BG
KU686204.1	1883369	Synechococcus phage S-CAM9	174812	no (NC_031922.1)	BG
KU686205.1	1883369	Synechococcus phage S-CAM9	174659	no (NC_031922.1)	BG
KU686207.1	1883365	Synechococcus phage S-CAM22	172230	no (KU686208.1)	BG
KU686208.1	1883365	Synechococcus phage S-CAM22	172395	yes	BG
KU686213.1	1883368	Synechococcus phage S-CAM7	214214	no (NC_031927.1)	BG
KU687351.1	1805468	Citrobacter phage SH5	39832	yes	BG
KU695582.1	1805460	Mycobacterium phage McFly	52502	yes	BG
KU708004.1	1805958	Pseudomonas phage phiAH14a	55060	yes	BG
KU708005.1	1805959	Pseudomonas phage phiAH14b	16812	yes	BG
KU716094.1	1821221	Mycobacterium phage Eidsmoe	52946	yes	BG
KU716095.1	1805458	Mycobacterium phage Myxus	53425	no (NC_031238.1)	BG
KU726251.1	1805456	Enterobacteria phage SEGD1	239461	yes	BG
KU737345.1	1805949	Bacillus phage Juglone	164227	yes	BG
KU737346.1	1805955	Bacillus phage Vinny	162865	yes	BG
KU743887.1	1815956	Pseudomonas phage phiNFS	42351	yes	BG
KU747973.1	1856120	Pseudoalteromonas phage vB_PspS-H40/1	45306	yes	BG
KU831549.1	1807511	Bacillus phage vB_BsuP-Goe1	18379	yes	BG
KU836751.1	1815973	Bacillus phage Leo2	48589	yes	BG
KU847400.1	1808964	Bacillus phage Crookii	154012	yes	BG
KU862660.1	1815582	Pseudomonas phage phiPMW	103218	yes	BG
KU865303.1	1815609	Mycobacterium phage TeardropMSU	74896	yes	BG
KU867906.1	1818374	Mycobacterium phage Romney	51370	no (NC_013694.1)	BG
KU867907.1	1818107	Mycobacterium phage Potter	68327	no (JN638753.1)	BG
KU873925.1	1815630	Pseudomonas phage pf16	158136	yes	BG
KU884561.1	1815974	Pseudomonas phage PaMx33	43265	yes	BG
KU884562.1	1815975	Pseudomonas phage PaMx35	43733	yes	BG
KU884563.1	1815976	Pseudomonas phage PaMx41	43490	yes	BG
KU884564.1	1815977	Pseudomonas phage PaMx43	43223	yes	BG
KU884565.1	1815978	Pseudomonas phage PaMx46	43266	no (KU884561.1)	BG
KU885988.1	1815983	Dinoroseobacter phage DS-1410Ws-06	76466	yes	BG
KU885989.1	1815984	Roseobacter phage RD-1410W1-01	72674	yes	BG
KU885990.1	1815985	Roseobacter phage RD-1410Ws-07	76298	yes	BG
KU886222.1	1815989	Erwinia phage vB_EamM_Special G	273224	yes	BG
KU886223.1	1815988	Erwinia phage vB_EamM_Simmy50	271088	yes	BG
KU886224.1	1815987	Erwinia phage vB_EamM_RAY	271182	yes	BG
KU886225.1	1815986	Erwinia phage vB_EamM_Deimos-Minion	273501	yes	BG
KU886268.1	1838151	Freshwater phage uvFW-CGR-AMD-COM-C203	61371	yes	BG
KU886269.1	1838152	Freshwater phage uvFW-CGR-AMD-COM-C403	42180	yes	BG
KU886270.1	1838153	Freshwater phage uvFW-CGR-AMD-COM-C429	40987	yes	BG
KU886271.1	1838154	Freshwater phage uvFW-CGR-AMD-COM-C440	40606	yes	BG
KU886272.1	1838155	Freshwater phage uvFW-CGR-AMD-COM-C449	40306	yes	BG
KU886273.1	1838156	Freshwater phage uvFW-CGR-AMD-COM-C455	40207	yes	BG
KU886274.1	1838157	Freshwater phage uvFW-CGR-AMD-COM-C493	38969	yes	BG
KU886275.1	1838158	Freshwater phage uvFW-CGR-AMDFOS-S50-C341	14429	yes	BG
KU925172.1	1837875	Escherichia phage PE37	166423	yes	BG
KU927491.1	1813774	Salmonella phage 146851_sal5	42850	yes	BG
KU927492.1	1813777	Salmonella phage 146851_sal4	42154	yes	BG
KU927495.1	1813780	Salmonella phage 103203_sal4	42428	no (NC_030919.1)	BG
KU927496.1	1813773	Salmonella phage 101962B_sal5	42126	no (NC_030919.1)	BG
KU927498.1	1813778	Salmonella phage 64795_sal4	42134	no (KU927492.1)	BG
KU935715.1	1837876	Acinetobacter phage vB_AbaM_ME3	234900	yes	BG
KU935726.1	1821279	Mycobacterium phage Xerxes	43698	no (NC_028779.1)	BG
KU935729.1	1821539	Mycobacterium phage SkinnyPete	43478	yes	BG
KU935730.1	1821540	Mycobacterium phage Pipsqueaks	43679	no (NC_028779.1)	BG
KU951146.1	1788345	Salmonella phage f2SE	41865	no (NC_028698.1)	BG
KU951147.1	1788346	Salmonella phage f3SE	41867	no (NC_028698.1)	BG
KU958700.1	1821728	Streptomyces phage Chymera	34742	yes	BG
KU963247.1	1821548	Gordonia phage Attis	47881	no (NC_031251.1)	BG
KU963258.1	1821555	Gordonia phage Katyusha	75380	yes	BG
KU963262.1	1821550	Gordonia phage Benczkowski14	75380	no (KU963258.1)	BG
KU977419.1	1855815	Stx1 converting phage AU5Stx1	58371	yes	BG
KU977420.1	1855816	Stx1 converting phage AU6Stx1	57123	yes	BG
KU984914.1	1821720	Mycobacterium phage Malinsilva	50839	no (JF704101.1)	BG
KU985091.1	1821724	Mycobacterium phage Hercules11	50892	no (JF704098.1)	BG
KU985092.1	1821725	Mycobacterium phage Holli	51162	no (NC_013694.1)	BG
KU985094.1	1821721	Mycobacterium phage Burger	51371	no (NC_013694.1)	BG
KU985095.1	1821722	Mycobacterium phage ChipMunk	53932	yes	BG
KU985096.1	1821726	Mycobacterium phage Kazan	52160	no (NC_029077.1)	BG
KU997639.1	1837841	Mycobacterium phage Loadrie	76492	yes	BG
KU998252.1	1838076	Gordonia phage PatrickStar	80729	no (NC_030915.1)	BG
KU998254.1	1838069	Gordonia phage Kampe	80649	no (NC_030915.1)	BG
KU998256.1	1838068	Gordonia phage Jeanie	17118	no (NC_030912.1)	BG
KX011028.1	1837829	Staphylococcus phage pSco-10	101986	yes	BG
KX015771.1	1837219	Salmonella phage phSE-5	49178	no (NC_031026.1)	BG
KX058879.1	1841196	Vibrio phage VcP032	33108	no (NC_003313.1)	BG
KX066068.1	1852562	Pseudomonas phage VSW-3	40556	yes	BG
KX074201.1,KX074202.1,KX074203.1	1852644	Pseudomonas phage phiYY	13514	yes	BM,BM,BM
KX077896.1	1860194	Streptococcus phage phiJH1301-2	67195	yes	BG
KX098390.1	1852642	Erwinia phage vB_EamP_Rexella	75448	yes	BG
KX098391.1	1852643	Erwinia phage vB_EamP_Gutmeister	71173	yes	BG
KX119174.1	1852687	Helicobacter phage UKEN31U	30456	yes	BG
KX119175.1	1852673	Helicobacter phage Pt22899G	30078	yes	BG
KX119176.1	1852670	Helicobacter phage Pt1846U	27960	yes	BG
KX119177.1	1852684	Helicobacter phage SwA626G	30977	yes	BG
KX119188.1	1852663	Helicobacter phage FrB41M	29388	yes	BG
KX119189.1	1852672	Helicobacter phage Pt21299RU	23008	yes	BG
KX119190.1	1852675	Helicobacter phage Pt4472G	27572	yes	BG
KX119191.1	1852677	Helicobacter phage Pt4497U	29393	yes	BG
KX119192.1	1852671	Helicobacter phage Pt1918U	28670	yes	BG
KX119193.1	1852664	Helicobacter phage FrB58M	22559	yes	BG
KX119194.1	1852665	Helicobacter phage FrG12G	28565	yes	BG
KX119195.1	1852666	Helicobacter phage FrGC43A	32975	yes	BG
KX119196.1	1852676	Helicobacter phage Pt4481G	25388	yes	BG
KX119197.1	1852682	Helicobacter phage PtB92G	30548	yes	BG
KX119198.1	1852679	Helicobacter phage Pt5322G	28341	yes	BG
KX119199.1	1852680	Helicobacter phage Pt5771G	29801	yes	BG
KX119200.1	1852667	Helicobacter phage FrMEG235U	31236	yes	BG
KX119201.1	1852662	Helicobacter phage FrANT170U	31200	no (KX119200.1)	BG
KX119202.1	1852669	Helicobacter phage Pt1293U	30071	yes	BG
KX119203.1	1852681	Helicobacter phage PtB89G	27363	yes	BG
KX119204.1	1852683	Helicobacter phage Sw577G	26906	yes	BG
KX119205.1	1852661	Helicobacter phage DeM53M	28068	yes	BG
KX119206.1	1852688	Helicobacter phage UKEN32U	29882	yes	BG
KX130726.1	1852630	Escherichia phage ECA2	38890	yes	BG
KX130960.1	1933412	Escherichia phage vB_EcoS-IME253	46717	yes	BG
KX147095.1	1852639	Vibrio phage vB_ValP_IME234	50336	yes	BG
KX147096.1	1852640	Serratia phage vB_Sru_IME250	154938	no (KY073123.1)	BG
KX156152.1	1852566	Bacillus phage Smudge	162040	yes	BG
KX156762.1	1852565	Staphylococcus phage vB_SauS_IMEP5	44677	yes	BG
KX159477.1	1852567	Mycobacterium phage Gattaca	65237	no (NC_024138.1)	BG
KX160204.1	1868846	Lactococcus phage 38502	34067	yes	BG
KX160205.1	1868847	Lactococcus phage 49801	35800	yes	BG
KX160206.1	1868848	Lactococcus phage 50902	30745	yes	BG
KX160207.1	1868849	Lactococcus phage 53801	36378	yes	BG
KX160208.1	1868850	Lactococcus phage 53802	36445	yes	BG
KX160209.1	1868851	Lactococcus phage 58502	30238	yes	BG
KX160210.1	1868852	Lactococcus phage 62502	30616	yes	BG
KX160211.1	1868853	Lactococcus phage 62503	30556	yes	BG
KX160212.1	1868854	Lactococcus phage 98101	34635	yes	BG
KX160213.1	1868855	Lactococcus phage 98102	34421	yes	BG
KX160214.1	1868856	Lactococcus phage 98103	35904	yes	BG
KX160215.1	1868857	Lactococcus phage 98104	34989	yes	BG
KX160216.1	1868858	Lactococcus phage 98202	35636	yes	BG
KX160217.1	1868859	Lactococcus phage 98203	35867	yes	BG
KX160218.1	1868860	Lactococcus phage 98204	38334	yes	BG
KX160219.1	1868861	Lactococcus phage C41431	31446	yes	BG
KX160220.1	1868862	Lactococcus phage Dub35A	35188	yes	BG
KX171208.1	1868828	Pseudomonas phage vB_Pae436M-8	66922	yes	BG
KX171209.1	1868829	Pseudomonas phage vB_Pae575P-3	72728	yes	BG
KX171210.1	1868842	Pseudomonas phage vB_Pae1396P-5	72508	no (KX171209.1)	BG
KX171211.1	1868843	Salmonella phage vB_SenM-2	158986	yes	BG
KX171212.1	1868844	Staphylococcus phage vB_SscM-1	139681	yes	BG
KX171213.1	1868845	Staphylococcus phage vB_SscM-2	139682	no (KX171212.1)	BG
KX179905.1	1852598	Ralstonia phage Rs551	7929	yes	BG
KX181651.1	1852597	Xanthomonas phage Xf109	7190	yes	BG
KX190832.1	1868825	Bacillus phage vB_BtS_BMBtp13	26471	yes	BG
KX190833.1	1868826	Bacillus phage vB_BtS_BMBtp14	50740	yes	BG
KX190834.1	1868824	Bacillus phage BMBtpLA3	37385	no (NC_011645.1)	BG
KX190835.1	1868827	Bacillus phage vB_BtS_BMBtp15	34986	yes	BG
KX196154.1	1852599	Shewanella phage SFCi1	42279	yes	BG
KX198613.1	1868597	Pseudomonas phage AN14	60973	yes	BG
KX223815.1	1846168	Lactobacillus phage P1	73787	yes	BG
KX227757.1	1868598	Bacillus phage PfEFR-4	43223	yes	BG
KX227758.1	1868601	Bacillus phage PfNC7401	48055	yes	BG
KX227759.1	1868600	Bacillus phage PfIS075	48709	yes	BG
KX228399.1	1868594	Clostridium phage CDKM9	49822	yes	BG
KX228400.1	1868595	Clostridium phage CDKM15	50605	yes	BG
KX229736.1	1541690	Campylobacter phage PC5	131095	yes	BG
KX237514.1	1912319	Klebsiella phage vB_KpnP_KpV48	44623	yes	BG
KX237515.1	1912320	Klebsiella phage vB_KpnS_KpV522	51099	yes	BG
KX237516.1	1912321	Klebsiella phage vB_KpnM_KpV52	47405	yes	BG
KX241618.1	1852622	Xanthomonas phage Xoo-sp2	60497	yes	BG
KX257490.1	1852626	Pseudoalteromonas phage vB_PspS-H6/1	36753	yes	BG
KX266300.1	310953	Enterobacteria phage ID11	5577	no (DQ079899.1)	BG
KX266301.1	310953	Enterobacteria phage ID11	5577	no (DQ079899.1)	BG
KX266302.1	310953	Enterobacteria phage ID11	5577	no (DQ079899.1)	BG
KX266303.1	310953	Enterobacteria phage ID11	5577	no (DQ079899.1)	BG
KX266304.1	310953	Enterobacteria phage ID11	5577	no (DQ079899.1)	BG
KX266305.1	310953	Enterobacteria phage ID11	5577	no (DQ079899.1)	BG
KX266306.1	310953	Enterobacteria phage ID11	5577	no (DQ079899.1)	BG
KX266307.1	310953	Enterobacteria phage ID11	5577	no (DQ079899.1)	BG
KX266308.1	310953	Enterobacteria phage ID11	5577	no (DQ079899.1)	BG
KX266309.1	310953	Enterobacteria phage ID11	5577	no (DQ079899.1)	BG
KX266310.1	310953	Enterobacteria phage ID11	5577	no (DQ079899.1)	BG
KX266311.1	310953	Enterobacteria phage ID11	5577	no (DQ079899.1)	BG
KX266312.1	310953	Enterobacteria phage ID11	5577	no (DQ079899.1)	BG
KX266313.1	310953	Enterobacteria phage ID11	5577	no (DQ079899.1)	BG
KX266314.1	310953	Enterobacteria phage ID11	5577	no (DQ079899.1)	BG
KX266315.1	310953	Enterobacteria phage ID11	5577	no (DQ079899.1)	BG
KX266316.1	310953	Enterobacteria phage ID11	5577	no (DQ079899.1)	BG
KX266317.1	310953	Enterobacteria phage ID11	5577	no (DQ079899.1)	BG
KX266318.1	310953	Enterobacteria phage ID11	5577	no (DQ079899.1)	BG
KX266319.1	310953	Enterobacteria phage ID11	5577	no (DQ079899.1)	BG
KX266320.1	310953	Enterobacteria phage ID11	5577	no (DQ079899.1)	BG
KX266321.1	310953	Enterobacteria phage ID11	5577	no (DQ079899.1)	BG
KX266322.1	310953	Enterobacteria phage ID11	5577	no (DQ079899.1)	BG
KX266323.1	310953	Enterobacteria phage ID11	5577	no (DQ079899.1)	BG
KX266324.1	310953	Enterobacteria phage ID11	5577	no (DQ079899.1)	BG
KX266325.1	310953	Enterobacteria phage ID11	5577	no (DQ079899.1)	BG
KX266326.1	310953	Enterobacteria phage ID11	5577	no (DQ079899.1)	BG
KX266327.1	310953	Enterobacteria phage ID11	5577	no (DQ079899.1)	BG
KX266328.1	310953	Enterobacteria phage ID11	5577	no (DQ079899.1)	BG
KX266329.1	310953	Enterobacteria phage ID11	5577	no (DQ079899.1)	BG
KX266330.1	310953	Enterobacteria phage ID11	5577	no (DQ079899.1)	BG
KX266331.1	310953	Enterobacteria phage ID11	5577	no (DQ079899.1)	BG
KX266332.1	310953	Enterobacteria phage ID11	5577	no (DQ079899.1)	BG
KX266333.1	310953	Enterobacteria phage ID11	5577	no (DQ079899.1)	BG
KX266334.1	310953	Enterobacteria phage ID11	5577	no (DQ079899.1)	BG
KX266335.1	310953	Enterobacteria phage ID11	5577	no (DQ079899.1)	BG
KX266336.1	310953	Enterobacteria phage ID11	5577	no (DQ079899.1)	BG
KX266337.1	310953	Enterobacteria phage ID11	5577	no (DQ079899.1)	BG
KX266338.1	310953	Enterobacteria phage ID11	5577	no (DQ079899.1)	BG
KX266339.1	310953	Enterobacteria phage ID11	5577	no (DQ079899.1)	BG
KX266340.1	310953	Enterobacteria phage ID11	5577	no (DQ079899.1)	BG
KX266341.1	310953	Enterobacteria phage ID11	5577	no (DQ079899.1)	BG
KX266342.1	310953	Enterobacteria phage ID11	5577	no (DQ079899.1)	BG
KX266343.1	310953	Enterobacteria phage ID11	5577	no (DQ079899.1)	BG
KX266344.1	310953	Enterobacteria phage ID11	5577	no (DQ079899.1)	BG
KX266345.1	310953	Enterobacteria phage ID11	5577	no (DQ079899.1)	BG
KX266346.1	310953	Enterobacteria phage ID11	5577	no (DQ079899.1)	BG
KX266347.1	310953	Enterobacteria phage ID11	5577	no (DQ079899.1)	BG
KX266348.1	310953	Enterobacteria phage ID11	5577	no (DQ079899.1)	BG
KX266349.1	310953	Enterobacteria phage ID11	5577	no (DQ079899.1)	BG
KX266350.1	310953	Enterobacteria phage ID11	5577	no (DQ079899.1)	BG
KX266351.1	310953	Enterobacteria phage ID11	5577	no (DQ079899.1)	BG
KX266352.1	310953	Enterobacteria phage ID11	5577	no (DQ079899.1)	BG
KX266353.1	310953	Enterobacteria phage ID11	5577	no (DQ079899.1)	BG
KX266354.1	310953	Enterobacteria phage ID11	5577	no (DQ079899.1)	BG
KX266355.1	310953	Enterobacteria phage ID11	5577	no (DQ079899.1)	BG
KX266356.1	310953	Enterobacteria phage ID11	5577	no (DQ079899.1)	BG
KX266357.1	310953	Enterobacteria phage ID11	5577	no (DQ079899.1)	BG
KX266358.1	310953	Enterobacteria phage ID11	5577	no (DQ079899.1)	BG
KX266359.1	310953	Enterobacteria phage ID11	5577	no (DQ079899.1)	BG
KX266360.1	310953	Enterobacteria phage ID11	5577	no (DQ079899.1)	BG
KX266361.1	310953	Enterobacteria phage ID11	5577	no (DQ079899.1)	BG
KX266362.1	310953	Enterobacteria phage ID11	5577	no (DQ079899.1)	BG
KX266363.1	310953	Enterobacteria phage ID11	5577	no (DQ079899.1)	BG
KX266364.1	310953	Enterobacteria phage ID11	5577	no (DQ079899.1)	BG
KX266365.1	310953	Enterobacteria phage ID11	5577	no (DQ079899.1)	BG
KX266366.1	310953	Enterobacteria phage ID11	5577	no (DQ079899.1)	BG
KX266367.1	310953	Enterobacteria phage ID11	5577	no (DQ079899.1)	BG
KX266368.1	310953	Enterobacteria phage ID11	5577	no (DQ079899.1)	BG
KX266369.1	310953	Enterobacteria phage ID11	5577	no (DQ079899.1)	BG
KX266370.1	310953	Enterobacteria phage ID11	5577	no (DQ079899.1)	BG
KX266371.1	310953	Enterobacteria phage ID11	5577	no (DQ079899.1)	BG
KX266372.1	310953	Enterobacteria phage ID11	5577	no (DQ079899.1)	BG
KX266373.1	310953	Enterobacteria phage ID11	5577	no (DQ079899.1)	BG
KX266374.1	310953	Enterobacteria phage ID11	5577	no (DQ079899.1)	BG
KX266375.1	310953	Enterobacteria phage ID11	5577	no (DQ079899.1)	BG
KX266376.1	310953	Enterobacteria phage ID11	5577	no (DQ079899.1)	BG
KX266377.1	310953	Enterobacteria phage ID11	5577	no (DQ079899.1)	BG
KX266378.1	310953	Enterobacteria phage ID11	5577	no (DQ079899.1)	BG
KX266379.1	310953	Enterobacteria phage ID11	5577	no (DQ079899.1)	BG
KX266380.1	310953	Enterobacteria phage ID11	5577	no (DQ079899.1)	BG
KX266381.1	310953	Enterobacteria phage ID11	5577	no (DQ079899.1)	BG
KX266382.1	310953	Enterobacteria phage ID11	5577	no (DQ079899.1)	BG
KX266383.1	310953	Enterobacteria phage ID11	5577	no (DQ079899.1)	BG
KX266384.1	310953	Enterobacteria phage ID11	5577	no (DQ079899.1)	BG
KX266385.1	310953	Enterobacteria phage ID11	5577	no (DQ079899.1)	BG
KX266386.1	310953	Enterobacteria phage ID11	5577	no (DQ079899.1)	BG
KX266387.1	310953	Enterobacteria phage ID11	5577	no (DQ079899.1)	BG
KX266388.1	310953	Enterobacteria phage ID11	5577	no (DQ079899.1)	BG
KX266389.1	310953	Enterobacteria phage ID11	5577	no (DQ079899.1)	BG
KX266390.1	310953	Enterobacteria phage ID11	5577	no (DQ079899.1)	BG
KX266391.1	310953	Enterobacteria phage ID11	5577	no (DQ079899.1)	BG
KX266392.1	310953	Enterobacteria phage ID11	5577	no (DQ079899.1)	BG
KX266393.1	310953	Enterobacteria phage ID11	5577	no (DQ079899.1)	BG
KX266394.1	310953	Enterobacteria phage ID11	5577	no (DQ079899.1)	BG
KX266395.1	310953	Enterobacteria phage ID11	5577	no (DQ079899.1)	BG
KX266396.1	310953	Enterobacteria phage ID11	5577	no (DQ079899.1)	BG
KX266397.1	310953	Enterobacteria phage ID11	5577	no (DQ079899.1)	BG
KX266398.1	310953	Enterobacteria phage ID11	5577	no (DQ079899.1)	BG
KX266399.1	310953	Enterobacteria phage ID11	5577	no (DQ079899.1)	BG
KX266400.1	310953	Enterobacteria phage ID11	5577	no (DQ079899.1)	BG
KX266401.1	310953	Enterobacteria phage ID11	5577	no (DQ079899.1)	BG
KX266402.1	310953	Enterobacteria phage ID11	5577	no (DQ079899.1)	BG
KX266403.1	310953	Enterobacteria phage ID11	5577	no (DQ079899.1)	BG
KX266404.1	310953	Enterobacteria phage ID11	5577	no (DQ079899.1)	BG
KX266405.1	310953	Enterobacteria phage ID11	5577	no (DQ079899.1)	BG
KX266406.1	310953	Enterobacteria phage ID11	5577	no (DQ079899.1)	BG
KX266407.1	310953	Enterobacteria phage ID11	5577	no (DQ079899.1)	BG
KX266408.1	310953	Enterobacteria phage ID11	5577	no (DQ079899.1)	BG
KX266409.1	310953	Enterobacteria phage ID11	5577	no (DQ079899.1)	BG
KX266410.1	310953	Enterobacteria phage ID11	5577	no (DQ079899.1)	BG
KX266411.1	310953	Enterobacteria phage ID11	5577	no (DQ079899.1)	BG
KX266412.1	310953	Enterobacteria phage ID11	5577	no (DQ079899.1)	BG
KX266413.1	310953	Enterobacteria phage ID11	5577	no (DQ079899.1)	BG
KX266414.1	310953	Enterobacteria phage ID11	5577	no (DQ079899.1)	BG
KX266415.1	310953	Enterobacteria phage ID11	5577	no (DQ079899.1)	BG
KX266416.1	310953	Enterobacteria phage ID11	5577	no (DQ079899.1)	BG
KX266417.1	310953	Enterobacteria phage ID11	5577	no (DQ079899.1)	BG
KX266418.1	310953	Enterobacteria phage ID11	5577	no (DQ079899.1)	BG
KX266419.1	310953	Enterobacteria phage ID11	5577	no (DQ079899.1)	BG
KX266420.1	310953	Enterobacteria phage ID11	5577	no (DQ079899.1)	BG
KX266421.1	310953	Enterobacteria phage ID11	5577	no (DQ079899.1)	BG
KX266422.1	310953	Enterobacteria phage ID11	5577	no (DQ079899.1)	BG
KX266423.1	310953	Enterobacteria phage ID11	5577	no (DQ079899.1)	BG
KX266424.1	310953	Enterobacteria phage ID11	5577	no (DQ079899.1)	BG
KX266425.1	310953	Enterobacteria phage ID11	5577	no (DQ079899.1)	BG
KX266426.1	310953	Enterobacteria phage ID11	5577	no (DQ079899.1)	BG
KX266427.1	310953	Enterobacteria phage ID11	5577	no (DQ079899.1)	BG
KX266428.1	310953	Enterobacteria phage ID11	5577	no (DQ079899.1)	BG
KX266429.1	310953	Enterobacteria phage ID11	5577	no (DQ079899.1)	BG
KX266430.1	310953	Enterobacteria phage ID11	5577	no (DQ079899.1)	BG
KX266431.1	310953	Enterobacteria phage ID11	5577	no (DQ079899.1)	BG
KX266432.1	310953	Enterobacteria phage ID11	5577	no (DQ079899.1)	BG
KX266433.1	310953	Enterobacteria phage ID11	5577	no (DQ079899.1)	BG
KX266434.1	310953	Enterobacteria phage ID11	5577	no (DQ079899.1)	BG
KX266435.1	310953	Enterobacteria phage ID11	5577	no (DQ079899.1)	BG
KX266436.1	310953	Enterobacteria phage ID11	5577	no (DQ079899.1)	BG
KX266437.1	310953	Enterobacteria phage ID11	5577	no (DQ079899.1)	BG
KX266438.1	310953	Enterobacteria phage ID11	5577	no (DQ079899.1)	BG
KX266439.1	310953	Enterobacteria phage ID11	5577	no (DQ079899.1)	BG
KX266440.1	310953	Enterobacteria phage ID11	5577	no (DQ079899.1)	BG
KX266441.1	310953	Enterobacteria phage ID11	5577	no (DQ079899.1)	BG
KX266442.1	310953	Enterobacteria phage ID11	5577	no (DQ079899.1)	BG
KX266443.1	310953	Enterobacteria phage ID11	5577	no (DQ079899.1)	BG
KX266444.1	310953	Enterobacteria phage ID11	5577	no (DQ079899.1)	BG
KX266445.1	310953	Enterobacteria phage ID11	5577	no (DQ079899.1)	BG
KX266446.1	310953	Enterobacteria phage ID11	5577	no (DQ079899.1)	BG
KX266447.1	310953	Enterobacteria phage ID11	5577	no (DQ079899.1)	BG
KX266448.1	310953	Enterobacteria phage ID11	5577	no (DQ079899.1)	BG
KX266449.1	310953	Enterobacteria phage ID11	5577	no (DQ079899.1)	BG
KX266450.1	310953	Enterobacteria phage ID11	5577	no (DQ079899.1)	BG
KX266451.1	310953	Enterobacteria phage ID11	5577	no (DQ079899.1)	BG
KX266452.1	310953	Enterobacteria phage ID11	5577	no (DQ079899.1)	BG
KX266453.1	310953	Enterobacteria phage ID11	5577	no (DQ079899.1)	BG
KX266454.1	310953	Enterobacteria phage ID11	5577	no (DQ079899.1)	BG
KX266455.1	310953	Enterobacteria phage ID11	5577	no (DQ079899.1)	BG
KX266456.1	310953	Enterobacteria phage ID11	5577	no (DQ079899.1)	BG
KX266457.1	310953	Enterobacteria phage ID11	5577	no (DQ079899.1)	BG
KX266458.1	310953	Enterobacteria phage ID11	5577	no (DQ079899.1)	BG
KX266459.1	310953	Enterobacteria phage ID11	5577	no (DQ079899.1)	BG
KX266460.1	310953	Enterobacteria phage ID11	5577	no (DQ079899.1)	BG
KX266461.1	310953	Enterobacteria phage ID11	5577	no (DQ079899.1)	BG
KX266462.1	310953	Enterobacteria phage ID11	5577	no (DQ079899.1)	BG
KX266463.1	310953	Enterobacteria phage ID11	5577	no (DQ079899.1)	BG
KX266464.1	310953	Enterobacteria phage ID11	5577	no (DQ079899.1)	BG
KX266465.1	310953	Enterobacteria phage ID11	5577	no (DQ079899.1)	BG
KX266466.1	310953	Enterobacteria phage ID11	5577	no (DQ079899.1)	BG
KX266467.1	310953	Enterobacteria phage ID11	5577	no (DQ079899.1)	BG
KX266468.1	310953	Enterobacteria phage ID11	5577	no (DQ079899.1)	BG
KX266469.1	310953	Enterobacteria phage ID11	5577	no (DQ079899.1)	BG
KX266470.1	310953	Enterobacteria phage ID11	5577	no (DQ079899.1)	BG
KX266471.1	310953	Enterobacteria phage ID11	5577	no (DQ079899.1)	BG
KX266472.1	310953	Enterobacteria phage ID11	5577	no (DQ079899.1)	BG
KX266473.1	310953	Enterobacteria phage ID11	5577	no (DQ079899.1)	BG
KX266474.1	310953	Enterobacteria phage ID11	5577	no (DQ079899.1)	BG
KX266475.1	310953	Enterobacteria phage ID11	5577	no (DQ079899.1)	BG
KX266476.1	310953	Enterobacteria phage ID11	5577	no (DQ079899.1)	BG
KX266477.1	310953	Enterobacteria phage ID11	5577	no (DQ079899.1)	BG
KX266478.1	310953	Enterobacteria phage ID11	5577	no (DQ079899.1)	BG
KX266479.1	310953	Enterobacteria phage ID11	5577	no (DQ079899.1)	BG
KX266480.1	310953	Enterobacteria phage ID11	5577	no (DQ079899.1)	BG
KX266481.1	310953	Enterobacteria phage ID11	5577	no (DQ079899.1)	BG
KX266482.1	310953	Enterobacteria phage ID11	5577	no (DQ079899.1)	BG
[truncated: 3,027 more rows]
