# Supplementary material for: Avoidance of recognition sites of restriction-modification systems is a widespread but not universal anti-restriction strategy of prokaryotic viruses
Source: BMC Genomics. 2018 Dec 7;19:885. doi: 10.1186/s12864-018-5324-3 (PMC6286503; doi:10.1186/s12864-018-5324-3)
Supplement: Supplementary file 2 — List of selected sequences of eukaryotic viruses. (TSV 376 kb) [file 12864_2018_5324_MOESM2_ESM.tsv]

# Additional file 2. List of selected sequences of eukaryotic viruses.
#
# Sequence -- RefSeq/INSDC AC of the segment sequence
# Description -- sequence description
# TaxID -- taxon ID from NCBI Taxonomy
# Name -- virus name (NCBI Taxonomy scientific name)
# Length -- length of the segment sequence, bp
# Genome type -- nucleic acid type of the segment
#
#Sequence	Description	TaxID	Name	Length	Genome type
AB000404.1	Rice grassy stunt virus RNA6	66266	Rice grassy stunt tenuivirus	2584	ssRNA
AB000851.1	Akabane virus segement S	70566	Akabane virus	858	ssRNA
AB000920.1	Milk vetch dwarf C1 alphasatellite segment 1	1455651	Milk vetch dwarf C1 alphasatellite	1007	ssDNA
AB000921.1	Milk vetch dwarf C2 alphasatellite segment 2	1455653	Milk vetch dwarf C2 alphasatellite	1009	ssDNA
AB000922.1	Milk vetch dwarf C3 alphasatellite segment 3	1455654	Milk vetch dwarf C3 alphasatellite	1000	ssDNA
AB000925.1	Milk vetch dwarf virus segment 6	67585	Milk vetch dwarf virus	977	ssDNA
AB007990.1	Eupatorium yellow vein virus	186637	Eupatorium yellow vein mosaic virus	2766	ssDNA
AB009047.1	Milk vetch dwarf C10 alphasatellite segment 10	1455652	Milk vetch dwarf C10 alphasatellite	1022	ssDNA
AB009663.2	Rabies virus strain RC-HL	11292	Rabies lyssavirus	11926	ssRNA
AB010145.1	Aichivirus A, isolate A846/88	72149	Aichivirus A	8251	ssRNA
AB010300.1	Garlic virus A	12433	Garlic virus A	8660	ssRNA
AB010302.1	Garlic virus C	12431	Garlic virus C	8405	ssRNA
AB011819.1	Clover yellow vein virus	12198	Clover yellow vein virus	9584	ssRNA
AB012132.1	Human parainfluenza virus 3	11216	Human respirovirus 3	15462	ssRNA
AB012756.1	Sclerophthora macrospora virus B	75914	Sclerophthora macrospora virus B	5533	ssRNA
AB017037.1	Himetobi P virus	81583	Himetobi P virus	9275	ssRNA
AB017503.1	Wasabi mottle virus, isolate Shizuoka	1169032	Wasabi mottle virus	6298	ssRNA
AB020781.1	Honeysuckle yellow vein mosaic virus	180587	Honeysuckle yellow vein mosaic virus	2757	ssDNA
AB024414.1	Marek's disease virus serotype 2 MDV2	36353	Marek's disease virus serotype 2 MDV2	110637	dsDNA
AB025946.2	Torque teno virus 19	687358	Torque teno virus 19	3808	ssDNA
AB026929.1	Torque teno mini virus 6	687374	Torque teno mini virus 6	2897	ssDNA
AB027007.1	Japanese yam mosaic virus	79917	Japanese yam mosaic virus	9760	ssRNA
AB027020.1	Human papillomavirus type 69	37121	Human papillomavirus type 69	7700	dsDNA
AB027021.1	Human papillomavirus type 82	129724	Human papillomavirus type 82	7871	dsDNA
AB030277.1	Northern cereal mosaic virus	100880	Northern cereal mosaic virus	13222	ssRNA
AB032469.1	Hop latent virus	104263	Hop latent virus	8612	ssRNA
AB032553.1	Sagiyama virus	59303	Sagiyama virus	11698	ssRNA
AB038149.1	Soybean dwarf virus strain:DS	12049	Soybean dwarf virus	5708	ssRNA
AB038343.1	Melon yellow spot virus segment S	89471	Melon yellow spot virus	3232	ssRNA
AB038625.1	TTV-like mini virus isolate TLMV-CLC062	93678	TTV-like mini virus	2915	ssDNA
AB040447.1	Cocksfoot mottle virus	40979	Cocksfoot mottle virus	4083	ssRNA
AB040456.1	Human papillomavirus type 71	120686	Human papillomavirus type 71	8017	dsDNA
AB040874.1	Mumps virus	11161	Mumps rubulavirus	15384	ssRNA
AB042808.1	Chiba virus	99565	Chiba virus	7697	ssRNA
AB049735.1	Gallid herpesvirus 3	35250	Gallid alphaherpesvirus 3	164270	dsDNA
AB050781.1	Soybean crinkle leaf virus-[Japan]	223251	Soybean crinkle leaf virus-[Japan]	2737	ssDNA
AB050936.1	Reston ebolavirus - Reston	129003	Reston ebolavirus - Reston	18890	ssRNA
AB051848.1	Aconitum latent virus	101764	Aconitum latent virus	8657	ssRNA
AB056572.1	Striped Jack nervous necrosis virus RNA2	35297	Striped Jack nervous necrosis virus	1421	ssRNA
AB064963.1	Rice tungro spherical virus strain Vt6	35287	Rice tungro spherical virus	12171	ssRNA
AB073912.1	Swine hepatitis E virus	63421	Swine hepatitis E virus	7257	ssRNA
AB084071.1	Norwalk-like virus strain:GIFU'99	95340	Norwalk-like virus	7562	ssRNA
AB085794.1	Squash leaf curl Philippines virus segment DNA-B	269277	Squash leaf curl Philippines virus	2705	ssDNA
AB089381.1	Paprika mild mottle virus	35281	Paprika mild mottle virus	6524	ssRNA
AB090161.1	Theiler's-like virus of rats	204729	Theiler's-like virus of rats	8021	ssRNA
AB110218.1	Tomato yellow leaf curl virus - Il - Israel strain Sz	66366	Tomato yellow leaf curl virus - Il	2791	ssDNA
AB158475.1	Canine minute virus	329639	Canine minute virus	5097	ssDNA
AB162141.1	Tomato leaf curl Java virus-[Ageratum]	263577	Tomato leaf curl Java virus-[Ageratum]	2747	ssDNA
AB162142.1	Tomato leaf curl Java virus-[Ageratum] satellite DNA	263578	Tomato leaf curl Java virus-[Ageratum] satellite DNA	1360	ssDNA
AB176642.1	Hepatitis B virus subtype ADR	106820	Hepatitis B virus subtype adr	3215	DNA
AB176964.1	Magnaporthe oryzae virus 1	271257	Magnaporthe oryzae virus 1	5359	dsRNA
AB178949.1	Honeysuckle yellow vein Kagoshima virus	1233675	Honeysuckle yellow vein Kagoshima virus	2762	ssDNA
AB183384.1	Bombyx mori cypovirus 1 satellite RNA	284503	Bombyx mori cypovirus 1 satellite RNA	647	dsRNA
AB187514.1	Norovirus Hu/GI/Otofuke/1979/JP	290280	Norovirus Hu/GI/Otofuke/1979/JP	7746	ssRNA
AB187566.2	Murine leukemia virus Graffi GV-1.4	11786	Murine leukemia virus	8260	ssRNA
AB192965.1	Tomato yellow leaf curl virus-Israel [Japan:Tosa:2005]	503396	Tomato yellow leaf curl virus-Israel [Japan:Tosa:2005]	2781	ssDNA
AB192966.1	Tomato yellow leaf curl virus-Israel [Japan:Haruno:2005]	503397	Tomato yellow leaf curl virus-Israel [Japan:Haruno:2005]	2781	ssDNA
AB193315.2	Chaetoceros salsugineum DNA virus	674980	Chaetoceros salsugineum DNA virus	6000	DNA
AB193726.1	Aurantiochytrium single-stranded RNA virus 01	674971	Aurantiochytrium single-stranded RNA virus 01	9035	ssRNA
AB194796.1	Turnip mosaic virus (isolate UK1)	300942	Turnip mosaic virus (isolate UK1)	9834	ssRNA
AB205395.1	Enterovirus C strain Cambodia-02	138950	Enterovirus C	7431	ssRNA
AB205396.1	Coxsackievirus A18 strain CAM1972	42776	Coxsackievirus A18	7460	ssRNA
AB206396.1	Alstroemeria virus x	316983	Alstroemeria virus x	7009	ssRNA
AB211993.1	Human papillomavirus type 27b	325568	Human papillomavirus type 27b	7831	dsDNA
AB218609.1	Heterocapsa circularisquama RNA virus	331975	Heterocapsa circularisquama RNA virus	4391	ssRNA
AB219105.1	Nerine virus X	333348	Nerine virus X	6582	ssRNA
AB219545.1	Konjac mosaic virus isolate KoMV-F	322053	Konjac mosaic virus	9544	ssRNA
AB219833.1	Onion yellow dwarf virus isolate: G79	43130	Onion yellow dwarf virus	10183	ssRNA
AB220921.1	Norovirus Hu/Chiba/04-1050/2005/JP	336619	Norovirus Hu/Chiba/04-1050/2005/JP	7559	ssRNA
AB236321.1	Honeysuckle yellow vein virus-[Japan:Fukui:2001]	434023	Honeysuckle yellow vein virus-[Japan:Fukui:2001]	2761	ssDNA
AB236322.1	Honeysuckle yellow vein beta-[Japan:Fukui:2001]	435486	Honeysuckle yellow vein beta-[Japan:Fukui:2001]	1336	ssDNA
AB236323.1	Honeysuckle yellow vein mosaic virus-[Japan:Miyazaki:2001]	435487	Honeysuckle yellow vein mosaic virus-[Japan:Miyazaki:2001]	2759	ssDNA
AB236324.1	Honeysuckle yellow vein Japan betasatellite [Japan:Miyizaki:2001]	435488	Honeysuckle yellow vein Japan betasatellite	1350	ssDNA
AB236325.1	Honeysuckle yellow vein virus-[Japan:Masuda:2003]	435489	Honeysuckle yellow vein virus-[Japan:Masuda:2003]	2764	ssDNA
AB236326.1	Honeysuckle yellow vein beta-[Japan:Masuda:2003]	434070	Honeysuckle yellow vein beta-[Japan:Masuda:2003]	1344	ssDNA
AB236327.1	Honeysuckle yellow vein mosaic beta-[Japan:Kumamoto:1998]	434066	Honeysuckle yellow vein mosaic beta-[Japan:Kumamoto:1998]	1346	ssDNA
AB246773.1	East Asian Passiflora virus strain: AO	341167	East Asian Passiflora virus	10046	ssRNA
AB252582.1	Human parechovirus 6 strain: NII561-2000	411152	Human parechovirus 6	7347	ssRNA
AB261167.1	Cucumber mottle virus	388038	Cucumber mottle virus	6485	ssRNA
AB262759.2	Culex flavivirus	390844	Culex flavivirus	10837	ssRNA
AB287439.1	Tobacco leaf curl Japan virus-[Honeysuckle:Ibaraki]	417189	Tobacco leaf curl Japan virus-[Honeysuckle:Ibaraki]	2763	ssDNA
AB287440.1	Honeysuckle yellow vein mosaic virus-[Nara1]	417190	Honeysuckle yellow vein mosaic virus-[Nara1]	2762	ssDNA
AB287441.1	Honeysuckle yellow vein mosaic virus-[Nara2]	417191	Honeysuckle yellow vein mosaic virus-[Nara2]	2762	ssDNA
AB290919.1	Torque teno midi virus 2	687380	Torque teno midi virus 2	3253	ssDNA
AB300379.1	Magnaporthe oryzae virus 2	441999	Magnaporthe oryzae virus 2	5193	dsRNA
AB300463.1	Eupatorium yellow vein virus-[Suya]	436246	Eupatorium yellow vein virus-[Suya]	2760	ssDNA
AB300464.1	Eupatorium yellow vein betasatellite	221054	Eupatorium yellow vein betasatellite	1359	ssDNA
AB304848.1	Asparagus virus 3 strain J	445435	Asparagus virus 3	6937	ssRNA
AB306314.1	Ageratum yellow vein virus-Ishigaki	446318	Ageratum yellow vein virus-Ishigaki	2753	ssDNA
AB306522.1	Ageratum yellow vein virus satellite DNA beta-[Ishigaki]	446569	Ageratum yellow vein virus satellite DNA beta-[Ishigaki]	1351	ssDNA
AB307732.1	Tomato leaf curl Philippine betasatellite, isolate: Laguna1	447325	Tomato leaf curl Laguna betasatellite	1346	ssDNA
AB331650.1	Bovine papillomavirus type 9	453460	Bovine papillomavirus type 9	7303	dsDNA
AB331651.1	Bovine papillomavirus type 10	453461	Bovine papillomavirus type 10	7399	dsDNA
AB353071.1	Phaius virus X	457382	Phaius virus X	5816	ssRNA
AB360791.1	Plantago asiatica mosaic virus	28354	Plantago asiatica mosaic virus	6102	ssRNA
AB361563.1	Human papillomavirus type 57c	471358	Human papillomavirus type 57c	7848	dsDNA
AB365435.1	Norovirus Hu/Texas/TCH04-577/2004/US	479952	Norovirus Hu/Texas/TCH04-577/2004/US	7627	ssRNA
AB426611.1	Enterovirus B97 strain DT94-0227	325446	Enterovirus B97	7413	ssRNA
AB432910.1	Grapevine virus E	516956	Grapevine virus E	7564	ssRNA
AB433979.1	Eupatorium yellow vein virus-[Japan:Kagawa:Tomato:1997]	519350	Eupatorium yellow vein virus-[Japan:Kagawa:Tomato:1997]	2767	ssDNA
AB439841.1	Tomato yellow leaf curl virus-[Tochigi]	537881	Tomato yellow leaf curl virus-[Tochigi]	2781	ssDNA
AB439842.1	Tomato yellow leaf curl virus - Mild[Tokai]	537882	Tomato yellow leaf curl virus - Mild[Tokai]	2787	ssDNA
AB447427.1	Norovirus Hu/GII-4/Hokkaido1/2006/JP	546951	Norovirus Hu/GII-4/Hokkaido1/2006/JP	7511	ssRNA
AB447428.1	Norovirus Hu/GII-4/Hokkaido2/2006/JP	546952	Norovirus Hu/GII-4/Hokkaido2/2006/JP	7511	ssRNA
AB447429.1	Norovirus Hu/GII-4/Hokkaido3/2006/JP	546953	Norovirus Hu/GII-4/Hokkaido3/2006/JP	7511	ssRNA
AB447430.1	Norovirus Hu/GII-4/Hokkaido4/2006/JP	546954	Norovirus Hu/GII-4/Hokkaido4/2006/JP	7511	ssRNA
AB447431.1	Norovirus Hu/GII-4/Hokkaido5/2006/JP	546955	Norovirus Hu/GII-4/Hokkaido5/2006/JP	7511	ssRNA
AB447432.1	Norovirus Hu/GII-4/Aomori1/2006/JP	546956	Norovirus Hu/GII-4/Aomori1/2006/JP	7502	ssRNA
AB447433.1	Norovirus Hu/GII-4/Aomori2/2006/JP	546957	Norovirus Hu/GII-4/Aomori2/2006/JP	7502	ssRNA
AB447434.1	Norovirus Hu/GII-4/Aomori4/2006/JP	546958	Norovirus Hu/GII-4/Aomori4/2006/JP	7511	ssRNA
AB447435.1	Norovirus Hu/GII-4/Aomori5/2006/JP	546959	Norovirus Hu/GII-4/Aomori5/2006/JP	7511	ssRNA
AB447436.1	Norovirus Hu/GII-4/Akita1/2006/JP	546960	Norovirus Hu/GII-4/Akita1/2006/JP	7511	ssRNA
AB447437.1	Norovirus Hu/GII-4/Akita2/2006/JP	546961	Norovirus Hu/GII-4/Akita2/2006/JP	7511	ssRNA
AB447438.1	Norovirus Hu/GII-4/Akita4/2006/JP	546962	Norovirus Hu/GII-4/Akita4/2006/JP	7511	ssRNA
AB447439.1	Norovirus Hu/GII-4/Akita5/2006/JP	546963	Norovirus Hu/GII-4/Akita5/2006/JP	7511	ssRNA
AB447440.1	Norovirus Hu/GII-4/Miyagi2/2006/JP	546964	Norovirus Hu/GII-4/Miyagi2/2006/JP	7511	ssRNA
AB447441.1	Norovirus Hu/GII-4/Miyagi4/2006/JP	546965	Norovirus Hu/GII-4/Miyagi4/2006/JP	7511	ssRNA
AB447442.1	Norovirus Hu/GII-4/Miyagi5/2006/JP	546966	Norovirus Hu/GII-4/Miyagi5/2006/JP	7511	ssRNA
AB447443.1	Norovirus Hu/GII-4/Toyama1/2006/JP	546967	Norovirus Hu/GII-4/Toyama1/2006/JP	7511	ssRNA
AB447444.1	Norovirus Hu/GII-4/Toyama4/2006/JP	546968	Norovirus Hu/GII-4/Toyama4/2006/JP	7511	ssRNA
AB447445.1	Norovirus Hu/GII-4/Toyama5/2006/JP	546969	Norovirus Hu/GII-4/Toyama5/2006/JP	7511	ssRNA
AB447446.1	Norovirus Hu/GII-4/Aichi3/2006/JP	546970	Norovirus Hu/GII-4/Aichi3/2006/JP	7511	ssRNA
AB447447.1	Norovirus Hu/GII-4/Aichi4/2006/JP	546971	Norovirus Hu/GII-4/Aichi4/2006/JP	7511	ssRNA
AB447448.1	Norovirus Hu/GII-4/Sakai2/2006/JP	546972	Norovirus Hu/GII-4/Sakai2/2006/JP	7511	ssRNA
AB447449.1	Norovirus Hu/GII-4/Sakai3/2006/JP	546973	Norovirus Hu/GII-4/Sakai3/2006/JP	7511	ssRNA
AB447450.1	Norovirus Hu/GII-4/Sakai4/2006/JP	546974	Norovirus Hu/GII-4/Sakai4/2006/JP	7511	ssRNA
AB447451.1	Norovirus Hu/GII-4/Hiroshima1/2006/JP	546975	Norovirus Hu/GII-4/Hiroshima1/2006/JP	7511	ssRNA
AB447452.1	Norovirus Hu/GII-4/Hiroshima2/2006/JP	546976	Norovirus Hu/GII-4/Hiroshima2/2006/JP	7511	ssRNA
AB447453.1	Norovirus Hu/GII-4/Ehime1/2006/JP	546977	Norovirus Hu/GII-4/Ehime1/2006/JP	7511	ssRNA
AB447454.1	Norovirus Hu/GII-4/Ehime2/2006/JP	546978	Norovirus Hu/GII-4/Ehime2/2006/JP	7511	ssRNA
AB447455.1	Norovirus Hu/GII-4/Ehime5/2006/JP	546979	Norovirus Hu/GII-4/Ehime5/2006/JP	7511	ssRNA
AB447456.2	Norovirus Hu/GII-4/Saga1/2006/JP	546980	Norovirus Hu/GII-4/Saga1/2006/JP	7559	ssRNA
AB447457.1	Norovirus Hu/GII-4/Saga4/2006/JP	546981	Norovirus Hu/GII-4/Saga4/2006/JP	7511	ssRNA
AB447458.1	Norovirus Hu/GII-4/Saga5/2006/JP	546982	Norovirus Hu/GII-4/Saga5/2006/JP	7511	ssRNA
AB447459.1	Norovirus Hu/GII-4/Kumamoto1/2006/JP	546983	Norovirus Hu/GII-4/Kumamoto1/2006/JP	7511	ssRNA
AB447460.1	Norovirus Hu/GII-4/Kumamoto2/2006/JP	546984	Norovirus Hu/GII-4/Kumamoto2/2006/JP	7511	ssRNA
AB447461.1	Norovirus Hu/GII-4/Kumamoto3/2006/JP	546985	Norovirus Hu/GII-4/Kumamoto3/2006/JP	7511	ssRNA
AB447462.1	Norovirus Hu/GII-4/Kumamoto4/2006/JP	546986	Norovirus Hu/GII-4/Kumamoto4/2006/JP	7511	ssRNA
AB447463.1	Norovirus Hu/GII-4/Kumamoto5/2006/JP	546987	Norovirus Hu/GII-4/Kumamoto5/2006/JP	7511	ssRNA
AB448767.1	Human adenovirus 8	31545	Human adenovirus D8	34980	dsDNA
AB448770.2	Human adenovirus 54	651580	Human adenovirus 54	34920	dsDNA
AB488408.1	Aedes flavivirus	390845	Aedes flavivirus	11064	ssRNA
AB516283.1	Rice yellow stunt virus	59380	Rice yellow stunt nucleorhabdovirus	14029	ssRNA
AB516393.1	HBV genotype H DNA	489493	HBV genotype H	3215	DNA
AB517596.1	Butterbur mosaic virus	666859	Butterbur mosaic virus	8662	ssRNA
AB540582.1	HBV genotype B	489460	HBV genotype B	3215	DNA
AB540583.1	HBV genotype C	489466	HBV genotype C	3215	DNA
AB541201.1	Norovirus Hu/GII-4/Aichi1/2007/JP	707384	Norovirus Hu/GII-4/Aichi1/2007/JP	7509	ssRNA
AB541202.1	Norovirus Hu/GII-4/Aichi1/2008/JP	707385	Norovirus Hu/GII-4/Aichi1/2008/JP	7509	ssRNA
AB541203.1	Norovirus Hu/GII-4/Aichi2/2007/JP	707386	Norovirus Hu/GII-4/Aichi2/2007/JP	7509	ssRNA
AB541204.1	Norovirus Hu/GII-4/Aichi2/2008/JP	707387	Norovirus Hu/GII-4/Aichi2/2008/JP	7509	ssRNA
AB541205.1	Norovirus Hu/GII-4/Aichi3/2007/JP	707388	Norovirus Hu/GII-4/Aichi3/2007/JP	7509	ssRNA
AB541985.1	Pepper yellow mosaic virus RNA	160358	Pepper yellow mosaic virus	9745	ssRNA
AB542808.1	Human papillomavirus type 90 DNA, strain: 590	333769	Human papillomavirus type 90	8024	dsDNA
AB543507.1	Bovine papillomavirus type 11	714200	Bovine papillomavirus type 11	7251	dsDNA
AB543808.1	Norovirus Hu/GII-4/FUMI/2010/JP	714567	Norovirus Hu/GII-4/FUMI/2010/JP	7509	ssRNA
AB551370.1	Brugmansia suaveolens mottle virus genomic RNA, complete genome, strain: Bs-Campinas	487155	Brugmansia suaveolens mottle virus	9870	ssRNA
AB553581.1	Chaetoceros lorenzianus DNA Virus	754441	Chaetoceros lorenzianus DNA virus	5813	DNA
AB554016.1	HBV genotype D DNA, isolate: TRF08226	489483	HBV genotype D	3179	DNA
AB558119.1	Rhizophagus sp. RF1 medium virus	758865	Rhizophagus sp. RF1 medium virus	4557	dsRNA
AB588640.1	Mastomys polyomavirus DNA, isolate: NR55	888441	Mastomys polyomavirus	4899	dsDNA
AB593690.1	Hepatitis E virus type 3 genomic RNA, isolate: JE03-1760F_p10/B	509628	Hepatitis E virus type 3	7246	ssRNA
AB594828.1	Pepper vein yellows virus	909827	Pepper vein yellows virus	6244	ssRNA
AB597230.1	Bell pepper endornavirus genomic RNA, host: Capsicum annuum cv. Kyosuzu	354328	Bell pepper alphaendornavirus	14727	dsRNA
AB597949.1	Chaetoceros tenuissimus DNA virus	915486	Chaetoceros tenuissimus DNA virus	5639	DNA
AB604791.1	Culex tritaeniorhynchus rhabdovirus RNA, strain: TY	936308	Culex tritaeniorhynchus rhabdovirus	11190	ssRNA
AB611707.1	Simian retrovirus Y proviral DNA strain: Y001	980635	Simian retrovirus Y	8145	ssRNA
AB614356.1	Sapovirus Hu/GI.2/BR-DF01/BRA/2009 RNA	985691	Sapovirus Hu/GI.2/BR-DF01/BRA/2009	7476	ssRNA
AB624361.1	Bombyx mori Macula-like virus genomic RNA	288456	Bombyx mori Macula-like virus	6519	ssRNA
AB628188.1	Rehmannia mosaic virus genomic RNA, isolate: Japanese	425279	Rehmannia mosaic virus	6395	ssRNA
AB644282.1	HBV recombinant B/C DNA, isolate: NAB20	1052603	HBV recombinant B/C	3203	DNA
AB644285.1	HBV recombinant C/G DNA, isolate: NAB46	1052604	HBV recombinant C/G	3164	DNA
AB646346.1	Human papillomavirus type 126	1055684	Human papillomavirus type 126	7326	dsDNA
AB678778.1	Coxsackievirus A6 genomic RNA, strain: Shizuoka 18	86107	Coxsackievirus A6	7434	ssRNA
AB690372.1	Valsa ceratosperma hypovirus 1 RNA, strain: MVC86	1129873	Valsa ceratosperma hypovirus 1	9543	dsRNA
AB690461.1	Hepatitis C virus subtype 2a genomic RNA, complete genome, strain: J6CF/JFH2.1	31649	Hepatitis C virus subtype 2a	9683	ssRNA
AB697482.1	Potato virus T genomic RNA, isolate: Japanese	36403	Potato virus T	6544	ssRNA
AB698918.1	Gentian Kobu-sho-associated virus RNA isolate: Nishiwaga	1150353	Gentian Kobu-sho-associated virus	22776	dsRNA
AB710145.1	Chinese yam necrotic mosaic virus genomic RNA isolate: PES3	128818	Chinese yam necrotic mosaic virus	8224	ssRNA
AB721500.1	Koala retrovirus DNA clone: KV522	394239	Koala retrovirus	8440	ssRNA
AB724351.1	Human adenovirus 10 DNA strain: J.J.; ATCC VR-1504	28275	Human adenovirus D10	35105	dsDNA
AB733585.1	Blueberry virus A	1206566	Blueberry virus A	17798	ssRNA
AB753015.2	Dak Nong virus RNA	1238455	Dak Nong virus	20307	ssRNA
AB761400.1	Passion fruit woodiness virus genomic RNA isolate: Gld-1	31732	Passion fruit woodiness virus	9681	ssRNA
AB765926.1	Human adenovirus Chiba_E086/2012	1417598	Human adenovirus Chiba_E086/2012	35198	dsDNA
AB766259.1	Nilaparvata lugens honeydew virus 1 isolate: Izumo	1267585	Nilaparvata lugens honeydew virus 1	10967	ssRNA
AB767295.2	Yellow baboon polyomavirus 2 isolate BS94/BK94	1286214	Yellow baboon polyomavirus 2	5181	dsDNA
AB767298.1	Vervet monkey polyomavirus 1 isolate VMS96	1286216	Vervet monkey polyomavirus 1	5157	dsDNA
AB767299.2	Vervet monkey polyomavirus 2 isolate VMK96	1286217	Vervet monkey polyomavirus 2	5167	dsDNA
AB775659.2	Sapovirus Hu/Nagoya/NGY-1/2012/JPN	1280920	Sapovirus Hu/Nagoya/NGY-1/2012/JPN	7521	ssRNA
AB781089.1	Chaetoceros setoense DNA virus	1290581	Chaetoceros setoense DNA virus	5836	DNA
AB793779.1	Human papillomavirus type 78 DNA isolate: z008	1297549	Human papillomavirus type 78	7805	dsDNA
AB795432.1	Hepatitis C virus subtype 4a genomic RNA isolate: HCVgenotype4a-KM	31653	Hepatitis C virus subtype 4a	9545	ssRNA
AB818538.1	Habenaria mosaic virus genomic RNA, isolate: Ha-1	1324128	Habenaria mosaic virus	9499	ssRNA
AB825953.1	Fruit bat alphaherpesvirus 1	1343901	Fruit bat alphaherpesvirus 1	149459	dsDNA
AB826459.1	Nilaparvata lugens honeydew virus-2 genomic RNA, isolate: Izumo	1345661	Nilaparvata lugens honeydew virus-2	10985	ssRNA
AB826460.1	Nilaparvata lugens honeydew virus-3 genomic RNA, isolate: Kagoshima	1345662	Nilaparvata lugens honeydew virus-3	10600	ssRNA
AB915829.1	Rosellinia necatrix fusarivirus 1 genomic RNA strain: NW10	1476202	Rosellinia necatrix fusarivirus 1	6286	ssRNA
AB917427.1	Hibiscus latent Fort Pierce virus genomic RNA isolate: J	233051	Hibiscus latent Fort Pierce virus	6431	ssRNA
AB921568.1	Tomato yellow leaf curl virus - Mild [Japan:Takatsuki]	1484007	Tomato yellow leaf curl virus - Mild [Japan:Takatsuki]	2787	ssDNA
AB923925.1	Persimmon virus B genomic RNA variant 2	1493829	Persimmon virus B	18030	ssRNA
AB937980.1	Cyclovirus ZM32	1506566	Cyclovirus ZM32	1854	ssDNA
AB937981.1	Cyclovirus ZM01	1506567	Cyclovirus ZM01	1853	ssDNA
AB937982.1	Cyclovirus ZM36a	1506568	Cyclovirus ZM36a	1865	ssDNA
AB937983.1	Cyclovirus ZM38	1506569	Cyclovirus ZM38	1851	ssDNA
AB937984.1	Cyclovirus ZM41	1506570	Cyclovirus ZM41	1856	ssDNA
AB937985.1	Cyclovirus ZM50a	1506571	Cyclovirus ZM50a	1854	ssDNA
AB937986.1	Cyclovirus ZM54	1506572	Cyclovirus ZM54	1852	ssDNA
AB937987.1	Cyclovirus ZM62	1506573	Cyclovirus ZM62	1863	ssDNA
AB971658.1	Chaetoceros tenuissimus DNA virus type-II DNA isolate: SS10-8V	1516127	Chaetoceros tenuissimus DNA virus type-II	5770	ssDNA
AB972940.1	Bat polyomavirus 5b DNA isolate: 5b-2	1623684	Bat polyomavirus 5b	5040	dsDNA
AB972941.1	Bat polyomavirus 6a DNA isolate: 6a	1623685	Bat polyomavirus 6a	5019	dsDNA
AB972942.1	Bat polyomavirus 6d DNA isolate: 6d-2	1623686	Bat polyomavirus 6d	4956	dsDNA
AB972945.1	Bat polyomavirus 5a DNA isolate: 5a	1623687	Bat polyomavirus 5a	5075	dsDNA
AB972946.1	Bat polyomavirus 6c DNA isolate: 6c	1623688	Bat polyomavirus 6c	5046	dsDNA
AB972947.1	Bat polyomavirus 6b DNA isolate: 6b	1623689	Bat polyomavirus 6b	5039	dsDNA
AF002227.1	Bovine viral diarrhea virus 2 C413	60869	Bovine viral diarrhea virus 2 C413	12255	ssRNA
AF005370.1	Alcelaphine herpesvirus 1	35252	Alcelaphine gammaherpesvirus 1	130608	dsDNA
AF012301.1	Tomato mottle Taino virus DNA-B	223358	Tomato mottle Taino virus	2562	ssDNA
AF013254.1	Human respiratory syncytial virus	11250	Human orthopneumovirus	15225	ssRNA
AF014388.1	Drosophila C virus	64279	Drosophila C virus	9264	ssRNA
AF014881.1	Hollyhock leaf crumple virus-[Giza]	223280	Hollyhock leaf crumple virus-[Giza]	2755	ssDNA
AF016316.1	Equine infectious anemia virus	11665	Equine infectious anemia virus	8282	ssRNA
AF017149.3	Hendra virus	63330	Hendra henipavirus	18234	ssRNA
AF017780.1	Cherry green ring mottle virus	65467	Cherry green ring mottle virus	8372	ssRNA
AF020051.3	Blackcurrant reversion virus segment RNA-2	65743	Blackcurrant reversion virus	6405	ssRNA
AF020905.1	Common chimpanzee papillomavirus 1	66261	Common chimpanzee papillomavirus 1	7889	dsDNA
AF022937.1	Rhopalosiphum padi virus	66834	Rhopalosiphum padi virus	10011	ssRNA
AF023424.1	Pegivirus A	1307800	Pegivirus A	9586	ssRNA
AF023848.1	Peanut mottle virus	33763	Peanut mottle virus	9709	ssRNA
AF026278.1	Grapevine rupestris stem pitting-associated virus	196400	Grapevine rupestris stem pitting-associated virus	8725	ssRNA
AF028704.1	Adeno-associated virus - 6	68558	Adeno-associated virus - 6	4683	ssDNA
AF028705.1	Adeno-associated virus 3B	68742	Adeno-associated virus 3B	4722	ssDNA
AF030027.1	Equid herpesvirus 4	10331	Equid alphaherpesvirus 4	145597	dsDNA
AF030154.1	Bovine adenovirus 3	10510	Bovine adenovirus 3	34446	dsDNA
AF033807.1	Mouse mammary tumor virus	11757	Mouse mammary tumor virus	8805	ssRNA
AF033809.1	Avian myelocytomatosis virus	11867	Avian myelocytomatosis virus	3392	ssRNA
AF033810.1	Fujinami sarcoma virus	11885	Fujinami sarcoma virus	4788	ssRNA
AF033811.1	Moloney murine leukemia virus	11801	Moloney murine leukemia virus	8332	ssRNA
AF033812.1	Abelson murine leukemia virus	11788	Abelson murine leukemia virus	5894	ssRNA
AF033813.1	Moloney murine sarcoma virus	11809	Moloney murine sarcoma virus	5833	ssRNA
AF033814.1	Murine osteosarcoma virus	11830	Murine osteosarcoma virus	3811	ssRNA
AF033815.1	Mason-Pfizer monkey virus	11855	Mason-Pfizer monkey virus	8557	ssRNA
AF033818.1	Bovine leukemia virus	11901	Bovine leukemia virus	8419	ssRNA
AF033822.1	Walleye dermal sarcoma virus	39720	Walleye dermal sarcoma virus	12708	ssRNA
AF036092.3	Bovine adenovirus 4	70333	Bovine adenovirus 4	31301	dsDNA
AF036333.1	Diatraea saccharalis densovirus	72003	Diatraea saccharalis densovirus	5941	ssDNA
AF037218.1	Human herpesvirus 7	10372	Human betaherpesvirus 7	153080	dsDNA
AF037752.1	Sugarcane streak Egypt virus - [Giza]	268785	Sugarcane streak Egypt virus - [Giza]	2706	ssDNA
AF038044.1	Defective interfering RNA-5 of tomato bushy stunt virus	135757	Defective interfering RNA-5 of tomato bushy stunt virus	550	ssRNA
AF038665.1	Sphaeropsis sapinea RNA virus 1	73497	Sphaeropsis sapinea RNA virus 1	5163	dsRNA
AF039080.1	Sphaeropsis sapinea RNA virus 2	73498	Sphaeropsis sapinea RNA virus 2	5202	dsRNA
AF039205.1	Coxsackievirus B6 strain Schmitt	74561	Coxsackievirus B6	7398	ssRNA
AF039841.1	Sida golden mosaic virus DNA-B	51034	Sida golden mosaic virus	2585	ssDNA
AF041850.1	Simian-Human immunodeficiency virus	57667	Simian-Human immunodeficiency virus	10006	ssRNA
AF046869.1	Porcine reproductive and respiratory syndrome virus	28344	Porcine reproductive and respiratory syndrome virus	15428	ssRNA
AF046996.1	Woolly monkey hepatitis B Virus	68416	Woolly monkey hepatitis B Virus	3179	DNA
AF052723.1	Feline leukemia virus	11768	Feline leukemia virus	8448	ssRNA
AF053745.1	Mus dunni endogenous virus	75986	Mus dunni endogenous virus	8655	ssRNA
AF055887.1	Southern bean mosaic virus	12139	Southern bean mosaic virus	4136	ssRNA
AF057136.1	Grapevine rupestris stem pitting-associated virus 1	81832	Grapevine rupestris stem pitting-associated virus 1	8744	ssRNA
AF057533.1	Wheat streak mosaic virus	31741	Wheat streak mosaic virus	9384	ssRNA
AF061869.1	Beet soil-borne mosaic virus RNA-2	76343	Beet soil-borne mosaic virus	4616	ssRNA
AF063497.1	Adeno-associated virus - 1	85106	Adeno-associated virus - 1	4718	ssDNA
AF063866.1	Melanoplus sanguinipes entomopoxvirus	83191	Melanoplus sanguinipes entomopoxvirus	236120	dsDNA
AF069066.1	Tick-borne encephalitis virus	11084	Tick-borne encephalitis virus	10927	ssRNA
AF070476.1	GB virus C variant troglodytes	93986	GB virus C variant troglodytes	9250	ssRNA
AF072672.1	Sugarcane streak Reunion virus	78395	Sugarcane streak Reunion virus	2735	ssDNA
AF074946.1	Turkey adenovirus 3	41678	Turkey adenovirus 3	26263	dsDNA
AF074966.1	Simian T-lymphotropic virus 1	33747	Simian T-lymphotropic virus 1	9028	ssRNA
AF076470.1	Rice tungro bacilliform virus	10654	Rice tungro bacilliform virus	8016	dsDNA
AF077761.1	Newcastle disease virus	11176	Avian avulavirus 1	15186	ssRNA
AF079456.1	O'nyong-nyong virus	11027	O'nyong-nyong virus	11822	ssRNA
AF079457.1	Igbo Ora virus	79899	Igbo Ora virus	11821	ssRNA
AF079780.2	Tupaia paramyxovirus	92129	Tupaia paramyxovirus	17904	ssRNA
AF080560.1	Beak and feather disease virus	77856	Beak and feather disease virus	1993	ssDNA
AF081020.2	Australian bat lyssavirus	90961	Australian bat lyssavirus	11822	ssRNA
AF081485.1	Coxsackievirus B2 strain Ohio	82639	Coxsackievirus B2	7403	ssRNA
AF081810.1	Lymantria dispar multiple nucleopolyhedrovirus	10449	Lymantria dispar multiple nucleopolyhedrovirus	161046	dsDNA
AF082191.1	Cryphonectria hypovirus 1	40281	Cryphonectria hypovirus 1	12727	dsRNA
AF083069.1	Echovirus E5	40280	Echovirus E5	7433	ssRNA
AF083424.1	Ateline herpesvirus 3	85618	Ateline gammaherpesvirus 3	108409	dsDNA
AF083501.3	Macaca mulatta rhadinovirus 17577	83534	Macaca mulatta rhadinovirus 17577	133719	dsDNA
AF083975.2	Fowl adenovirus 9	172864	Fowl aviadenovirus 9	45063	dsDNA
AF086833.2	Ebola virus - Mayinga, Zaire, 1976	128952	Ebola virus - Mayinga, Zaire, 1976	18959	ssRNA
AF091605.1	Bovine viral diarrhea virus strain Oregon C24V	82470	Bovine viral diarrhea virus strain Oregon C24V	12310	ssRNA
AF091736.1	VESV-like calicivirus	82664	VESV-like calicivirus	8304	ssRNA
AF092924.1	Sacbrood virus	89463	Sacbrood virus	8832	ssRNA
AF092932.1	Human papillomavirus type 6	31552	Human papillomavirus type 6	8012	dsDNA
AF092942.1	Bovine respiratory syncytial virus	11246	Bovine orthopneumovirus	15140	ssRNA
AF093797.1	Norwalk virus	11983	Norwalk virus	7598	ssRNA
AF098523.1	Erysimum latent virus	12152	Erysimum latent virus	6035	ssRNA
AF100566.1	Venezuelan equine encephalitis virus strain ZPC738	11036	Venezuelan equine encephalitis virus	11421	ssRNA
AF102017.1	Influenza B virus (B/Lee/1940) segment RNA-3	518987	Influenza B virus (B/Lee/1940)	2204	ssRNA
AF102884.1	Nudaurelia capensis beta virus	85652	Nudaurelia capensis beta virus	6625	ssRNA
AF103728.1	Sindbis virus	11034	Sindbis virus	11626	ssRNA
AF103734.1	Sindbis-like virus YN87448	84272	Sindbis-like virus YN87448	11717	ssRNA
AF105220.1	Jaagsiekte sheep retrovirus strain JSRV21	11746	Jaagsiekte sheep retrovirus	7455	ssRNA
AF105975.1	Tomato yellow leaf curl virus - Mild[Portugal]	270153	Tomato yellow leaf curl virus - Mild[Portugal]	2793	ssDNA
AF108105.1	Human adenovirus 17	46922	Human adenovirus 17	35100	dsDNA
AF109397.1	Bovine circovirus	85542	Bovine circovirus	1768	ssDNA
AF109398.1	Porcine circovirus type 2-C	85543	Porcine circovirus type 2-C	1768	ssDNA
AF109399.1	Porcine circovirus type 2-E	85544	Porcine circovirus type 2-E	1768	ssDNA
AF109465.1	Feline calicivirus strain F65	11978	Feline calicivirus	7681	ssRNA
AF110190.1	Bean calico mosaic virus DNA B	31602	Bean calico mosaic virus	2572	ssDNA
AF110996.1	Snow goose hepatitis B virus	89623	Snow goose hepatitis B virus	3024	DNA
AF112353.1	African cassava mosaic virus-[Cameroon] component B	222064	African cassava mosaic virus-[Cameroon]	2726	ssDNA
AF112355.1	East African cassava mosaic Cameroon virus DNA-B	223262	East African cassava mosaic Cameroon virus	2741	ssDNA
AF112862.1	Porcine circovirus type 2-B	85709	Porcine circovirus type 2-B	1768	ssDNA
AF117753.1	Porcine circovirus type 2-D	86385	Porcine circovirus type 2-D	1768	ssDNA
AF118150.1	Budgerigar fledgling disease polyomavirus	10625	Aves polyomavirus 1	4981	dsDNA
AF123432.1	Bovine enterovirus strain K2577	106607	Bovine enterovirus strain K2577	7405	ssRNA
AF123433.1	Bovine enterovirus strain SL305	106608	Bovine enterovirus strain SL305	7410	ssRNA
AF127929.2	Zucchini yellow mosaic virus	12232	Zucchini yellow mosaic virus	9591	ssRNA
AF134484.2	Pepper leaf curl virus	83839	Pepper leaf curl virus	2744	ssDNA
AF141897.1	Tomato yellow leaf curl Thailand virus-[2] component B	221540	Tomato yellow leaf curl Thailand virus-[2]	2737	ssDNA
AF142094.1	Diaporthe ambigua RNA virus 1	111470	Diaporthe ambigua RNA virus 1	4113	ssRNA
AF144307.1	Influenza A virus (A/goose/Guangdong/1/1996(H5N1)) segment 8	93838	Influenza A virus (A/goose/Guangdong/1/1996(H5N1))	865	ssRNA
AF144692.1	Rio Bravo virus	64285	Rio Bravo virus	10140	ssRNA
AF145896.1	Camberwell virus	94433	Camberwell virus	7555	ssRNA
AF147498.1	Snakehead virus	103603	Snakehead virus	11550	ssRNA
AF150629.1	Acute bee paralysis virus	92444	Acute bee paralysis virus	9491	ssRNA
AF151983.1	Human papillomavirus type 83	333772	Human papillomavirus type 83	8104	dsDNA
AF155064.2	Cotton leaf curl Gezira virus	222459	Cotton leaf curl Gezira virus	2764	ssDNA
AF157029.1	Sugarcane yellow leaf virus	94290	Sugarcane yellow leaf virus	5899	ssRNA
AF157706.1	Human herpesvirus 6B	32604	Human betaherpesvirus 6B	162114	dsDNA
AF160193.1	Apoi virus	64280	Apoi virus	10116	ssRNA
AF161266.1	Murray Valley encephalitis virus	11079	Murray Valley encephalitis virus	11014	ssRNA
AF162221.1	Xestia c-nigrum granulovirus	51677	Xestia c-nigrum granulovirus	178733	dsDNA
AF162273.1	Human parvovirus B19	10798	Human parvovirus B19	5594	ssDNA
AF162711.1	Echovirus E30 strain Bastianni	41846	Echovirus E30	7440	ssRNA
AF164967.1	Canine distemper virus	11232	Canine morbillivirus	15690	ssRNA
AF169823.1	Spodoptera exigua multiple nucleopolyhedrovirus	10454	Spodoptera exigua multiple nucleopolyhedrovirus	135611	dsDNA
AF170028.1	Cherry mottle leaf virus	131226	Cherry mottle leaf virus	8018	ssRNA
AF170722.1	Rabbit fibroma virus	10271	Rabbit fibroma virus	159857	dsDNA
AF170726.2	Myxoma virus	10273	Myxoma virus	161773	dsDNA
AF173556.1	Bean golden yellow mosaic virus-[Mexico] DNA-B	222447	Bean golden yellow mosaic virus-[Mexico]	2609	ssDNA
AF174533.1	Nodamura virus RNA1	12288	Nodamura virus	3204	ssRNA
AF174585.1	Apple mosaic virus RNA 2	12319	Apple mosaic virus	2979	ssRNA
AF178654.1	Bovine parainfluenza virus 3 strain Kansas/15626/84	11215	Bovine respirovirus 3	15456	ssRNA
AF180391.2	Simian hemorrhagic fever virus	38143	Simian hemorrhagic fever virus	15717	ssRNA
AF180737.1	Simian virus 40 strain MC-028846B	10633	Macaca mulatta polyomavirus 1	5162	dsDNA
AF182760.1	Porcine enteric sapovirus	106333	Porcine enteric sapovirus	7320	ssRNA
AF184987.1	Hantavirus Z10 segement S	93830	Hantavirus Z10	1701	ssRNA
AF188515.1	Cryphonectria hypovirus 3	106962	Cryphonectria hypovirus 3	9799	dsRNA
AF188704.1	Rubella virus	11041	Rubella virus	9762	ssRNA
AF190123.1	Tobacco vein clearing virus	107324	Tobacco vein clearing virus	7767	dsDNA
AF192260.1	Periplaneta fuliginosa densovirus	97344	Periplaneta fuliginosa densovirus	5454	ssDNA
AF192772.1	Carnation mottle virus	11986	Carnation mottle virus	4003	ssRNA
AF193863.1	Orangutan hepadnavirus	113194	Orangutan hepadnavirus	3182	DNA
AF195000.2	Chayote mosaic virus	71030	Chayote mosaic virus	6364	ssRNA
AF198100.1	Fowlpox virus	10261	Fowlpox virus	288539	dsDNA
AF201902.1	Equine foamy virus	109270	Equine foamy virus	12035	ssRNA
AF201929.1	Murine hepatitis virus strain 2	76344	Murine hepatitis virus strain 2	31276	ssRNA
AF202870.1	Groundnut rosette virus satellite RNA	127441	Groundnut rosette virus satellite RNA	893	ssRNA
AF204951.2	Ectocarpus siliculosus virus 1	37665	Ectocarpus siliculosus virus 1	335593	dsDNA
AF212302.2	Nipah virus	121791	Nipah henipavirus	18246	ssRNA
AF218266.2	Decapod penstyldensovirus 1	1513224	Decapod penstyldensovirus 1	3909	ssDNA
AF218798.2	Barley yellow dwarf virus-PAS	228581	Barley yellow dwarf virus-PAS	5695	ssRNA
AF220247.1	Bovine viral diarrhea virus 1	11099	Bovine viral diarrhea virus 1	12294	ssRNA
AF220295.1	Bovine coronavirus strain Quebec	11128	Bovine coronavirus	31100	ssRNA
AF221065.1	DG-75 Murine leukemia virus	114654	DG-75 Murine leukemia virus	8207	ssRNA
AF222322.1	Hepatitis B virus isolate CH109	10407	Hepatitis B virus	3182	DNA
AF224336.1	Frog adenovirus 1	114102	Frog adenovirus 1	26163	dsDNA
AF224761.2	Cucurbit leaf crumple virus segment B	134681	Cucurbit leaf crumple virus	2600	ssDNA
AF225954.1	Broad bean wilt virus 2 RNA2	76875	Broad bean wilt virus 2	3607	ssRNA
AF227240.1	Kappapapillomavirus 1	122291	Kappapapillomavirus 1	7565	dsDNA
AF228063.1	Whitewater Arroyo virus segment S	46919	Whitewater Arroyo mammarenavirus	3316	ssRNA
AF230973.1	Enterovirus Yanbian 96-83csf	123738	Enterovirus Yanbian 96-83csf	7456	ssRNA
AF232689.2	Rat cytomegalovirus Maastricht	79700	Rat cytomegalovirus Maastricht	230138	dsDNA
AF234533.1	Bovine ephemeral fever virus	11303	Bovine ephemeral fever virus	14900	ssRNA
AF235166.1	American plum line pattern virus RNA3	134632	American plum line pattern virus	2053	ssRNA
AF235168.2	Cereal yellow dwarf virus-RPS	228582	Cereal yellow dwarf virus-RPS	5662	ssRNA
AF237816.1	Cherry necrotic rusty mottle virus	129143	Cherry necrotic rusty mottle virus	8432	ssRNA
AF237947.1	Mayaro virus	59301	Mayaro virus	11411	ssRNA
AF238884.1	Botrytis virus F	129395	Botrytis virus F	6827	ssRNA
AF241359.1	Enterovirus CA55-1988	152632	Enterovirus CA55-1988	7411	ssRNA
AF241479.1	Bhendi yellow vein mosaic virus-[Madurai]	221523	Bhendi yellow vein mosaic virus-[Madurai]	2741	ssDNA
AF250284.1	Amsacta moorei entomopoxvirus 'L'	28321	Amsacta moorei entomopoxvirus	232392	dsDNA
AF252610.1	Columbid circovirus	126070	Columbid circovirus	2037	ssDNA
AF252854.1	Bovine adenovirus 2	114429	Bovine adenovirus 2	33034	dsDNA
AF254924.1	Youcai mosaic virus, isolate Shanghai	228578	Youcai mosaic virus	6301	ssRNA
AF256176.1	Influenza A virus (A/Hong Kong/1073/99(H9N2)) segment 8	130760	Influenza A virus (A/Hong Kong/1073/99(H9N2))	890	ssRNA
AF258784.1	Tree shrew adenovirus 1	47680	Tree shrew adenovirus 1	33501	dsDNA
AF260508.1	Human astrovirus 8	43358	Human astrovirus 8	6759	ssRNA
AF265566.1	Maize rayado fino virus	59749	Maize rayado fino virus	6305	ssRNA
AF270937.1	Plutella xylostella granulovirus	98383	Plutella xylostella granulovirus	100999	dsDNA
AF271059.2	Helicoverpa armigera nucleopolyhedrovirus G4	148363	Helicoverpa armigera nucleopolyhedrovirus G4	131405	dsDNA
AF274010.1	Foot-and-mouth disease virus - type C	12116	Foot-and-mouth disease virus - type C	8115	ssRNA
AF275348.3	Cercopithecine herpesvirus 9	35246	Cercopithecine alphaherpesvirus 9	124784	dsDNA
AF277675.1	Taura syndrome virus	142102	Taura syndrome virus	10205	ssRNA
AF281817.1	Tupaiid herpesvirus 1	10397	Tupaiid betaherpesvirus 1	195859	dsDNA
AF289262.1	Porcine adenovirus 5	45370	Porcine adenovirus 5	32621	dsDNA
AF291693.1	Trichoplusia ni cypovirus 15 segment 11	134606	Trichoplusia ni cypovirus 15	200	dsRNA
AF291702.1	Andes virus strain Chile-9717869 segment S	46607	Andes orthohantavirus	1871	ssRNA
AF291706.1	Tomato rugose mosaic virus-[Ube] DNA-B	223360	Tomato rugose mosaic virus-[Ube]	2572	ssDNA
AF291866.1	Meleagrid herpesvirus 1	37108	Meleagrid alphaherpesvirus 1	159160	dsDNA
AF293960.1	Human papillomavirus type 84	150546	Human papillomavirus type 84	7948	dsDNA
AF295543.1	Bovine respiratory syncytial virus ATCC51908	11247	Bovine respiratory syncytial virus ATCC51908	15140	ssRNA
AF303045.2	Helicoverpa armigera nucleopolyhedrovirus	51313	Helicoverpa armigera nucleopolyhedrovirus	130759	dsDNA
AF303741.1	Invertebrate iridescent virus 6	176652	Invertebrate iridescent virus 6	212482	dsDNA
AF304460.1	Human coronavirus 229E	11137	Human coronavirus 229E	27317	ssRNA
AF308158.2	Cactus virus X	112227	Cactus virus X	6614	ssRNA
AF309418.1	Newcastle disease virus B1	139270	Newcastle disease virus B1	15186	ssRNA
AF311056.1	Deer tick virus	58535	Deer tick virus	10800	ssRNA
AF314144.1	Ageratum yellow vein Sri Lanka virus segment A	222079	Ageratum yellow vein Sri Lanka virus	2748	ssDNA
AF314662.1	Banana mild mosaic virus	148879	Banana mild mosaic virus	7352	ssRNA
AF316321.2	Enterovirus 5865/sin/000009	150846	Enterovirus 5865/sin/000009	7411	ssRNA
AF316995.1	Discula destructiva virus 1 segment 4	148880	Discula destructiva virus 1	308	dsRNA
AF318573.1	Bovine herpesvirus 4	10385	Bovine gammaherpesvirus 4	108873	dsDNA
AF319782.2	Callitrichine herpesvirus 3 strain CJ0149	106331	Callitrichine gammaherpesvirus 3	149696	dsDNA
AF321057.1	Cucumber fruit mottle mosaic virus	146499	Cucumber fruit mottle mosaic virus	6562	ssRNA
AF323747.1	Perina nuda virus	170621	Perina nuda virus	9476	ssRNA
AF325155.1	Spodoptera litura nucleopolyhedrovirus strain G2	46242	Spodoptera litura nucleopolyhedrovirus	139342	dsDNA
AF325528.1	Lumpy skin disease virus NI-2490	376849	Lumpy skin disease virus NI-2490	150773	dsDNA
AF326825.1	Dengue virus 4	11070	Dengue virus 4	10649	ssRNA
AF326963.1	Classical swine fever virus strain Eystrup	149596	Classical swine fever virus strain Eystrup	12301	ssRNA
AF327920.2	Ljungan virus 87-012	172315	Ljungan virus 87-012	7590	ssRNA
AF327921.2	Ljungan virus 174F	172316	Ljungan virus 174F	7591	ssRNA
AF327922.2	Ljungan virus 145SL	172317	Ljungan virus 145SL	7592	ssRNA
AF328295.1	Simian immunodeficiency virus strain SIVmnd14cg	11723	Simian immunodeficiency virus	9529	ssRNA
AF329878.1	Maize streak virus - A[Ama]	268316	Maize streak virus - A[Ama]	2689	ssDNA
AF329886.1	Maize streak virus - B[Mom]	268330	Maize streak virus - B[Mom]	2683	ssDNA
AF329888.1	Maize streak virus - E[Pat]	268331	Maize streak virus - E[Pat]	2689	ssDNA
AF329889.1	Maize streak virus - [Raw]	268343	Maize streak virus - [Raw]	2690	ssDNA
AF332868.1	Tomato mosaic virus	12253	Tomato mosaic virus	6383	ssRNA
AF334030.1	Helicoverpa zea single nucleopolyhedrovirus	10468	Helicoverpa zea single nucleopolyhedrovirus	130869	dsDNA
AF338106.1	Mumps virus strain Jeryl Lynn	11168	Mumps virus strain Jeryl Lynn	15384	ssRNA
AF346759.1	Tamana bat virus	161675	Tamana bat virus	10428	ssRNA
AF347695.1	Citrus yellow mosaic virus	174178	Citrus yellow mosaic virus	7559	dsDNA
AF349909.1	Human papillomavirus type 86	171370	Human papillomavirus type 86	7983	dsDNA
AF350330.1	Tobacco leaf curl Zimbabwe virus	223337	Tobacco leaf curl Zimbabwe virus	2767	ssDNA
AF352024.1	Beet chlorosis virus	131082	Beet chlorosis virus	5776	ssRNA
AF352027.1	Enterovirus 5666/sin/002209	156647	Enterovirus 5666/sin/002209	7411	ssRNA
AF356189.1	Eimeria brunetti RNA virus 1	155414	Eimeria brunetti RNA virus 1	5358	dsRNA
AF356697.1	Porcine endogenous retrovirus E	168238	Porcine endogenous retrovirus E	8072	ssRNA
AF356822.1	Encephalomyocarditis virus strain BEL-2887A/91	12104	Encephalomyocarditis virus	7730	ssRNA
AF361253.1	Equine rhinitis B virus 2	168014	Equine rhinitis B virus 2	8821	ssRNA
AF363011.1	Cotton leaf curl Rajasthan virus segment A	223259	Cotton leaf curl Rajasthan virus	2754	ssDNA
AF364089.1	Planaria asexual strain-specific virus-like element type 1 segment S	159252	Planaria asexual strain-specific virus-like element type 1	1911	DNA
AF369029.2	Shrimp white spot syndrome virus, isolate WSSV-TH	92652	Shrimp white spot syndrome virus	292967	dsDNA
AF371337.2	Human metapneumovirus	162145	Human metapneumovirus	13350	ssRNA
AF371960.1	Infectious spleen and kidney necrosis virus	180170	Infectious spleen and kidney necrosis virus	111362	dsDNA
AF379637.1	Beet curly top virus - California [Logan/Arabidopsis]	268961	Beet curly top virus - California [Logan/Arabidopsis]	3038	ssDNA
AF380138.1	Monkeypox virus Zaire-96-I-16	619591	Monkeypox virus Zaire-96-I-16	196858	dsDNA
AF389122.1	Influenza A virus (A/Puerto Rico/8/34/Mount Sinai(H1N1)) segment 8	183764	Influenza A virus (A/Puerto Rico/8/34/Mount Sinai(H1N1))	890	ssRNA
AF389451.1	Tiger frog virus	160691	Tiger frog virus	105057	dsDNA
AF389461.1	Lymantria dispar cypovirus 14 segment 10	165429	Lymantria dispar cypovirus 14	956	dsRNA
AF389471.1	Lymantria dispar cypovirus 1 segment 10	165803	Lymantria dispar cypovirus 1	944	dsRNA
AF391797.1	Simian T-lymphotropic virus 3	39101	Simian T-lymphotropic virus 3	8918	ssRNA
AF394196.1	Simian adenovirus 25	175567	Simian adenovirus 25	36521	dsDNA
AF394602.1	Turnip mosaic virus strain TW	12230	Turnip mosaic virus	9780	ssRNA
AF395114.1	Chicken anemia virus strain BD-3	12618	Chicken anemia virus	2298	ssDNA
AF403738.1	Culex nigripalpus nucleopolyhedrovirus	130556	Culex nigripalpus nucleopolyhedrovirus	108252	dsDNA
AF404340.1	Infectious salmon anemia virus segment 8	55987	Infectious salmon anemia virus	736	ssRNA
AF404509.2	Blueberry red ringspot virus	172220	Blueberry red ringspot virus	8303	dsDNA
AF406744.1	Indian citrus ringspot virus	104664	Indian citrus ringspot virus	7560	ssRNA
AF407339.1	Classical swine fever virus 39	170646	Classical swine fever virus 39	12297	ssRNA
AF410153.1	Swinepox virus	10276	Swinepox virus	146454	dsDNA
AF411814.1	Amphotropic murine leukemia virus	188539	Amphotropic murine leukemia virus	8217	ssRNA
AF416741.1	Mungbean yellow mosaic India virus-[Mungbean] DNA-B	223290	Mungbean yellow mosaic India virus-[Mungbean]	2670	ssDNA
AF428255.1	Tomato leaf curl Bangalore virus-[Kolar]	220934	Tomato leaf curl Bangalore virus-[Kolar]	2752	ssDNA
AF434161.1	Dugbe virus segment S	11595	Dugbe orthonairovirus	1716	ssRNA
AF441393.1	Bean leafroll virus	12041	Bean leafroll virus	5964	ssRNA
AF442959.1	Murine polyomavirus strain BG	179241	Murine polyomavirus strain BG	5307	dsDNA
AF451898.1	Heliothis zea nudivirus	29250	Heliothis zea nudivirus	228089	dsDNA
AF454635.1	Mirabilis mosaic virus	194445	Mirabilis mosaic virus	7857	dsDNA
AF457102.1	Human parainfluenza virus 1 strain Washington/1964	188538	Human parainfluenza virus 1 strain Washington/1964	15600	ssRNA
AF461742.1	Euprosterna elaeasa virus	186165	Euprosterna elaeasa virus	5698	ssRNA
AF473561.1	Beet western yellows virus strain USA	12042	Beet western yellows virus	5666	ssRNA
AF480454.1	Felis domesticus papillomavirus type 1	188524	Felis domesticus papillomavirus type 1	8300	dsDNA
AF480884.1	Panine herpesvirus 2	188763	Panine betaherpesvirus 2	241087	dsDNA
AF482758.2	Cowpox virus	10243	Cowpox virus	224499	dsDNA
AF485256.1	Amapari virus segment S	45218	Amapar mammarenavirus	3341	ssRNA
AF485261.1	Parana virus segment S	45222	Parana mammarenavirus	3406	ssRNA
AF485262.1	Pirital virus segment S	49891	Pirital mammarenavirus	3393	ssRNA
AF485263.1	Tamiami virus segment S	45223	Tamiami mammarenavirus	3533	ssRNA
AF491306.1	Tomato chlorotic mottle virus-[Brazil] DNA-B	223338	Tomato chlorotic mottle virus-[Brazil]	2573	ssDNA
AF498323.1	Equus caballus papillomavirus 1	333920	Equus caballus papillomavirus 1	7610	dsDNA
AF499596.1	Phthorimaea operculella granulovirus	192584	Phthorimaea operculella granulovirus	119217	dsDNA
AF499738.1	Cocksfoot streak virus	192452	Cocksfoot streak virus	9663	ssRNA
AF502599.1	Thetapapillomavirus 1	197772	Thetapapillomavirus 1	7304	dsDNA
AF509742.1	Squash leaf curl China virus - [B] segment DNA-B	269275	Squash leaf curl China virus - [B]	2719	ssDNA
AF512830.1	Latino virus segment S	45221	Latino mammarenavirus	3474	ssRNA
AF512831.1	Flexal virus segment S	45220	Flexal mammarenavirus	3410	ssRNA
AF512832.1	Cupixi virus segment S	208899	Cupixi mammarenavirus	3332	ssRNA
AF524867.1	Echovirus E9 isolate DM	12060	Echovirus E9	7453	ssRNA
AF525936.1	Mirafiori lettuce big-vein virus RNA 4	200255	Mirafiori lettuce big-vein virus	1402	ssRNA
AF527531.1	Thogoto virus segment 6	11569	Thogoto virus	955	ssRNA
AF528167.1	La Crosse virus segment S	11577	La Crosse virus	984	ssRNA
AF534906.1	Human adenovirus 1	10533	Human adenovirus 1	36001	dsDNA
AF539999.1	Mamestra configurata nucleopolyhedrovirus A strain 90/4	207830	Mamestra configurata nucleopolyhedrovirus A	153656	dsDNA
AF547984.1	Adoxophyes orana granulovirus	170617	Adoxophyes orana granulovirus	99657	dsDNA
AJ001691.1	Maize dwarf mosaic virus	12203	Maize dwarf mosaic virus	9515	ssRNA
AJ002234.1	Banana streak OL virus	328671	Banana streak OL virus	7389	dsDNA
AJ004801.1	Bovine herpesvirus type 1.1	79889	Bovine herpesvirus type 1.1	135301	dsDNA
AJ005695.1	Human parechovirus 2	39085	Human parechovirus 2	7348	ssRNA
AJ005968.1	Faba bean necrotic yellows C11 alphasatellite	1453081	Faba bean necrotic yellows C11 alphasatellite	1004	ssDNA
AJ006500.1	Pea early-browning virus	12294	Pea early-browning virus	2868	ssRNA
AJ012006.2	Chinese wheat mosaic virus RNA2	83544	Chinese wheat mosaic virus	3569	ssRNA
AJ131401.1	Potato virus A	12215	Potato virus A	9598	ssRNA
AJ132185.1	Faba bean necrotic yellows C7 alphasatellite isolate Egyptian EV1-93	1453082	Faba bean necrotic yellows C7 alphasatellite	1015	ssDNA
AJ132186.1	Faba bean necrotic yellows virus DNA 8	59817	Faba bean necrotic yellows virus	986	ssDNA
AJ132187.1	Faba bean necrotic yellows C9 alphasatellite C9-Eg gene, isolate Egyptian EV1-93	1453083	Faba bean necrotic yellows C9 alphasatellite	1007	ssDNA
AJ132268.1	Barley yellow mosaic virus	12465	Barley yellow mosaic virus	7637	ssRNA
AJ132574.1	Mungbean yellow mosaic virus-Vigna DNA B	223295	Mungbean yellow mosaic virus-Vigna	2656	ssDNA
AJ132577.1	Soil-borne cereal mosaic virus RNA2	100887	Soil-borne cereal mosaic virus	3683	ssRNA
AJ132579.1	Oat golden stripe virus RNA2	45103	Oat golden stripe virus	3232	ssRNA
AJ132961.1	Human poliovirus 1	12080	Human poliovirus 1	7441	ssRNA
AJ132997.1	Hepatitis C virus	11103	Hepatitis C virus	9533	ssRNA
AJ223505.1	Tomato yellow leaf curl virus-[Cuba]	220940	Tomato yellow leaf curl virus-[Cuba]	2781	ssDNA
AJ223596.1	Beet virus Q RNA 1	71972	Beet virus Q	6003	ssRNA
AJ224504.1	Maize streak virus - Reunion [N2AR2]	268332	Maize streak virus - Reunion [N2AR2]	2685	ssDNA
AJ237815.1	Porcine adenovirus 3	35265	Porcine adenovirus 3	34094	dsDNA
AJ238124.1	Avian endogenous retrovirus EAV-HP	93465	Avian endogenous retrovirus EAV-HP	4302	ssRNA
AJ238373.1	Omikronpapillomavirus 1	82676	Omikronpapillomavirus 1	7879	dsDNA
AJ242984.1	Modoc virus	64300	Modoc virus	10600	ssRNA
AJ243370.1	Pothos latent virus	44562	Pothos latent virus	4354	ssRNA
AJ249740.1	Tomato bushy stunt virus (statice isolate)	12145	Tomato bushy stunt virus	4770	ssRNA
AJ251937.1	Stork hepatitis B virus1	110944	Stork hepatitis B virus	3033	DNA
AJ271595.1	Poinsettia mosaic virus	113553	Poinsettia mosaic virus	6099	ssRNA
AJ271965.2	Transmissible gastroenteritis virus strain Purdue	11149	Transmissible gastroenteritis virus	28586	ssRNA
AJ272327.1	Pelargonium zonate spot virus	116056	Pelargonium zonate spot virus	3383	ssRNA
AJ276481.1	Cucumber mosaic virus (strain Mf) RNA3	255721	Cucumber mosaic virus (strain Mf)	2214	ssRNA
AJ277091.1	Sugarcane bacilliform IM virus isolate Ireng Maleng	362398	Sugarcane bacilliform IM virus	7687	dsDNA
AJ292226.1	Garlic latent virus isolate YH1	12458	Garlic latent virus	8363	ssRNA
AJ292769.1	Cotton leaf curl betasatellite	134386	Cotton leaf curl betasatellite	1351	ssDNA
AJ293568.1	Yaba-like disease virus	132475	Yaba-like disease virus	144575	dsDNA
AJ295948.1	Kyuri green mottle mosaic virus	111970	Kyuri green mottle mosaic virus	6514	ssRNA
AJ297628.1	Sugarcane mosaic virus	12224	Sugarcane mosaic virus	9596	ssRNA
AJ298033.1	Dasheen mosaic virus	29271	Dasheen mosaic virus	10038	ssRNA
AJ301633.2	Canary circovirus	142661	Canary circovirus	1952	ssDNA
AJ304456.1	Goose circovirus	146032	Goose circovirus	1821	ssDNA
AJ308425.1	Bhendi yellow vein betasatellite	186371	Bhendi yellow vein betasatellite	1353	ssDNA
AJ309022.1	Grapevine fleck virus	103722	Grapevine fleck virus	7564	ssRNA
AJ311031.1	Wheat dwarf virus - [Enkoping1]	290587	Wheat dwarf virus - [Enkoping1]	2750	ssDNA
AJ311524.1	Borna disease virus	12455	Borna disease virus	8908	ssRNA
AJ311876.1	Strawberry mottle virus RNA2	167161	Strawberry mottle virus	5619	ssRNA
AJ314738.1	Sri Lankan cassava mosaic virus-[Colombo] DNA-B	223328	Sri Lankan cassava mosaic virus-[Colombo]	2711	ssDNA
AJ314740.1	Indian cassava mosaic virus-[Maharashtra] DNA-B	223281	Indian cassava mosaic virus-[Maharashtra]	2719	ssDNA
AJ316084.1	Scallion mosaic virus	157018	Scallion mosaic virus	9324	ssRNA
AJ316246.1	Sleeping disease virus	78540	Sleeping disease virus	11900	ssRNA
AJ318079.1	Spring viraemia of carp virus	696863	Carp sprivivirus	11019	ssRNA
AJ319674.1	Tomato yellow leaf curl China virus-Tb[Y5]	221526	Tomato yellow leaf curl China virus-Tb[Y5]	2735	ssDNA
AJ320488.1	Foot-and-mouth disease virus - type O	12118	Foot-and-mouth disease virus - type O	8168	ssRNA
AJ400628.2	Human papillomavirus type 87	120381	Human papillomavirus type 87	7998	dsDNA
AJ410615.1	Dobrava-Belgrade virus segment S	12506	Dobrava-Belgrade orthohantavirus	1673	ssRNA
AJ420316.1	Tomato yellow leaf curl China virus-Tb[Y36]	221530	Tomato yellow leaf curl China virus-Tb[Y36]	2730	ssDNA
AJ420317.1	Tomato yellow leaf curl China virus-Tb[Y38]	221531	Tomato yellow leaf curl China virus-Tb[Y38]	2730	ssDNA
AJ420318.1	Tobacco curly shoot virus - [Y35]	222473	Tobacco curly shoot virus - [Y35]	2746	ssDNA
AJ420319.1	Squash leaf curl Yunnan virus isolate Y23	222474	Squash leaf curl Yunnan virus	2714	ssDNA
AJ421482.1	Malvastrum yellow vein betasatellite isolate Y47	221036	Malvastrum yellow vein betasatellite	1348	ssDNA
AJ421484.1	Tobacco curly shoot betasatellite isolate Y35	219596	Tobacco curly shoot betasatellite	1354	ssDNA
AJ421619.2	Tomato leaf curl China betasatellite isolate Y25	278069	Tomato leaf curl China betasatellite	1339	ssDNA
AJ436992.1	Papaya leaf curl virus	53260	Papaya leaf curl virus	2753	ssDNA
AJ437618.1	Ageratum enation virus	188333	Ageratum enation virus	2746	ssDNA
AJ457823.1	Tomato yellow leaf curl China virus-[Y64]	221525	Tomato yellow leaf curl China virus-[Y64]	2730	ssDNA
AJ457824.1	Malvastrum yellow vein virus-[Y47]	222476	Malvastrum yellow vein virus-[Y47]	2731	ssDNA
AJ457985.1	Tomato yellow leaf curl China virus-To[Y25] isolate Y25	221532	Tomato yellow leaf curl China virus-To[Y25]	2738	ssDNA
AJ457986.1	Tobacco curly shoot virus - [Y41]	223250	Tobacco curly shoot virus - [Y41]	2743	ssDNA
AJ496286.1	Cotton leaf curl Kokhran virus-[Faisalabad1] isolate x2f	222466	Cotton leaf curl Kokhran virus-[Faisalabad1]	2750	ssDNA
AJ496287.1	Cotton leaf curl Multan virus-[Faisalabad2]	223255	Cotton leaf curl Multan virus-[Faisalabad2]	2750	ssDNA
AJ507799.2	Human herpesvirus 4 wt (recreated)	10376	Human gammaherpesvirus 4	171823	dsDNA
AJ512761.1	Tobacco leaf curl Yunnan virus - [Y136]	269282	Tobacco leaf curl Yunnan virus - [Y136]	2750	ssDNA
AJ512762.1	Tobacco leaf curl Yunnan virus - [Y143]	269283	Tobacco leaf curl Yunnan virus - [Y143]	2750	ssDNA
AJ516059.1	Lily symptomless virus	12173	Lily symptomless virus	8394	ssRNA
AJ543429.1	Honeysuckle yellow vein virus-[UK2]	240867	Honeysuckle yellow vein virus-[UK2]	2763	ssDNA
AJ543430.1	Honeysuckle yellow vein betasatellite	221037	Honeysuckle yellow vein betasatellite	1345	ssDNA
AJ564742.1	Stachytarpheta leaf curl virus - [Hn6.1]	269281	Stachytarpheta leaf curl virus - [Hn6.1]	2751	ssDNA
AJ564743.2	Stachytarpheta leaf curl virus - [Hn5.4]	269280	Stachytarpheta leaf curl virus - [Hn5.4]	2748	ssDNA
AJ566744.1	Tobacco leaf curl Yunnan virus - [Y161]	269284	Tobacco leaf curl Yunnan virus - [Y161]	2747	ssDNA
AJ577589.1	Echovirus E11 isolate HUN-1108	12078	Echovirus E11	7433	ssRNA
AJ579308.1	Sri Lankan cassava mosaic virus - [Ker20] segment B	475454	Sri Lankan cassava mosaic virus - [Ker20]	2738	ssDNA
AJ607402.1	Pelargonium necrotic spot virus	255587	Pelargonium necrotic spot virus	4744	ssRNA
AJ608215.1	Rice yellow mottle virus isolate Tz11	31744	Rice yellow mottle virus	4448	ssRNA
AJ608288.1	Dolphin morbillivirus	37131	Dolphin morbillivirus	15702	ssRNA
AJ620205.1	Human papillomavirus type 43	10591	Human papillomavirus type 43	7975	dsDNA
AJ620206.1	Epsilonpapillomavirus 1	40537	Epsilonpapillomavirus 1	7840	dsDNA
AJ620207.1	Xipapillomavirus 1	10561	Xipapillomavirus 1	7275	dsDNA
AJ620208.1	Bovine papillomavirus type 6	10563	Bovine papillomavirus type 6	7296	dsDNA
AJ620209.1	Human papillomavirus type 81	333771	Human papillomavirus type 81	8070	dsDNA
AJ620211.1	Human papillomavirus type 94	260717	Human papillomavirus type 94	7881	dsDNA
AJ632323.1	Cotesia congregata bracovirus Circle21	39640	Cotesia congregata bracovirus	4981	dsDNA
AJ633822.2	Lily virus X complete genome	12194	Lily virus X	5823	ssRNA
AJ781302.1	Tomato yellow leaf curl China virus-[Y43]	284541	Tomato yellow leaf curl China virus-[Y43]	2738	ssDNA
AJ786712.1	Malvastrum yellow vein Yunnan virus satellite DNA beta	377611	Malvastrum yellow vein Yunnan virus satellite DNA beta	1350	ssDNA
AJ810093.1	Sida yellow mosaic virus-[China]-associated DNA beta	291270	Sida yellow mosaic virus-[China]-associated DNA beta	1346	ssDNA
AJ810096.1	Sida yellow mosaic China virus - [Hainan 8]	290090	Sida yellow mosaic China virus - [Hainan 8]	2749	ssDNA
AJ810156.1	Stachytarpheta leaf curl virus - [Hn30]	289998	Stachytarpheta leaf curl virus - [Hn30]	2748	ssDNA
AJ810157.1	Stachytarpheta leaf curl virus - [Hn34]	289999	Stachytarpheta leaf curl virus - [Hn34]	2748	ssDNA
AJ810418.1	Barley yellow dwarf virus-PAV	12040	Barley yellow dwarf virus-PAV	5674	ssRNA
AJ849636.2	Peste-des-petits-ruminants virus	31604	Small ruminant morbillivirus	15948	ssRNA
AJ849916.1	Ageratum yellow vein China virus - [G68]	298133	Ageratum yellow vein China virus - [G68]	2740	ssDNA
AJ851005.1	Ageratum leaf curl virus - [G52]	298650	Ageratum leaf curl virus - [G52]	2735	ssDNA
AJ851866.1	Thunberg fritillary virus	299200	Thunberg fritillary virus	9723	ssRNA
AJ863510.1	Potato virus S	12169	Potato virus S	8464	ssRNA
AJ865076.1	Shallot yellow stripe virus, isolate ZQ2	62059	Shallot yellow stripe virus	10429	ssRNA
AJ865337.2	Tomato yellow leaf curl virus - Mild isolate Reunion	220944	Tomato yellow leaf curl virus - Mild	2791	ssDNA
AJ865338.1	Tomato leaf curl Madagascar virus-Menabe [Madagascar:Morondova:2001], isolate Morondova	996311	Tomato leaf curl Madagascar virus-Menabe [Madagascar:Morondova:2001]	2777	ssDNA
AJ865341.1	Tomato leaf curl Namakely virus, isolate Mayote:Dembeni:2003	439421	Tomato leaf curl Namakely virus	2765	ssDNA
AJ866991.1	Rabbit vesivirus	303317	Rabbit vesivirus	8380	ssRNA
AJ867584.2	Lettuce necrotic yellows virus	32612	Lettuce necrotic yellows virus	12807	ssRNA
AJ880277.1	Pigeon paramyxovirus 1	159079	Pigeon paramyxovirus 1	15192	ssRNA
AJ889866.1	Potato virus Y strain NTN	122280	Potato virus Y strain NTN	9697	ssRNA
AJ889867.1	Potato virus Y strain Wilga 156	317719	Potato virus Y strain Wilga 156	9699	ssRNA
AJ889868.1	Potato virus Y strain Wilga 156var	317720	Potato virus Y strain Wilga 156var	9699	ssRNA
AJ889918.1	Human parechovirus 3	195055	Human parechovirus 3	7322	ssRNA
AJ890364.1	Emiliania huxleyi virus 86	181082	Emiliania huxleyi virus 86	407339	dsDNA
AJ965539.2	Ludwigia yellow vein virus	325111	Ludwigia yellow vein virus	2758	ssDNA
AJ965540.1	Alternanthera yellow vein virus	337826	Alternanthera yellow vein virus	2745	ssDNA
AJ971263.1	Malvastrum leaf curl virus - [G87] isolate G87	329291	Malvastrum leaf curl virus - [G87]	2745	ssDNA
AJ972878.1	Chilli veinal mottle virus complete genome	52280	Chilli veinal mottle virus	9708	ssRNA
AM039800.1	Fritillary virus Y isolate Pan'an	332471	Fritillary virus Y	9656	ssRNA
AM040955.1	Streptocarpus flower break virus	335187	Streptocarpus flower break virus	6279	ssRNA
AM048875.1	Lily mottle virus 1	32624	Lily mottle virus	9648	ssRNA
AM050555.1	Tomato yellow leaf curl China virus complete genome, isolate G102	185793	Tomato yellow leaf curl China virus	2728	ssDNA
AM050730.1	Sida leaf curl virus isolate Hn57	337823	Sida leaf curl virus	2757	ssDNA
AM050732.1	Sida leaf curl virus-associated DNA beta, isolate Hn57	337824	Sida leaf curl virus-associated DNA beta	1365	ssDNA
AM050734.1	Sida leaf curl virus-associated DNA 1	337825	Sida leaf curl virus-associated DNA 1	1384	ssDNA
AM072289.1	Malvastrum leaf curl betasatellite	339965	Malvastrum leaf curl betasatellite	1354	ssDNA
AM111354.1	Infectious bursal disease virus segment B	10995	Infectious bursal disease virus	2828	dsRNA
AM113988.1	Potato virus Y strain Wilga complete genome, genomic RNA, isolate 261-4	317718	Potato virus Y strain Wilga	9699	ssRNA
AM157175.1	Plum pox virus strain El Amar	31738	Plum pox virus strain El Amar	9791	ssRNA
AM158439.1	Narcissus common latent virus isolate Zhangzhou	160844	Narcissus common latent virus	8539	ssRNA
AM181350.1	Pepper severe mosaic virus	12210	Pepper severe mosaic virus	9890	ssRNA
AM181683.1	Tomato yellow leaf curl China virus-[Y322] isolate Y322	366681	Tomato yellow leaf curl China virus-[Y322]	2730	ssDNA
AM182028.1	Narcissus degeneration virus	394036	Narcissus degeneration virus	9816	ssRNA
AM182569.2	Narcissus symptomless virus isolate Hangzhou-2005	367682	Narcissus symptomless virus	8281	ssRNA
AM183224.1	Siegesbeckia yellow vein virus-[GD13] isolate GD13	371463	Siegesbeckia yellow vein virus-[GD13]	2768	ssDNA
AM230634.1	Siegesbeckia yellow vein virus-[GD24] isolate GD24	371402	Siegesbeckia yellow vein virus-[GD24]	2768	ssDNA
AM230635.1	Siegesbeckia yellow vein virus-[GD27] isolate [GD27]	371403	Siegesbeckia yellow vein virus-[GD27]	2768	ssDNA
AM230643.1	Siegesbeckia yellow vein virus-[GD13]-associated DNA beta isolate GD13	371411	Siegesbeckia yellow vein virus-[GD13]-associated DNA beta	1358	ssDNA
AM230644.1	Siegesbeckia yellow vein virus-[GD24]-associated DNA beta isolate GD24	371412	Siegesbeckia yellow vein virus-[GD24]-associated DNA beta	1358	ssDNA
AM230645.1	Siegesbeckia yellow vein virus-[GD27]-associated DNA beta isolate GD27	371413	Siegesbeckia yellow vein virus-[GD27]-associated DNA beta	1359	ssDNA
AM235750.1	Human parechovirus 4 strain T75-4077	362784	Human parechovirus 4	7350	ssRNA
AM236780.1	Malvastrum leaf curl Guangdong virus, isolate GD9	377610	Malvastrum leaf curl Guangdong virus	2767	ssDNA
AM236785.1	Tomato leaf curl Guangxi virus, isolate GX-2	377609	Tomato leaf curl Guangxi virus	2752	ssDNA
AM259382.1	Sida yellow vein Madurai virus	420255	Sida yellow vein Madurai virus	2753	ssDNA
AM260204.1	Malvastrum yellow mosaic virus satellite DNA beta, isolate Hn44	377463	Malvastrum yellow mosaic virus satellite DNA beta	681	ssDNA
AM260699.1	Malvastrum leaf curl virus, isolate G100	329290	Malvastrum leaf curl virus	2742	ssDNA
AM261326.1	Tomato yellow leaf curl China virus -[Y264] complete genome, isolate Y264	382677	Tomato yellow leaf curl China virus -[Y264]	2741	ssDNA
AM261426.1	Chelonus inanitus Bracovirus	36344	Chelonus inanitus bracovirus	22343	dsDNA
AM282986.1	Hepatitis B virus subtype ADW2, genotype A	10408	Hepatitis B virus subtype adw2	3221	DNA
AM398436.1	Brugmansia mild mottle virus	402399	Brugmansia mild mottle virus	6381	ssRNA
AM398843.1	Spodoptera frugiperda ascovirus 1a	113370	Spodoptera frugiperda ascovirus 1a	156922	dsDNA
AM404308.1	West Nile virus strain PTRoxo	406269	West Nile virus strain PTRoxo	10979	ssRNA
AM411424.1	Euphorbia leaf curl Guangxi virus isolate G35-1	412688	Euphorbia leaf curl Guangxi virus	2747	ssDNA
AM421522.1	Cotton leaf curl Burewala virus - [India:Vehari:2006]	418448	Cotton leaf curl Burewala virus - [India:Vehari:2006]	2759	ssDNA
AM491608.1	Botryotinia fuckeliana totivirus 1	425009	Botryotinia fuckeliana totivirus 1	5261	dsRNA
AM491611.1	Botryotinia fuckeliana partitivirus 1 segment 3	425010	Botryotinia fuckeliana partitivirus 1	1383	dsRNA
AM491778.1	Tomato leaf curl Seychelles virus	425303	Tomato leaf curl Seychelles virus	2742	ssDNA
AM493895.2	Chrysanthemum virus B	12165	Chrysanthemum virus B	8855	ssRNA
AM498060.1	Bluetongue virus 8 complete viral segment 10	197780	Bluetongue virus 8	822	dsRNA
AM501482.1	Vaccinia virus Ankara	126794	Vaccinia virus Ankara	192353	dsDNA
AM691745.1	Pepper leaf curl Lahore virus, clone P1	884610	Pepper leaf curl Lahore virus	2747	ssDNA
AM711976.1	TT virus sle1957	443975	TT virus sle1957	3773	ssDNA
AM712003.1	TT virus sle1931	444002	TT virus sle1931	3760	ssDNA
AM712004.1	TT virus sle1932	444003	TT virus sle1932	3759	ssDNA
AM712030.1	TT virus sle2057	444029	TT virus sle2057	3757	ssDNA
AM712031.1	TT virus sle2058	444030	TT virus sle2058	3758	ssDNA
AM712032.1	TT virus sle2072	444031	TT virus sle2072	3759	ssDNA
AM712033.1	TT virus sle2061	444032	TT virus sle2061	3759	ssDNA
AM712034.1	TT virus sle2065	444033	TT virus sle2065	3759	ssDNA
AM712239.1	African swine fever virus Benin 97/1	443876	African swine fever virus Benin 97/1	182284	dsDNA
AM712240.1	African swine fever virus OURT 88/3 (avirulent field isolate)	443878	African swine fever virus OURT 88/3	171719	dsDNA
AM712436.1	Pedilanthus leaf curl virus [Pakistan:Multan:2004]	587313	Pedilanthus leaf curl virus [Pakistan:Multan:2004]	2764	ssDNA
AM744986.1	Epizootic hemorrhagic disease virus (serotype 1 / strain New Jersey) segment 10	449133	Epizootic hemorrhagic disease virus (serotype 1 / strain New Jersey)	810	dsRNA
AM744996.1	Epizootic hemorrhagic disease virus (serotype 2 / strain 439) segment 10	449134	Epizootic hemorrhagic disease virus (serotype 2 / strain 439)	810	dsRNA
AM745006.1	Epizootic hemorrhagic disease virus (serotype 2 / strain Alberta) segment 10	10910	Epizootic hemorrhagic disease virus (serotype 2 / strain Alberta)	810	dsRNA
AM745016.1	Epizootic hemorrhagic disease virus (serotype 1 / strain IbAr22619) segment 10	449135	Epizootic hemorrhagic disease virus (serotype 1 / strain IbAr22619)	810	dsRNA
AM745026.1	Epizootic hemorrhagic disease virus (serotype 4 / strain IbAr 33853) segment 10	449136	Epizootic hemorrhagic disease virus (serotype 4 / strain IbAr 33853)	810	dsRNA
AM745036.1	Epizootic hemorrhagic disease virus (serotype 5 / strain CSIRO 157) segment 10	449137	Epizootic hemorrhagic disease virus (serotype 5 / strain CSIRO 157)	810	dsRNA
AM745046.1	Epizootic hemorrhagic disease virus (serotype 6 / strain CSIRO 753) segment 10	449138	Epizootic hemorrhagic disease virus (serotype 6 / strain CSIRO 753)	810	dsRNA
AM745056.1	Epizootic hemorrhagic disease virus (serotype 7 / strain CSIRO 775) segment 10	449139	Epizootic hemorrhagic disease virus (serotype 7 / strain CSIRO 775)	810	dsRNA
AM745066.1	Epizootic hemorrhagic disease virus (serotype 8 / strain CPR 3961A) segment 10	449140	Epizootic hemorrhagic disease virus (serotype 8 / strain CPR 3961A)	810	dsRNA
AM745076.1	Epizootic hemorrhagic disease virus (serotype 6 / strain 318) segment 10	449141	Epizootic hemorrhagic disease virus (serotype 6 / strain 318)	810	dsRNA
AM745086.1	Epizootic hemorrhagic disease virus (serotype 2 / strain Ibaraki) segment 10	449142	Epizootic hemorrhagic disease virus (serotype 2 / strain Ibaraki)	810	dsRNA
AM745758.1	Lettuce virus X	447171	Lettuce virus X	7212	ssRNA
AM748741.2	Squirrel monkey polyomavirus	452475	Squirrel monkey polyomavirus	5075	dsDNA
AM749118.1	Cherry chlorotic rusty spot associated small satellite-like dsRNA A	453139	Cherry chlorotic rusty spot associated small satellite-like dsRNA A	574	dsRNA
AM749119.1	Cherry chlorotic rusty spot associated small satellite-like dsRNA B	453140	Cherry chlorotic rusty spot associated small satellite-like dsRNA B	606	dsRNA
AM749120.1	Cherry chlorotic rusty spot associated small satellite-like dsRNA C	453141	Cherry chlorotic rusty spot associated small satellite-like dsRNA C	609	dsRNA
AM749299.1	Human adenovirus 31	10529	Human adenovirus 31	33763	dsDNA
AM850115.1	Tomato leaf curl New Delhi virus DNA-A	223347	Tomato leaf curl New Delhi virus	2740	ssDNA
AM886131.1	Euphorbia mosaic virus Peru DNA-A	471180	Euphorbia mosaic virus Peru	2600	ssDNA
AM886412.1	Murine cytomegalovirus (strain K181)	69156	Murine cytomegalovirus (strain K181)	230301	dsDNA
AM910652.2	Hepatitis C virus subtype 1g	484894	Hepatitis C virus subtype 1g	9490	ssRNA
AM922264.1	Barley dwarf virus defective form	497862	Barley dwarf virus	618	ssDNA
AM932426.1	Horsegram yellow mosaic virus segment DNA-B	263793	Horsegram yellow mosaic virus	2667	ssDNA
AM933135.1	Chickpea chlorotic dwarf virus clone CpCDSV_Eco18	463360	Chickpea chlorotic dwarf virus	2573	ssDNA
AM933578.1	Cardiospermum yellow leaf curl betasatellite	497865	Cardiospermum yellow leaf curl betasatellite	1338	ssDNA
AM940137.1	Ageratum yellow vein virus - [G129]	501251	Ageratum yellow vein virus - [G129]	2747	ssDNA
AM940437.1	Sowbane mosaic virus	378833	Sowbane mosaic virus	3983	ssRNA
AM948961.1	Tomato leaf curl Pakistan virus	341711	Tomato leaf curl Pakistan virus	2760	ssDNA
AM980882.1	Wheat dwarf virus - Barley/SxA43-7	10834	Wheat dwarf virus	2095	ssDNA
AM980883.1	Wheat dwarf virus - Barley/SxA43-16	520123	Wheat dwarf virus - barley/SxA43-16	2420	ssDNA
AM989927.1	Wheat dwarf virus Bg17	522359	Wheat dwarf virus Bg17	2734	ssDNA
AM992617.1	Mungbean yellow mosaic India virus, segment DNA-B	223287	Mungbean yellow mosaic India virus	2672	ssDNA
AM999982.1	Rhynchosia yellow mosaic virus, segment DNA-B	529680	Rhynchosia yellow mosaic virus	2639	ssDNA
AP006270.1	Adoxophyes honmai nucleopolyhedrovirus	224399	Adoxophyes honmai nucleopolyhedrovirus	113220	dsDNA
AP009046.1	Hyphantria cunea nucleopolyhedrovirus	28288	Hyphantria cunea nucleopolyhedrovirus	132959	dsDNA
AP010838.1	Equid herpesvirus 9	55744	Equid alphaherpesvirus 9	148371	dsDNA
AP010907.1	Helicoverpa armigera NPV NNg1	566972	Helicoverpa armigera NPV NNg1	132425	dsDNA
AP012285.1	Human adenovirus 65 strain B172/Dhaka City	1094363	Human adenovirus 65	35172	dsDNA
AP012302.1	Human adenovirus 67 DNA, strain: BGD/2005/B109/[P67/H9/F67]	1101371	Human adenovirus 67	35075	dsDNA
AP013055.1	Anomala cuprea entomopoxvirus DNA, strain: CV6M	62099	Anomala cuprea entomopoxvirus	245717	dsDNA
AY004291.2	Sesbania mosaic virus	12558	Sesbania mosaic virus	4148	ssRNA
AY009089.1	Camelpox virus CMS	203172	Camelpox virus CMS	202205	dsDNA
AY010722.1	Papaya ringspot virus W	12207	Papaya ringspot virus W	10323	ssRNA
AY012687.1	Allpahuayo virus segement S	144752	Allpahuayo mammarenavirus	3343	ssRNA
AY028309.2	Plum pox virus isolate BOR-3	12211	Plum pox virus	9786	ssRNA
AY029299.1	Avian paramyxovirus 6	157619	Avian avulavirus 6	16236	ssRNA
AY032605.1	Human calicivirus Hu/NLV/GII/MD145-12/1987/US	158465	Human calicivirus Hu/NLV/GII/MD145-12/1987/US	7556	ssRNA
AY033435.1	Bombyx mori densovirus 1	46253	Bombyx mori densovirus 1	5076	ssDNA
AY036009.1	Hollyhock leaf crumple virus-[Cairo]	223279	Hollyhock leaf crumple virus-[Cairo]	2755	ssDNA
AY036010.1	Cotton leaf curl Gezira virus-[Okra/Egypt] segment A	222461	Cotton leaf curl Gezira virus-[Okra/Egypt]	2764	ssDNA
AY037858.1	Macacine herpesvirus 4	45455	Macacine gammaherpesvirus 4	171096	dsDNA
AY037928.1	Human endogenous retrovirus K113	166122	Human endogenous retrovirus K113	9472	ssRNA
AY043265.1	Epiphyas postvittana nucleopolyhedrovirus	70600	Epiphyas postvittana nucleopolyhedrovirus	118584	dsDNA
AY055762.1	Botrytis virus X	174142	Botrytis virus X	6966	ssRNA
AY090555.1	Sida mottle virus-[Brazil] DNA-A	223319	Sida mottle virus-[Brazil]	2668	ssDNA
AY090556.1	Tomato crinkle yellow leaf virus DNA-B	191461	Tomato crinkle yellow leaf virus	2586	ssDNA
AY090557.1	Tomato chlorotic mottle virus-Crumple DNA-A	223339	Tomato chlorotic mottle virus-Crumple	2625	ssDNA
AY090558.1	Sida yellow mosaic virus-[Brazil] DNA-A	223320	Sida yellow mosaic virus-[Brazil]	2661	ssDNA
AY126275.1	Mamestra configurata nucleopolyhedrovirus B	204440	Mamestra configurata nucleopolyhedrovirus B	158482	dsDNA
AY128640.2	Human adenovirus 35	10522	Human adenovirus 35	34794	dsDNA
AY129247.1	Guanarito virus segment S	45219	Guanarito mammarenavirus	3343	ssRNA
AY129248.1	Machupo virus segment S	11628	Machupo mammarenavirus	3439	ssRNA
AY134748.1	Snow Mountain virus	52276	Snow Mountain virus	7537	ssRNA
AY145471.1	Rachiplusia ou MNPV	80366	Rachiplusia ou MNPV	131526	dsDNA
AY150217.1	Ambystoma tigrinum stebbensi virus	217733	Ambystoma tigrinum stebbensi virus	106332	dsDNA
AY179509.1	Mamastrovirus 10	1239574	Mamastrovirus 10	6610	ssRNA
AY190291.1	Tomato leaf curl Gujarat virus - [Varanasi] segment B	269306	Tomato leaf curl Gujarat virus - [Varanasi]	2688	ssDNA
AY206394.2	Beet mosaic virus isolate BtMV-Wa	114921	Beet mosaic virus	9591	ssRNA
AY220739.1	Barley yellow dwarf virus-GAV	224578	Barley yellow dwarf virus-GAV	5685	ssRNA
AY227892.1	Tomato yellow leaf curl Axarquia virus isolate ES-mh800	232380	Tomato yellow leaf curl Axarquia virus	2772	ssDNA
AY229987.1	Cryptophlebia leucotreta granulovirus	35254	Cryptophlebia leucotreta granulovirus	110907	dsDNA
AY237111.1	Oropouche virus segment S	118655	Oropouche virus	754	ssRNA
AY260948.1	Influenza B virus (B/Memphis/12/97) segment 8	98832	Influenza B virus (B/Memphis/12/97)	1044	ssRNA
AY260956.1	Influenza B virus (B/Memphis/12/97-MA) segment 8	228675	Influenza B virus (B/Memphis/12/97-MA)	1051	ssRNA
AY273791.1	Seoul virus segment S	11608	Seoul orthohantavirus	1769	ssRNA
AY274119.3	SARS Coronavirus Tor2	227984	SARS coronavirus Tor2	29751	ssRNA
AY275539.1	Avian encephalomyelitis virus strain L2Z	70796	Tremovirus A	7059	ssRNA
AY278488.2	SARS coronavirus BJ01	228407	SARS coronavirus BJ01	29725	ssRNA
AY278491.2	SARS coronavirus HKU-39849	228404	SARS coronavirus HKU-39849	29742	ssRNA
AY278554.2	SARS coronavirus CUHK-W1	228415	SARS coronavirus CUHK-W1	29736	ssRNA
AY278741.1	SARS coronavirus Urbani	228330	SARS coronavirus Urbani	29727	ssRNA
AY286409.1	Mossman virus	241630	Mossman virus	16650	ssRNA
AY302539.1	Echovirus E13 13 strain Del Carmen	47501	Echovirus E13	7410	ssRNA
AY302540.1	Echovirus E14 strain Tow	47502	Echovirus E14	7450	ssRNA
AY302541.1	Echovirus E15 strain CH 96-51	47503	Echovirus E15	7437	ssRNA
AY302542.1	Echovirus E16 strain Harrington	47504	Echovirus E16	7437	ssRNA
AY302543.1	Echovirus E17 strain CHHE-29	47505	Echovirus E17	7416	ssRNA
AY302544.1	Echovirus E19 strain Burke	47507	Echovirus E19	7433	ssRNA
AY302545.1	Echovirus E2 strain Cornelis	35294	Echovirus E2	7435	ssRNA
AY302546.1	Echovirus E20 strain JV-1	47508	Echovirus E20	7394	ssRNA
AY302547.1	Echovirus E21 strain Farina	47509	Echovirus E21	7426	ssRNA
AY302548.1	Echovirus E24 strain DeCamp	47510	Echovirus E24	7433	ssRNA
AY302549.1	Echovirus E25 strain JV-4	45101	Echovirus E25	7426	ssRNA
AY302550.1	Echovirus E26 strain Coronel	47511	Echovirus E26	7424	ssRNA
AY302551.1	Echovirus E27 strain Bacon	45999	Echovirus E27	7412	ssRNA
AY302552.1	Echovirus E29 strain JV-10	47512	Echovirus E29	7427	ssRNA
AY302553.1	Echovirus E3 strain Morrisey	47516	Echovirus E3	7428	ssRNA
AY302554.1	Echovirus E31 strain Caldwell	47513	Echovirus E31	7432	ssRNA
AY302555.1	Echovirus E32 strain PR-10	47514	Echovirus E32	7420	ssRNA
AY302556.1	Echovirus E33 strain Toluca-3	47515	Echovirus E33	7394	ssRNA
AY302557.1	Echovirus E4 strain Pesacek	35295	Echovirus E4	7394	ssRNA
AY302559.1	Echovirus E7 strain Wallace	46018	Echovirus E7	7427	ssRNA
AY302560.1	Enterovirus B69 strain Toluca-1	171720	Enterovirus B69	7411	ssRNA
AY318871.1	Canarypox virus strain ATCC VR-111	44088	Canarypox virus	359853	dsDNA
AY327402.2	Choristoneura fumiferana DEF multiple nucleopolyhedrovirus	74660	Choristoneura fumiferana DEF multiple nucleopolyhedrovirus	131160	dsDNA
AY342390.1	Mobala virus segment S	55097	Mobala mammarenavirus	3380	ssRNA
AY349019.1	Neodiprion lecontei nucleopolyhedrovirus	249151	Neodiprion lecontei nucleopolyhedrovirus	81755	dsDNA
AY350750.1	SARS coronavirus PUMC01	253433	SARS coronavirus PUMC01	29738	ssRNA
AY353550.1	Human Respiratory syncytial virus 9320	253182	Human Respiratory syncytial virus 9320	15225	ssRNA
AY357075.1	SARS coronavirus PUMC02	253434	SARS coronavirus PUMC02	29738	ssRNA
AY357076.1	SARS coronavirus PUMC03	253435	SARS coronavirus PUMC03	29745	ssRNA
AY358023.2	Junin virus segment S	11619	Junin mammarenavirus	3411	ssRNA
AY376452.1	Subterranean clover mottle virus isolate MB	12472	Subterranean clover mottle virus	4258	ssRNA
AY380826.1	Lymphocystis disease virus - isolate China	256729	Lymphocystis disease virus - isolate China	186250	dsDNA
AY386263.1	Orf virus strain OV-IA8	10258	Orf virus	137241	dsDNA
AY386265.1	Bovine papular stomatitis virus strain BV-AR02	129727	Bovine papular stomatitis virus	134431	dsDNA
AY386371.1	Yaba monkey tumor virus	38804	Yaba monkey tumor virus	134721	dsDNA
AY388617.1	Bovine adeno-associated virus	256548	Bovine adeno-associated virus	4693	ssDNA
AY394490.1	Leucania separata nucleopolyhedrovirus strain AH1	1307956	Leucania separata nucleopolyhedrovirus	168041	dsDNA
AY394721.1	Muscovy duck circovirus isolate TC1/2002	257468	Muscovy duck circovirus	1988	ssDNA
AY394850.2	SARS coronavirus WHU	247149	SARS coronavirus WHU	29728	ssRNA
AY395706.1	Human papillomavirus type 62	334210	Human papillomavirus type 62	8092	dsDNA
AY426531.1	Enterovirus D68 strain Fermon	42789	Enterovirus D68	7367	ssRNA
AY427798.1	Breda virus strain Breda 1	46473	Breda virus	28475	ssRNA
AY429470.1	Swine vesicular disease virus strain HK'70	12075	Swine vesicular disease virus	7401	ssRNA
AY430810.1	Neodiprion sertifer nucleopolyhedrovirus	111874	Neodiprion sertifer nucleopolyhedrovirus	86462	dsDNA
AY437609.1	Watermelon mosaic virus strain WMV-Fr	146500	Watermelon mosaic virus	10035	ssRNA
AY438626.1	Omsk hemorrhagic fever virus strain Kubrin	12542	Omsk hemorrhagic fever virus	10787	ssRNA
AY453412.1	Usutu virus strain SAAR-1776	64286	Usutu virus	11064	ssRNA
AY458656.2	Human adenovirus 4 strain CL68578	28280	Human adenovirus E4	35994	dsDNA
AY461421.1	Sweet potato chlorotic fleck virus	263004	Sweet potato chlorotic fleck virus	9104	ssRNA
AY461507.1	Mythimna loreyi densovirus	185636	Mythimna loreyi densovirus	6034	ssDNA
AY462106.1	Possum enterovirus W1	263531	Possum enterovirus W1	7390	ssRNA
AY462107.1	Possum enterovirus W6	263532	Possum enterovirus W6	7391	ssRNA
AY484669.1	Rabbitpox virus	32606	Rabbitpox virus	197731	dsDNA
AY485642.1	Human calicivirus NLV/GII/Langen1061/2002/DE	258453	Human calicivirus NLV/GII/Langen1061/2002/DE	7558	ssRNA
AY486084.1	Measles virus strain Edmonston-Zagreb	70149	Measles virus strain Edmonston-Zagreb	15894	ssRNA
AY487947.1	Human mastadenovirus E	130308	Human mastadenovirus E	35994	dsDNA
AY494848.1	Ross's goose hepatitis B virus	259931	Ross's goose hepatitis B virus	3021	DNA
AY494852.1	Sheldgoose hepatitis B virus	259898	Sheldgoose hepatitis B virus	3018	DNA
AY495969.1	Human adenovirus 7 vaccine strain	10519	Human adenovirus 7	35514	dsDNA
AY502934.1	Tomato yellow leaf curl Mali virus	260377	Tomato yellow leaf curl Mali virus	2794	ssDNA
AY502935.1	Pepper yellow vein Mali virus	260378	Pepper yellow vein Mali virus	2786	ssDNA
AY502936.1	Tomato leaf curl Mali virus	260379	Tomato leaf curl Mali virus	2773	ssDNA
AY505475.1	Poplar mosaic virus isolate PV-0341	12166	Poplar mosaic virus	8741	ssRNA
AY508697.1	Bovine enterovirus type 2 strain 3A	269638	Bovine enterovirus type 2	7450	ssRNA
AY509253.2	Ostreid herpesvirus 1	261939	Ostreid herpesvirus 1	207439	dsDNA
AY509927.1	Pepino mosaic virus strain US2	112229	Pepino mosaic virus	6410	ssRNA
AY510475.1	Gallid herpesvirus 2	10390	Gallid alphaherpesvirus 2	170950	dsDNA
AY515512.1	SARS coronavirus HC/SZ/61/03	260069	SARS coronavirus HC/SZ/61/03	29731	ssRNA
AY518894.1	Human group 1 coronavirus associated with pneumonia	270642	Human group 1 coronavirus associated with pneumonia	27555	ssRNA
AY521625.1	Singapore grouper iridovirus	262968	Singapore grouper iridovirus	140131	dsDNA
AY522332.4	Agrotis segetum granulovirus	10464	Agrotis segetum granulovirus	131680	dsDNA
AY526097.1	Thottapalayam virus segment S	262967	Thottapalayam orthohantavirus	1530	ssRNA
AY528864.1	Macaca fuscata rhadinovirus	272551	Macaca fuscata rhadinovirus	131217	dsDNA
AY532606.1	Rock bream iridovirus strain RBIV-KOR-TY1	263891	Rock bream iridovirus	112080	dsDNA
AY533037.2	Fusarium graminearum dsRNA mycovirus-1	194397	Fusarium graminearum dsRNA mycovirus-1	6621	dsRNA
AY535004.1	Avian hepatitis E virus	172851	Avian hepatitis E virus	6654	ssRNA
AY535019.1	Lettuce ring necrosis virus RNA 4	274495	Lettuce ring necrosis virus	1417	ssRNA
AY546104.1	Tobacco necrosis virus A	12055	Tobacco necrosis virus A	3682	ssRNA
AY548484.1	Frog virus 3	10493	Frog virus 3	105903	dsDNA
AY548948.1	Beet curly top virus isolate spinach 3	10840	Beet curly top virus	2925	ssDNA
AY554397.1	Classical swine fever virus 96TD	279150	Classical swine fever virus 96TD	12296	ssRNA
AY556057.1	Enterovirus B74 strain USA/CA75-10213	222889	Enterovirus B74	7410	ssRNA
AY556070.1	Enterovirus B75 strain USA/OK85-10362	282345	Enterovirus B75	7429	ssRNA
AY563023.1	Avian sapelovirus	686983	Avian sapelovirus	8289	ssRNA
AY567487.2	Human Coronavirus NL63	277944	Human coronavirus NL63	27553	ssRNA
AY570982.3	Penaeid shrimp infectious myonecrosis virus	282786	Penaeid shrimp infectious myonecrosis virus	8226	dsRNA
AY575773.1	Bean common mosaic virus strain Blackeye	29276	Bean common mosaic virus strain Blackeye	9992	ssRNA
AY578085.1	Cucumber vein yellowing virus strain ALM32	137475	Cucumber vein yellowing virus	9751	ssRNA
AY579780.1	Avian metapneumovirus	38525	Avian metapneumovirus	13134	ssRNA
AY585229.1	Human coronavirus OC43 serotype OC43-Paris	31631	Human coronavirus OC43	30744	ssRNA
AY588319.1	PRRSV LV4.2.1	288959	PRRSV LV4.2.1	15146	ssRNA
AY593765.1	Foot-and-mouth disease virus - type A	12111	Foot-and-mouth disease virus - type A	8202	ssRNA
AY593796.1	Foot-and-mouth disease virus - type Asia 1	110195	Foot-and-mouth disease virus - type Asia 1	8192	ssRNA
AY593805.1	Foot-and-mouth disease virus C1	12121	Foot-and-mouth disease virus C1	8142	ssRNA
AY593806.1	Foot-and-mouth disease virus C3	46290	Foot-and-mouth disease virus C3	8183	ssRNA
AY593808.1	Foot-and-mouth disease virus C4	46291	Foot-and-mouth disease virus C4	8188	ssRNA
AY593809.1	Foot-and-mouth disease virus C5	46292	Foot-and-mouth disease virus C5	8191	ssRNA
AY593840.1	Foot-and-mouth disease virus - type SAT 1	12122	Foot-and-mouth disease virus - type SAT 1	8179	ssRNA
AY593847.1	Foot-and-mouth disease virus - type SAT 2	35292	Foot-and-mouth disease virus - type SAT 2	8119	ssRNA
AY593851.1	Foot-and-mouth disease virus - type SAT 3	12123	Foot-and-mouth disease virus - type SAT 3	8164	ssRNA
AY598782.1	Simian adenovirus 3 strain ATCC VR-1449	38420	Simian adenovirus 3	34246	dsDNA
AY598970.1	Human mastadenovirus B strain 11p	108098	Human mastadenovirus B	34794	dsDNA
AY603425.1	Sapovirus C12	290314	Sapovirus C12	7476	ssRNA
AY609301.1	Trichechus manatus papillomavirus 1	291589	Trichechus manatus papillomavirus 1	7722	dsDNA
AY613852.2	Pelargonium line pattern virus isolate PV-0193	167019	Pelargonium line pattern virus	3883	ssRNA
AY614708.1	Simian virus 12	46771	Simian virus 12	5230	dsDNA
AY615209.1	Gremmeniella abietina mitochondrial RNA virus S2	279538	Gremmeniella abietina mitochondrial RNA virus S2	2587	ssRNA
AY615210.1	Gremmeniella abietina RNA virus L2	279539	Gremmeniella abietina RNA virus L2	5129	dsRNA
AY616760.1	Olive mild mosaic virus	295090	Olive mild mosaic virus	3683	ssRNA
AY618417.1	Maize fine streak virus	209854	Maize fine streak nucleorhabdovirus	13782	ssRNA
AY618418.1	Maize mosaic virus	279896	Maize mosaic nucleorhabdovirus	12133	ssRNA
AY622908.1	Small anellovirus 1	289366	Small anellovirus 1	2249	ssDNA
AY622909.1	Small anellovirus 2	289367	Small anellovirus 2	2635	ssDNA
AY622943.1	Human parvovirus 4 G1	1511919	Human parvovirus 4 G1	5268	ssDNA
AY623626.1	Agropyron mosaic virus strain ND40	41763	Agropyron mosaic virus	9540	ssRNA
AY623627.1	Hordeum mosaic virus strain ATCC PV81	41764	Hordeum mosaic virus	9463	ssRNA
AY626780.1	Beet black scorch virus	196375	Beet black scorch virus	3644	ssRNA
AY629582.1	Avian adeno-associated virus ATCC VR-865	219704	Avian adeno-associated virus ATCC VR-865	4694	ssDNA
AY629583.1	Avian adeno-associated virus strain DA-1	281492	Avian adeno-associated virus strain DA-1	4682	ssDNA
AY642590.1	Pennisetum mosaic virus isolate B	221262	Pennisetum mosaic virus	9611	ssRNA
AY646283.1	Avian infectious bronchitis virus partridge/GD/S14/2003	284515	Avian infectious bronchitis virus partridge/GD/S14/2003	27503	ssRNA
AY646427.1	Classical swine fever virus	11096	Classical swine fever virus	12296	ssRNA
AY646511.1	Citrus tatter leaf virus strain Kumquat 1	33759	Citrus tatter leaf virus	6496	ssRNA
AY650283.1	Papaya leaf curl China virus-Guangzhou isolate	283663	Papaya leaf curl China virus-Guangzhou isolate	2769	ssDNA
AY653733.1	Acanthamoeba polyphaga mimivirus	212035	Acanthamoeba polyphaga mimivirus	1181404	dsDNA
AY654894.1	Citrus psorosis virus segment RNA3	73561	Citrus psorosis virus	1447	ssRNA
AY656816.1	Wisteria vein mosaic virus isolate Beijing	201862	Wisteria vein mosaic virus	9695	ssRNA
AY660574.1	Porcine circovirus-1	133704	Porcine circovirus 1	1759	ssDNA
AY665654.1	Dendrolimus punctatus densovirus	292208	Dendrolimus punctatus densovirus	5039	ssDNA
AY665713.1	Equid herpesvirus 1	10326	Equid alphaherpesvirus 1	150224	dsDNA
AY666015.1	Grouper iridovirus	127569	Grouper iridovirus	139793	dsDNA
AY666122.2	Torque teno virus 3	687342	Torque teno virus 3	3748	ssDNA
AY674964.1	Taro vein chlorosis virus	303300	Taro vein chlorosis nucleorhabdovirus	12020	ssRNA
AY684126.1	Erethizon dorsatum papillomavirus 1	291590	Erethizon dorsatum papillomavirus 1	7428	dsDNA
AY685920.1	Mumps virus strain L-Zagreb vaccine strain	301186	Mumps virus strain L-Zagreb	15384	ssRNA
AY686687.1	Foot-and-mouth disease virus O/ES/2001 isolate O/ES/2001	290057	Foot-and-mouth disease virus O/ES/2001	8163	ssRNA
AY689436.1	Deerpox virus W-848-83	305674	Deerpox virus W-848-83	166259	dsDNA
AY689437.1	Deerpox virus W-1170-84	305676	Deerpox virus W-1170-84	170560	dsDNA
AY694184.2	Sapovirus Hu/Dresden/pJG-Sap01/DE	291175	Sapovirus Hu/Dresden/pJG-Sap01/DE	7429	ssRNA
AY695933.1	Carrot red leaf virus strain UK-1	66200	Carrot red leaf virus	5723	ssRNA
AY700211.1	Murine hepatitis virus strain A59	11138	Murine hepatitis virus	31335	ssRNA
AY702650.1	Tomato yellow leaf curl Sardinia virus strain Murcia	123735	Tomato yellow leaf curl Sardinia virus	2777	ssDNA
AY702913.1	Getah virus from South Korea	59300	Getah virus	11597	ssRNA
AY707100.1	Hydrangea ringspot virus isolate PD 109	112228	Hydrangea ringspot virus	6185	ssRNA
AY713379.1	Apricot pseudo-chlorotic leaf spot virus isolate Sus2	307677	Apricot pseudo-chlorotic leaf spot virus	7494	ssRNA
AY714813.1	Cercopithecine herpesvirus 2	10317	Cercopithecine alphaherpesvirus 2	150715	dsDNA
AY722102.1	Eastern equine encephalitis virus strain PE6	11021	Eastern equine encephalitis virus	11680	ssRNA
AY726732.1	Chikungunya virus strain 37997	37124	Chikungunya virus	11881	ssRNA
AY729016.1	Murine pneumonia virus	11263	Murine orthopneumovirus	14886	ssRNA
AY729654.1	Sudan ebolavirus strain Gulu	186540	Sudan ebolavirus	18875	ssRNA
AY737797.1	Human adenovirus 34 strain Compton	10548	Human adenovirus 34	34775	dsDNA
AY737798.1	Human adenovirus 50 strain Wan	107462	Human adenovirus 50	35385	dsDNA
AY741811.1	Norovirus Hu/NLV/Dresden174/pUS-NorII/1997/GE	296145	Norovirus Hu/NLV/Dresden174/pUS-NorII/1997/GE	7555	ssRNA
AY743909.1	Pneumonia virus of mice J3666	270473	Pneumonia virus of mice J3666	14885	ssRNA
AY743910.1	Pneumonia virus of mice 15	296738	Pneumonia virus of mice 15	14887	ssRNA
AY751783.1	Human rhinovirus A39	185907	Human rhinovirus A39	7137	ssRNA
AY754812.1	Tomato leaf curl Karnataka virus	220932	Tomato leaf curl Karnataka virus	2757	ssDNA
AY754814.1	Tomato leaf curl Pune virus - [India:Pune:2005]	407838	Tomato leaf curl Pune virus - [India:Pune:2005]	2756	ssDNA
AY763115.1	Procyon lotor papillomavirus 1	312349	Procyon lotor papillomavirus 1	8170	dsDNA
AY771780.1	Simian adenovirus 1 strain ATCC VR-195	310540	Simian adenovirus 1	34450	dsDNA
AY772170.1	Mopeia virus AN20410 segment S	300175	Mopeia virus AN20410	3427	ssRNA
AY772730.1	Norovirus Hu/NLV/GII/Neustrelitz260/2000/DE from Germany	150137	Norovirus Hu/NLV/GII/Neustrelitz260/2000/DE	7579	ssRNA
AY773285.1	Enterovirus A90 isolate F950027	297248	Enterovirus A90	7438	ssRNA
AY779031.1	Large yellow croaker iridovirus	216928	Large yellow croaker iridovirus	111760	dsDNA
AY789137.1	Dulcamara mottle virus	70823	Dulcamara mottle virus	6181	ssRNA
AY789138.1	Mint virus X	301865	Mint virus X	5914	ssRNA
AY792620.1	Mint virus 1	300740	Mint virus 1	15450	ssRNA
AY800279.1	Nandina mosaic virus isolate PLH 1	315713	Nandina mosaic virus	6066	ssRNA
AY803294.1	Human adenovirus 14 strain de Wit	10521	Human adenovirus 14	34764	dsDNA
AY805074.1	Banana streak MY virus	1476909	Banana streak MY virus	7650	dsDNA
AY839756.1	Ovine herpesvirus 2 strain BJ1035	10398	Ovine gammaherpesvirus 2	135135	dsDNA
AY840978.1	Tupaia virus	318558	Tupaia virus	11440	ssRNA
AY842931.3	West Nile virus strain 385-99	307044	West Nile virus strain 385-99	11029	ssRNA
AY842951.1	Reticuloendotheliosis virus strain HA9901	11636	Reticuloendotheliosis virus	8295	ssRNA
AY843297.1	Human enterovirus 79	318562	Human enterovirus 79	7430	ssRNA
AY843298.1	Enterovirus B80 strain USA/CA67-10387	318563	Enterovirus B80	7428	ssRNA
AY843299.1	Enterovirus B81 strain USA/CA68-10389	318564	Enterovirus B81	7415	ssRNA
AY843300.1	Enterovirus B82 strain USA/CA64-10390	318565	Enterovirus B82	7427	ssRNA
AY843301.1	Enterovirus B83 strain USA/CA76-10392	318566	Enterovirus B83	7394	ssRNA
AY843302.1	Enterovirus B77 strain USA/TX97-10394	222887	Enterovirus B77	7422	ssRNA
AY843303.1	Enterovirus B85 strain BAN00-10353	318568	Enterovirus B85	7418	ssRNA
AY843304.1	Enterovirus B86 strain BAN00-10354	318569	Enterovirus B86	7400	ssRNA
AY843305.1	Enterovirus B87 strain BAN01-10396	318570	Enterovirus B87	7422	ssRNA
AY843306.1	Enterovirus B88 strain BAN01-10398	318571	Enterovirus B88	7433	ssRNA
AY843308.1	Enterovirus B101 strain CIV03-10361	408681	Enterovirus B101	7445	ssRNA
AY849321.1	Avirulent turkey hemorrhagic enteritis virus	318490	Avirulent turkey hemorrhagic enteritis virus	26266	dsDNA
AY859497.1	Pepper mild mottle virus isolate PMMoV-CN	12239	Pepper mild mottle virus	6356	ssRNA
AY859526.1	Hepatitis C virus (isolate 6a33)	356391	Hepatitis C virus (isolate 6a33)	9355	ssRNA
AY863002.1	Karshi virus strain LEIV 2247	64287	Karshi virus	10653	ssRNA
AY863024.1	Alternanthera mosaic virus	85454	Alternanthera mosaic virus	6607	ssRNA
AY864330.1	Chrysodeixis chalcites nucleopolyhedrovirus	320432	Chrysodeixis chalcites nucleopolyhedrovirus	149622	dsDNA
AY864805.1	SARS coronavirus BJ162	321147	SARS coronavirus BJ162	29751	ssRNA
AY864806.1	SARS coronavirus BJ202	321149	SARS coronavirus BJ202	29751	ssRNA
AY875648.1	Human adenovirus 46	46941	Human adenovirus 46	35178	dsDNA
AY875680.2	Microplitis demolitor bracovirus segment E	53988	Microplitis demolitor bracovirus	4576	dsDNA
AY876912.1	Human enterovirus Ningbo3-02	310755	Human enterovirus Ningbo3-02	7456	ssRNA
AY876913.1	Human enterovirus Hangzhou13-02	310756	Human enterovirus Hangzhou13-02	7456	ssRNA
AY881628.1	Grapevine leafroll-associated virus 2 isolate 93/955	64003	Grapevine leafroll-associated virus 2	16494	ssRNA
AY884005.1	Citrus sudden death-associated virus	312008	Citrus sudden death-associated virus	6820	ssRNA
AY894343.1	Orange-spotted grouper iridovirus	322017	Orange-spotted grouper iridovirus	112636	dsDNA
AY898809.1	Alfuy virus strain MRM3929	44017	Alfuy virus	10960	ssRNA
AY900001.1	J-virus	322067	J-virus	18954	ssRNA
AY904722.1	Lynx rufus papillomavirus type 1	323364	Lynx rufus papillomavirus type 1	8233	dsDNA
AY904723.1	Puma concolor papillomavirus type 1	323365	Puma concolor papillomavirus type 1	8321	dsDNA
AY904724.1	Panthera leo persica papillomavirus type 1	323366	Panthera leo persica papillomavirus type 1	8103	dsDNA
AY924391.1	Bear Canyon virus segment S	192848	Bear Canyon mammarenavirus	3339	ssRNA
AY941198.1	Blueberry scorch virus isolate BC-1	31722	Blueberry scorch virus	8522	ssRNA
AY956384.1	Chickpea chlorotic stunt virus isolate Et-fb-am1	328430	Chickpea chlorotic stunt virus	5900	ssRNA
AY972082.1	Apple scar skin viroid-C isolate Liaoning	325110	Apple scar skin viroid-C	330	RNA
AY994055.1	Feline infectious peritonitis virus	11135	Feline infectious peritonitis virus	29355	ssRNA
AY994084.1	Blackberry virus Y	323118	Blackberry virus Y	10851	ssRNA
BK001744.1	Suid herpesvirus 1	10345	Suid alphaherpesvirus 1	143461	dsDNA
BK005918.1	Porcine rubulavirus	53179	Porcine rubulavirus	15180	ssRNA
CU469068.1	Diadromus pulchellus ascovirus 4a	158683	Diadromus pulchellus ascovirus 4a	119343	dsDNA
CY011116.1	Influenza A virus (A/mallard/Maryland/881/2002(H6N2)) segment 8	370213	Influenza A virus (A/mallard/Maryland/881/2002(H6N2))	855	ssRNA
CY011124.1	Influenza A virus (A/Northern Territory/60/1968(H3N2)) segment 8	370128	Influenza A virus (A/Northern Territory/60/1968(H3N2))	867	ssRNA
CY011132.1	Influenza A virus (A/New York/599/1996(H3N2)) segment 8	370519	Influenza A virus (A/New York/599/1996(H3N2))	856	ssRNA
CY011140.1	Influenza A virus (A/New York/602/1996(H3N2)) segment 8	370522	Influenza A virus (A/New York/602/1996(H3N2))	856	ssRNA
D00200.1	Bean golden yellow mosaic virus-[Puerto Rico-Japan] DNA A	222449	Bean golden yellow mosaic virus-[Puerto Rico-Japan]	2585	ssDNA
D00239.1	Human rhinovirus 1B	12129	Human rhinovirus 1B	7133	ssRNA
D00353.1	Bunyamwera virus segment S	35304	Bunyamwera virus	961	ssRNA
D00435.1	Swine vesicular disease virus (STRAIN H/3 '76)	12076	Swine vesicular disease virus (STRAIN H/3 '76)	7401	ssRNA
D00441.1	Potato virus Y	12216	Potato virus Y	9704	ssRNA
D00442.1	Grapevine fanleaf virus satellite RNA	141860	Grapevine fanleaf virus satellite RNA	1114	ssRNA
D00507.2	Soybean mosaic virus N	12223	Soybean mosaic virus N	9588	ssRNA
D00538.1	Human coxsackievirus A21 Coe	12070	Human coxsackievirus A21 Coe	7401	ssRNA
D00627.1	Coxsackievirus A9 strain Griggs	12067	Coxsackievirus A9	7452	ssRNA
D00637.1	Kennedya yellow mosaic virus	12158	Kennedya yellow mosaic virus	6362	ssRNA
D00645.1	Tomato spotted wilt virus segement S	11613	Tomato spotted wilt virus	2916	ssRNA
D00664.1	Arabis mosaic virus large satellite RNA	190809	Arabis mosaic virus large satellite RNA	1104	ssRNA
D00820.1	Human enterovirus 70	12090	Human enterovirus 70	7390	ssRNA
D00940.1	Potato yellow mosaic virus - [Venezuela] DNA-A	223310	Potato yellow mosaic virus - [Venezuela]	2593	ssDNA
D00941.1	Potato yellow mosaic virus DNA B	10827	Potato yellow mosaic virus	2547	ssDNA
D00942.1	Tobacco necrosis virus D	12056	Tobacco necrosis virus D	3762	ssRNA
D01030.1	Miscanthus streak virus - [91]	268776	Miscanthus streak virus - [91]	2672	ssDNA
D10032.1	Baboon endogenous virus strain M7	11764	Baboon endogenous virus strain M7	8507	ssRNA
D10538.1	Cucumber mosaic virus RNA3	12305	Cucumber mosaic virus	2216	ssRNA
D10979.1	Rice stripe virus RNA4	12331	Rice stripe tenuivirus	2157	ssRNA
D12477.2	Tomato ringspot virus segment RNA-2	12280	Tomato ringspot virus	7271	ssRNA
D12505.1	Cucumber green mottle mosaic virus	12235	Cucumber green mottle mosaic virus	6424	ssRNA
D13096.1	Canine coronavirus	11153	Canine coronavirus	9580	ssRNA
D13747.1	Narcissus mosaic virus	12180	Narcissus mosaic virus	6955	ssRNA
D13784.1	Human T-lymphotropic virus 1	11908	Human T-lymphotropic virus 1	8400	ssRNA
D13942.1	Bovine polyomavirus	10627	Bos taurus polyomavirus 1	4697	dsDNA
D13954.1	Potato leafroll virus	12045	Potato leafroll virus	5883	ssRNA
D13957.1	Papaya mosaic virus	12181	Papaya mosaic virus	6656	ssRNA
D14066.1	Parsnip yellow fleck virus	12777	Parsnip yellow fleck virus	9871	ssRNA
D14449.2	Potato virus M	12167	Potato virus M	8533	ssRNA
D14691.1	Nilaparvata lugens reovirus segment S10	33724	Nilaparvata lugens reovirus	1430	dsRNA
D14704.1	Mungbean yellow mosaic virus DNA 2	33726	Mungbean yellow mosaic virus	2675	ssDNA
D14995.2	Apple stem grooving virus	28347	Apple stem grooving virus	6495	ssRNA
D16193.1	Potato mop-top virus RNA 3	37128	Potato mop-top virus	2315	ssRNA
D21208.1	Human papillomavirus type 67	37120	Human papillomavirus type 67	7801	dsDNA
D21829.1	Apple stem pitting virus	35350	Apple stem pitting virus	9306	ssRNA
D26017.1	Bamboo mosaic virus	35286	Bamboo mosaic virus	6366	ssRNA
D26079.1	Canine parvovirus	10788	Canine parvovirus	5075	ssDNA
D29630.1	Clover yellow mosaic virus	12177	Clover yellow mosaic virus	7015	ssRNA
D63936.1	Beet necrotic yellow vein virus RNA-5	31721	Beet necrotic yellow vein virus	1320	ssRNA
D83749.1	Bean yellow mosaic virus	12197	Bean yellow mosaic virus	9532	ssRNA
D86123.1	Japanese iris necrotic ring virus	77344	Japanese iris necrotic ring virus	4014	ssRNA
D86371.1	Sweet potato feathery mottle virus	12844	Sweet potato feathery mottle virus	10820	ssRNA
D86635.1	Wheat yellow mosaic virus RNA2	75746	Wheat yellow mosaic virus	3659	ssRNA
D90252.1	Human papillomavirus type 5b	10599	Human papillomavirus type 5b	7779	dsDNA
D90400.1	Human papillomavirus type 58	10598	Human papillomavirus type 58	7824	dsDNA
D90457.1	Coxsackievirus A24	12089	Coxsackievirus A24	7461	ssRNA
DQ000496.1	Human bocavirus isolate st2	329641	Human bocavirus	5299	ssDNA
DQ002873.1	Penaeus monodon hepandensovirus 1	1513204	Penaeus monodon hepandensovirus 1	6321	ssDNA
DQ008355.1	Human herpesvirus 3 strain VariVax	10335	Human alphaherpesvirus 3	124815	dsDNA
DQ011234.1	Lisianthus necrosis virus	334425	Lisianthus necrosis virus	4764	ssRNA
DQ011855.1	Porcine hemagglutinating encephalomyelitis virus strain VW572	42005	Porcine hemagglutinating encephalomyelitis virus	30480	ssRNA
DQ013304.1	Newbury agent 1	331642	Newbury agent 1	7454	ssRNA
DQ017380.1	Trichoplusia ni single nucleopolyhedrovirus	332054	Trichoplusia ni single nucleopolyhedrovirus	134394	dsDNA
DQ028633.1	Human astrovirus 5 isolate Goiania/GO/12/94/Brazil	35741	Human astrovirus 5	6762	ssRNA
DQ058829.1	Sapovirus Ehime1107/2002/JP	334584	Sapovirus Ehime1107/2002/JP	7427	ssRNA
DQ070852.1	Human astrovirus 4	35300	Human astrovirus 4	6723	ssRNA
DQ080078.1	Human papillomavirus type 103	338323	Human papillomavirus type 103	7263	dsDNA
DQ080079.1	Human papillomavirus type 68a	338322	Human papillomavirus type 68a	7822	dsDNA
DQ080080.1	Human papillomavirus type 97	338324	Human papillomavirus type 97	7843	dsDNA
DQ080081.1	Human papillomavirus type 101	915425	Human papillomavirus type 101	7259	dsDNA
DQ080082.1	Human papillomavirus type 106	338326	Human papillomavirus type 106	8035	dsDNA
DQ080083.1	Human papillomavirus type 102	338327	Human papillomavirus type 102	8078	dsDNA
DQ083765.1	Pepper yellow leaf curl Indonesia virus isolate Bogor tomato	292477	Pepper yellow leaf curl Indonesia virus	2744	ssDNA
DQ086466.1	Human adenovirus 3	45659	Human adenovirus B3	35343	dsDNA
DQ090005.2	Human papillomavirus type 38b subtype FA125	334514	Human papillomavirus type 38b	7400	dsDNA
DQ091200.1	Capra hircus papillomavirus 1	338903	Capra hircus papillomavirus 1	7542	dsDNA
DQ092436.1	Banana streak virus Acuminata Yunnan	334778	Banana streak virus Acuminata Yunnan	7722	dsDNA
DQ093792.1	Human T-lymphotropic virus 3 strain 2026ND	28332	Human T-lymphotropic virus 3	8917	ssRNA
DQ098913.1	Bovine papillomavirus 8	374077	Bovine papillomavirus 8	7791	dsDNA
DQ098917.1	Bovine papillomavirus type 8-EB	374078	Bovine papillomavirus type 8-EB	7773	dsDNA
DQ100076.1	Duck circovirus isolate 33753-52	324685	Duck circovirus	1991	ssDNA
DQ100461.1	Beilong virus	341053	Beilong virus	19212	ssRNA
DQ112227.1	Kelp fly virus	340921	Kelp fly virus	11034	ssRNA
DQ120516.1	Macacine herpesvirus 3	47929	Macacine betaherpesvirus 3	215678	dsDNA
DQ123841.1	Agrotis segetum nucleopolyhedrovirus	31508	Agrotis segetum nucleopolyhedrovirus A	147544	dsDNA
DQ146997.1	Raven circovirus isolate 4-1131	345250	Raven circovirus	1898	ssDNA
DQ149153.1	Papiine herpesvirus 2	340907	Papiine alphaherpesvirus 2	156487	dsDNA
DQ172906.1	Starling circovirus	349370	Starling circovirus	2063	ssDNA
DQ174103.1	Atlantic salmon swim bladder sarcoma virus	348296	Atlantic salmon swim bladder sarcoma virus	10305	ssRNA
DQ180494.1	Uncia uncia papillomavirus type 1	348686	Uncia uncia papillomavirus type 1	8078	dsDNA
DQ186554.1	Maize Iranian mosaic virus	348823	Maize Iranian mosaic nucleorhabdovirus	12381	ssRNA
DQ192570.1	Crow polyomavirus	349563	Crow polyomavirus	5079	dsDNA
DQ192571.1	Finch polyomavirus	349564	Finch polyomavirus	5278	dsDNA
DQ196318.1	Mouse parvovirus 3	344970	Mouse parvovirus 3	4787	ssDNA
DQ196319.1	Mouse parvovirus 2	344971	Mouse parvovirus 2	4756	ssDNA
DQ218419.1	Porcine circovirus 2 strain SD3	348291	Porcine circovirus 2 strain SD3	1767	ssDNA
DQ218420.1	Porcine circovirus 2 strain SD5	348292	Porcine circovirus 2 strain SD5	1767	ssDNA
DQ218421.1	Porcine circovirus 2 strain SD6	348293	Porcine circovirus 2 strain SD6	1767	ssDNA
DQ219415.1	Angelonia flower break virus	352882	Angelonia flower break virus	3964	ssRNA
DQ227315.1	Cucumber leaf spot virus	165432	Cucumber leaf spot virus	4433	ssRNA
DQ238861.1	Giardia canis virus	353633	Giardia canis virus	6276	dsRNA
DQ241301.1	Xenotropic MuLV-related virus VP35	356663	Xenotropic MuLV-related virus VP35	8185	ssRNA
DQ241302.1	Xenotropic MuLV-related virus VP42	356664	Xenotropic MuLV-related virus VP42	8185	ssRNA
DQ256123.1	Capsicum chlorosis virus segment S	163325	Capsicum chlorosis virus	3477	ssRNA
DQ269468.1	Micromys minutus papillomavirus 1	10568	Micromys minutus papillomavirus 1	7393	dsDNA
DQ272128.1	Equine rhinitis A virus strain U188	47000	Equine rhinitis A virus	7444	ssRNA
DQ280493.1	Rabbit hemorrhagic disease virus	11976	Rabbit hemorrhagic disease virus	7437	ssRNA
DQ286292.1	Rosy apple aphid virus	359302	Rosy apple aphid virus	9992	ssRNA
DQ288858.2	Spodoptera litura granulovirus	359919	Spodoptera litura granulovirus	124121	dsDNA
DQ288865.1	Homalodisca coagulata virus-1	359812	Homalodisca coagulata virus-1	9345	ssRNA
DQ294633.1	Mengo virus isolate Rz-pMwt	12107	Mengo virus	7765	ssRNA
DQ295066.1	Canine papillomavirus 3	360397	Canine papillomavirus 3	7801	dsDNA
DQ299908.1	Daphne mosaic virus	578107	Daphne mosaic virus	9548	ssRNA
DQ315364.2	Human adenovirus 41 isolate Tak	10524	Human adenovirus 41	34188	dsDNA
DQ317692.1	Neodiprion abietis NPV	204507	Neodiprion abietis NPV	84264	dsDNA
DQ321720.2	Nora virus	363716	Nora virus	11908	ssRNA
DQ328874.1	Mopeia virus segment S	11629	Mopeia mammarenavirus	3384	ssRNA
DQ328877.1	Ippy virus segment S	55096	Ippy mammarenavirus	3366	ssRNA
DQ333351.1	Choristoneura occidentalis granulovirus	364745	Choristoneura occidentalis granulovirus	104710	dsDNA
DQ335246.2	Adeno-associated virus-Go.1	296148	Adeno-associated virus-Go.1	4636	ssDNA
DQ335247.1	Bovine parvovirus-1 strain Abinanti	365609	Bovine parvovirus-1	5515	ssDNA
DQ339101.1	Human coronavirus HKU1 strain N5P8 genotype A/B recombinant	290028	Human coronavirus HKU1	29755	ssRNA
DQ344807.1	Human papillomavirus type 13	10573	Human papillomavirus type 13	7880	dsDNA
DQ355023.1	Bell pepper mottle virus	368735	Bell pepper mottle virus	6375	ssRNA
DQ356948.1	Nile crocodilepox virus	1285600	Nile crocodilepox virus	190054	dsDNA
DQ356949.1	Maracuja mosaic virus	368736	Maracuja mosaic virus	6794	ssRNA
DQ357218.1	Raspberry leaf mottle virus	326941	Raspberry leaf mottle virus	17481	ssRNA
DQ358078.1	Coxsackievirus A20 serotype CAV20a	42782	Coxsackievirus A20	7444	ssRNA
DQ365814.1	Avian leukosis virus strain MQNCSU	11864	Avian leukosis virus	7704	ssRNA
DQ366842.1	Rousettus aegyptiacus papillomavirus 1	369584	Rousettus aegyptiacus papillomavirus 1	7970	dsDNA
DQ369797.1	Norovirus Hu/Guangzhou/NVgz01/CHN	370037	Norovirus Hu/Guangzhou/NVgz01/CHN	7558	ssRNA
DQ388880.1	Tomato torrado virus segment RNA2	370833	Tomato torrado virus	5403	ssRNA
DQ393829.1	Human adenovirus 49	218120	Human adenovirus 49	35215	dsDNA
DQ399289.1	Gremmeniella abietina type B RNA virus XL1	374005	Gremmeniella abietina type B RNA virus XL1	10375	dsRNA
DQ399290.1	Gremmeniella abietina type B RNA virus XL2	374006	Gremmeniella abietina type B RNA virus XL2	10374	dsRNA
DQ399707.1	Xenotropic MuLV-related virus VP62	373193	Xenotropic MuLV-related virus VP62	8185	ssRNA
DQ399789.1	Siniperca chuatsi rhabdovirus	373862	Siniperca chuatsi rhabdovirus	11545	ssRNA
DQ412042.1	Bat SARS CoV Rf1/2004	347537	Bat SARS CoV Rf1/2004	29709	ssRNA
DQ412043.1	Bat SARS CoV Rm1/2004	347536	Bat SARS CoV Rm1/2004	29749	ssRNA
DQ447649.1	Ravn virus - Ravn, Kenya, 1987	378809	Ravn virus - Ravn, Kenya, 1987	19114	ssRNA
DQ447652.1	Lake Victoria marburgvirus - DRC1999 strain 09DRC99	378831	Lake Victoria marburgvirus - DRC1999	19114	ssRNA
DQ447657.1	Lake Victoria marburgvirus - Angola2005 strain Ang0214	378830	Lake Victoria marburgvirus - Angola2005	19114	ssRNA
DQ451009.1	Banana streak virus isolate GD	69577	Banana streak virus	6950	dsDNA
DQ455582.1	Passiflora latent carlavirus	379892	Passiflora latent carlavirus	8386	ssRNA
DQ456824.1	Norovirus Hu/MK04/2004/JP	379081	Norovirus Hu/MK04/2004/JP	7536	ssRNA
DQ457003.1	Plutella xylostella multiple nucleopolyhedrovirus isolate CL3	379891	Plutella xylostella multiple nucleopolyhedrovirus	134417	dsDNA
DQ473478.1	Dracaena mottle virus	380669	Dracaena mottle virus	7531	dsDNA
DQ473485.1	Human rhinovirus B3	44130	Human rhinovirus B3	7208	ssRNA
DQ473486.1	Human rhinovirus B6	147681	Human rhinovirus B6	7216	ssRNA
DQ473488.1	Human rhinovirus B48	147679	Rhinovirus B48	7214	ssRNA
DQ473489.1	Human rhinovirus B70	185926	Human rhinovirus B70	7223	ssRNA
DQ473490.1	Human rhinovirus B4	185889	Human rhinovirus B4	7212	ssRNA
DQ473491.1	Human rhinovirus A41	185909	Human rhinovirus A41	7145	ssRNA
DQ473492.1	Human rhinovirus A73	185928	Human rhinovirus A73	7140	ssRNA
DQ473493.1	Human rhinovirus A15	185894	Human rhinovirus A15	7134	ssRNA
DQ473494.1	Human rhinovirus A74	185929	Human rhinovirus A74	7120	ssRNA
DQ473497.1	Human rhinovirus A23	12135	Human rhinovirus A23	7025	ssRNA
DQ473499.1	Human rhinovirus A44	185910	Human rhinovirus A44	7123	ssRNA
DQ473500.1	Human rhinovirus A59	185918	Human rhinovirus A59	7135	ssRNA
DQ473504.1	Human rhinovirus A88	185939	Human rhinovirus A88	7143	ssRNA
DQ473505.1	Human rhinovirus A36	147673	Human rhinovirus A36	7141	ssRNA
DQ473506.1	Human rhinovirus A46	167324	Human rhinovirus A46	7149	ssRNA
DQ473507.1	Human rhinovirus A53	185913	Human rhinovirus A53	7143	ssRNA
DQ473508.1	Human rhinovirus A28	147672	Human rhinovirus A28	7148	ssRNA
DQ473510.1	Human rhinovirus A75	185930	Human rhinovirus A75	7137	ssRNA
DQ473511.1	Human rhinovirus A55	185915	Human rhinovirus A55	7036	ssRNA
DQ480514.1	Hepatitis C virus subtype 6a strain 6a63	31655	Hepatitis C virus subtype 6a	9358	ssRNA
DQ486030.2	Antheraea pernyi nucleopolyhedrovirus	161494	Antheraea pernyi nucleopolyhedrovirus	126630	dsDNA
DQ517337.1	Trichoplusia ni ascovirus 2c	328615	Trichoplusia ni ascovirus 2c	174059	dsDNA
DQ525916.1	St. Louis encephalitis virus strain Kern217	11080	St. Louis encephalitis virus	10940	ssRNA
DQ640652.1	SARS coronavirus GDH-BJH01	388737	SARS coronavirus GDH-BJH01	29746	ssRNA
DQ643392.1	Aedes taeniorhynchus iridescent virus	386586	Aedes taeniorhynchus iridescent virus	191100	dsDNA
DQ645484.1	Pepper veinal mottle virus	255066	Pepper veinal mottle virus	9792	ssRNA
DQ648794.1	Bat coronavirus (BtCoV/133/2005)	389230	Bat coronavirus (BtCoV/133/2005)	30307	ssRNA
DQ648856.1	Bat CoV 273/2005	389166	Bat CoV 273/2005	29704	ssRNA
DQ648857.1	Bat CoV 279/2005	389167	Bat CoV 279/2005	29741	ssRNA
DQ658413.1	Norovirus Hu/GII.4/MD-2004/2004/US	392172	Norovirus Hu/GII.4/MD-2004/2004/US	7558	ssRNA
DQ658743.1	Turnip vein-clearing virus	29272	Turnip vein-clearing virus	6179	ssRNA
DQ660333.1	Malva mosaic virus	392174	Malva mosaic virus	6858	ssRNA
DQ664501.1	Mastomys coucha papillomavirus 2	392505	Mastomys coucha papillomavirus 2	7522	dsDNA
DQ665652.1	Ranid herpesvirus 2 strain ATCC VR-568	389214	Ranid herpesvirus 2	231801	dsDNA
DQ665917.1	Ranid herpesvirus 1 strain McKinnell	85655	Ranid herpesvirus 1	220859	dsDNA
DQ666332.1	Bean common mosaic virus strain NL4	12196	Bean common mosaic virus	10037	ssRNA
DQ778300.1	Human bocavirus WLL-1	394504	Human bocavirus WLL-1	5297	ssDNA
DQ792504.1	Horsepox virus isolate MNR-76	397342	Horsepox virus	212633	dsDNA
DQ792570.1	Simian adenovirus 7	10532	Simian adenovirus 7	31045	dsDNA
DQ811787.1	PRCV ISU-1	398815	PRCV ISU-1	27550	ssRNA
DQ812092.1	Duck hepatitis virus DHV-HSS	398066	Duck hepatitis virus DHV-HSS	7691	ssRNA
DQ812093.1	Duck hepatitis A virus 3 isolate AP-04114	1006063	Duck hepatitis A virus 3	7775	ssRNA
DQ812094.2	Duck hepatitis A virus 1 isolate DHV-HS	1006061	Duck hepatitis A virus 1	7702	ssRNA
DQ813662.1	Anticarsia gemmatalis nucleopolyhedrovirus	31507	Anticarsia gemmatalis nucleopolyhedrovirus	132239	dsDNA
DQ821938.1	Basella rugose mosaic virus isolate AC	373398	Basella rugose mosaic virus	9804	ssRNA
DQ822073.1	Dioscorea bacilliform virus	52996	Dioscorea bacilliform virus	7261	dsDNA
DQ837165.1	Ectropis obliqua nucleopolyhedrovirus strain A1	59376	Ectropis obliqua nucleopolyhedrovirus	131204	dsDNA
DQ837641.1	Entebbe bat virus strain UgIL-30	64283	Entebbe bat virus	10510	ssRNA
DQ837642.1	Sepik virus strain MK7148	44026	Sepik virus	10793	ssRNA
DQ845074.1	Gull circovirus	400121	Gull circovirus	2035	ssDNA
DQ845075.1	Finch circovirus	400122	Finch circovirus	1962	ssDNA
DQ845787.1	Tomato yellow leaf curl Sardinia virus-Israel	398296	Tomato yellow leaf curl Sardinia virus-Israel	2773	ssDNA
DQ848678.1	Feline coronavirus strain FCoV C1Je	12663	Feline coronavirus	29277	ssRNA
DQ851493.1	Telosma mosaic virus isolate Hanoi	400394	Telosma mosaic virus	9689	ssRNA
DQ851494.1	Peace lily mosaic virus isolate Haiphong	400395	Peace lily mosaic virus	9882	ssRNA
DQ851495.1	Wild tomato mosaic virus isolate Laichau	400396	Wild tomato mosaic virus	9659	ssRNA
DQ851496.1	Banana bract mosaic virus	45661	Banana bract mosaic virus	9711	ssRNA
DQ860839.1	Strawberry chlorotic fleck-associated virus	399314	Strawberry chlorotic fleck-associated virus	17039	ssRNA
DQ868525.1	Wheat dwarf virus - [Taiyuan]	399784	Wheat dwarf virus - [Taiyuan]	2750	ssDNA
DQ871221.1	Tobacco leaf curl Thailand virus	409287	Tobacco leaf curl Thailand virus	2752	ssDNA
DQ890022.1	Paramecium bursaria Chlorella virus FR483	399781	Paramecium bursaria Chlorella virus FR483	321240	dsDNA
DQ898157.1	White bream virus strain DF24/00	405554	White bream virus	26660	ssRNA
DQ898166.1	Mouse parvovirus 1e	402802	Mouse parvovirus 1e	4805	ssDNA
DQ898174.1	SARS coronavirus strain CV7	227859	SARS coronavirus	29751	ssRNA
DQ900900.1	Human adenovirus 37	52275	Human adenovirus D37	35213	dsDNA
DQ902712.1	Enterovirus B84 isolate CIV2003-10603	318567	Enterovirus B84	7423	ssRNA
DQ902713.1	Enterovirus B100 isolate BAN2000-10500	325447	Enterovirus B100	7421	ssRNA
DQ911368.1	Murine norovirus strain Berlin/04/06/DE	357231	Murine norovirus	7390	ssRNA
DQ915164.2	Bovine coronavirus isolate Alpaca	404135	Bovine coronavirus isolate Alpaca	31076	ssRNA
DQ923122.2	Human adenovirus 52 isolate T03-2244	332179	Human adenovirus 52	34250	dsDNA
DQ995634.1	Coxsackievirus A11 strain BAN01-10589	42770	Coxsackievirus A11	7454	ssRNA
DQ995640.1	Coxsackievirus A13 strain BAN99-10419	42772	Coxsackievirus A13	7457	ssRNA
DQ995647.1	Coxsackievirus A22 strain ban99-10427	42783	Coxsackievirus A22	7401	ssRNA
EF011023.1	Alphavirus M1	97469	Alphavirus M1	11690	ssRNA
EF011559.1	Tomato yellow leaf curl China virus-[YN72]	408092	Tomato yellow leaf curl China virus-[YN72]	2739	ssDNA
EF014462.1	Murine norovirus 1 isolate MNV-1.CW3	223997	Murine norovirus 1	7382	ssRNA
EF015778.1	Maize streak virus isolate MSV-UWak56	10821	Maize streak virus	2687	ssDNA
EF015886.1	Enterovirus C96 strain BAN00-10488	325445	Enterovirus C96	7478	ssRNA
EF017707.1	Papaya ringspot virus P isolate DEL	12206	Papaya ringspot virus P	10317	ssRNA
EF028290.1	Macaca fascicularis papillomavirus type 1	419544	Macaca fascicularis papillomavirus type 1	7588	dsDNA
EF035042.2	Spodoptera frugiperda multiple nucleopolyhedrovirus isolate 3AP2	10455	Spodoptera frugiperda multiple nucleopolyhedrovirus	131331	dsDNA
EF043234.1	Potato apical leaf curl disease-associated satellite DNA beta	410826	Potato apical leaf curl disease-associated satellite DNA beta	1367	ssDNA
EF051629.2	Human parechovirus 1 isolate BNI-788St	12063	Human parechovirus 1	7355	ssRNA
EF065505.1	Bat coronavirus HKU4-1	424359	Bat coronavirus HKU4-1	30286	ssRNA
EF065506.1	Bat coronavirus HKU4-2	424360	Bat coronavirus HKU4-2	30286	ssRNA
EF065507.1	Bat coronavirus HKU4-3	424361	Bat coronavirus HKU4-3	30286	ssRNA
EF065508.1	Bat coronavirus HKU4-4	424362	Bat coronavirus HKU4-4	30316	ssRNA
EF065509.1	Bat coronavirus HKU5-1	424363	Bat coronavirus HKU5-1	30482	ssRNA
EF065510.1	Bat coronavirus HKU5-2	424364	Bat coronavirus HKU5-2	30488	ssRNA
EF065511.1	Bat coronavirus HKU5-3	424365	Bat coronavirus HKU5-3	30488	ssRNA
EF065512.1	Bat coronavirus HKU5-5	424366	Bat coronavirus HKU5-5	30487	ssRNA
EF065513.1	Bat coronavirus HKU9-1	424367	Bat coronavirus HKU9-1	29114	ssRNA
EF065514.1	Bat coronavirus HKU9-2	424368	Bat coronavirus HKU9-2	29107	ssRNA
EF065515.1	Bat coronavirus HKU9-3	424369	Bat coronavirus HKU9-3	29136	ssRNA
EF065516.1	Bat coronavirus HKU9-4	424370	Bat coronavirus HKU9-4	29155	ssRNA
EF067320.1	Cotesia plutellae polydnavirus segment 14	256130	Cotesia plutellae polydnavirus	6349	dsDNA
EF067923.1	Duck hepatitis virus 2 strain 04G	427748	Duck hepatitis virus 2 strain 04G	7769	ssRNA
EF067924.1	Duck hepatitis virus 2 strain 90D	427749	Duck hepatitis virus 2 strain 90D	7769	ssRNA
EF091714.1	Ryegrass mottle virus	119910	Ryegrass mottle virus	4212	ssRNA
EF095490.1	Mapuera virus isolate BeAnn 370284 from Brazil	43140	Mapuera rubulavirus	15486	ssRNA
EF101928.1	Acanthocystis turfacea Chlorella virus 1	322019	Acanthocystis turfacea Chlorella virus 1	288047	dsDNA
EF107097.1	Human enterovirus 94	318572	Human enterovirus 94	7331	ssRNA
EF110891.1	Tomato leaf curl Sudan virus	270146	Tomato leaf curl Sudan virus	2781	ssDNA
EF117891.1	Human papillomavirus type 2	333751	Human papillomavirus type 2	7859	dsDNA
EF121005.1	Human adenovirus 64 strain human/USA/C/1993/64[P22H19F37],	1145295	Human adenovirus 64	35231	dsDNA
EF127906.1	KI polyomavirus Stockholm 60	423446	KI polyomavirus Stockholm 60	5040	dsDNA
EF127907.1	KI polyomavirus Stockholm 350	423447	KI polyomavirus Stockholm 350	5040	dsDNA
EF127908.1	KI polyomavirus Stockholm 380	423448	KI polyomavirus Stockholm 380	5040	dsDNA
EF133465.1	Heliothis virescens ascovirus 3e	260797	Heliothis virescens ascovirus 3e	186262	dsDNA
EF133960.1	Porcine endogenous retrovirus C	509154	Porcine endogenous retrovirus C	8899	ssRNA
EF157976.1	European bat lyssavirus 1 isolate RV9	57482	European bat 1 lyssavirus	11966	ssRNA
EF157977.2	European bat lyssavirus 2 isolate RV1333	57483	European bat 2 lyssavirus	11930	ssRNA
EF165067.2	Saffold virus	434309	Saffold virus	8115	ssRNA
EF165536.1	Crassocephalum yellow vein virus - Jinghong	417288	Crassocephalum yellow vein virus - Jinghong	2745	ssDNA
EF173414.1	Human rhinovirus A11	39767	Human rhinovirus A11	7125	ssRNA
EF173415.1	Human rhinovirus A12	147684	Human rhinovirus A12	7124	ssRNA
EF173420.1	Human rhinovirus B17	150904	Human rhinovirus B17	7219	ssRNA
EF173423.1	Human rhinovirus B37	147680	Human rhinovirus B37	7216	ssRNA
EF173425.1	Human rhinovirus B93	167327	Human rhinovirus B93	7215	ssRNA
EF185992.1	Porcine epidemic diarrhea virus strain LZC from China	28295	Porcine epidemic diarrhea virus	28042	ssRNA
EF190215.1	Pepper leaf curl virus satellite DNA beta	436242	Pepper leaf curl virus satellite DNA beta	1361	ssDNA
EF190217.1	Pepper leaf curl virus isolate Varanasi	436241	Pepper leaf curl virus isolate Varanasi	2750	ssDNA
EF195384.1	Steller sea lion vesivirus	436911	Steller sea lion vesivirus	8305	ssRNA
EF198240.1	Marine RNA virus SOG	439014	Marine RNA virus SOG	4449	ssRNA
EF198241.1	Marine RNA virus JP-A	439015	Marine RNA virus JP-A	9236	ssRNA
EF198242.1	Marine RNA virus JP-B	439016	Marine RNA virus JP-B	8926	ssRNA
EF202833.1	Ljungan virus strain 87-012G	172314	Ljungan virus	7635	ssRNA
EF203066.1	Rhinolophus bat coronavirus HKU2	693998	Rhinolophus bat coronavirus HKU2	27164	ssRNA
EF203088.1	Gryllus bimaculatus nudivirus	432587	Gryllus bimaculatus nudivirus	96944	dsDNA
EF207438.1	Nootka lupine vein clearing virus	283876	Nootka lupine vein clearing virus	4172	ssRNA
EF219380.1	Israeli acute paralysis virus	294365	Israeli acute paralysis virus	9499	ssRNA
EF219408.1	Tobacco vein banding mosaic virus	33765	Tobacco vein banding mosaic virus	9570	ssRNA
EF395818.1	Sus scrofa papillomavirus 1	446138	Sus scrofa papillomavirus 1	7260	dsDNA
EF420157.1	Tanapox virus isolate TPV-RoC	99000	Tanapox virus	144553	dsDNA
EF422221.1	Human papillomavirus type 107	427343	Human papillomavirus type 107	7562	dsDNA
EF424615.1	Bovine coronavirus E-AH65	422217	Bovine coronavirus E-AH65	31017	ssRNA
EF424616.1	Bovine coronavirus E-AH65-TC	422218	Bovine coronavirus E-AH65-TC	30970	ssRNA
EF424617.1	Bovine coronavirus R-AH65	422214	Bovine coronavirus R-AH65	31016	ssRNA
EF424618.1	Bovine coronavirus R-AH65-TC	422215	Bovine coronavirus R-AH65-TC	30995	ssRNA
EF424619.1	Bovine coronavirus E-AH187	422220	Bovine coronavirus E-AH187	30995	ssRNA
EF424620.1	Bovine coronavirus R-AH187	422219	Bovine coronavirus R-AH187	30964	ssRNA
EF424621.1	Sable antelope coronavirus US/OH1/2003	422138	Sable antelope coronavirus US/OH1/2003	30995	ssRNA
EF424622.1	Giraffe coronavirus US/OH3-TC/2006	422141	Giraffe coronavirus US/OH3-TC/2006	30979	ssRNA
EF424623.1	Giraffe coronavirus US/OH3/2003	422139	Giraffe coronavirus US/OH3/2003	31002	ssRNA
EF424624.1	Calf-giraffe coronavirus US/OH3/2006	422140	Calf-giraffe coronavirus US/OH3/2006	30979	ssRNA
EF424625.1	Hepatitis C virus subtype 6q	467339	Hepatitis C virus subtype 6q	9463	ssRNA
EF424626.1	Hepatitis C virus subtype 6p	438881	Hepatitis C virus subtype 6p	9453	ssRNA
EF424627.1	Hepatitis C virus subtype 6o	413257	Hepatitis C virus subtype 6o	9450	ssRNA
EF424628.1	Hepatitis C virus subtype 6l	413256	Hepatitis C virus subtype 6l	9453	ssRNA
EF424629.1	Hepatitis C virus subtype 6c	438880	Hepatitis C virus subtype 6c	9459	ssRNA
EF428566.1	Solenopsis invicta virus 2	439491	Solenopsis invicta virus 2	11319	ssRNA
EF429197.1	West Nile virus SPU116/89	449278	West Nile virus SPU116/89	11052	ssRNA
EF429198.1	West Nile virus SA93/01	449277	West Nile virus SA93/01	11052	ssRNA
EF429199.1	West Nile virus SA381/00	449279	West Nile virus SA381/00	11052	ssRNA
EF429200.1	West Nile virus H442	449280	West Nile virus H442	11051	ssRNA
EF441262.1	Human bocavirus WLL-2	430048	Human bocavirus WLL-2	5297	ssDNA
EF442780.1	Southern tomato virus	591166	Southern tomato virus	3437	dsRNA
EF444553.1	WU Polyomavirus strain S4	440266	WU Polyomavirus	5229	dsDNA
EF446132.1	Lake Victoria marburgvirus - Ci67	448086	Lake Victoria marburgvirus - Ci67	19112	ssRNA
EF446615.1	Equine coronavirus strain NC99	136187	Equine coronavirus	30992	ssRNA
EF458639.1	Ageratum yellow vein virus	44560	Ageratum yellow vein virus	2753	ssDNA
EF465536.1	Cotton leaf curl Multan betasatellite	306025	Cotton leaf curl Multan betasatellite	1346	ssDNA
EF467176.1	Human papillomavirus type 88	337054	Human papillomavirus type 88	7326	dsDNA
EF494181.1	Lucky bamboo bacilliform virus	446549	Lucky bamboo bacilliform virus	7522	dsDNA
EF506570.1	Spiroplasma kunkelii virus SkV1_CR2-3x	455649	Spiroplasma virus SkV1CR23x	7870	ssDNA
EF517277.1	Brevicoryne brassicae picorna-like virus	436447	Brevicoryne brassicae virus - UK	10180	ssRNA
EF520289.1	KI polyomavirus isolate Brisbane 003	423445	KI polyomavirus	5040	dsDNA
EF536349.1	Ursus maritimus papillomavirus 1	461322	Ursus maritimus papillomavirus 1	7582	dsDNA
EF536859.1	Wheat dwarf virus - [Gansu Gangu] isolate GSGG05-1	452663	Wheat dwarf virus - [Gansu Gangu]	2750	ssDNA
EF536861.1	Wheat dwarf virus - [Henan zhengzhou] isolate HNZZ05	452665	Wheat dwarf virus - [Henan zhengzhou]	2750	ssDNA
EF536868.1	Wheat dwarf virus - [Hebei Shijiazhuang] isolate HBSJZ06-9	452664	Wheat dwarf virus - [Hebei Shijiazhuang]	2750	ssDNA
EF536873.1	Wheat dwarf virus - [Sanxi Taiyuan] isolate SXTY05-2	452666	Wheat dwarf virus - [Sanxi Taiyuan]	2750	ssDNA
EF536876.1	Wheat dwarf virus - [Sanxi Yuncheng] isolate SXYC05-3	452668	Wheat dwarf virus - [Sanxi Yuncheng]	2750	ssDNA
EF536878.1	Wheat dwarf virus - [Sanxi Yangling] isolate SXYL05-2	452667	Wheat dwarf virus - [Sanxi Yangling]	2750	ssDNA
EF536886.1	Wheat dwarf virus - [Yunnan Kunming] isolate YNKM06-2	452669	Wheat dwarf virus - [Yunnan Kunming]	2750	ssDNA
EF546442.1	Plum bark necrosis stem pitting-associated virus	675077	Plum bark necrosis stem pitting-associated virus	14214	ssRNA
EF552433.1	Tomato zonate spot virus segment S	460926	Tomato zonate spot virus	3279	ssRNA
EF552688.1	Foot-and-mouth disease virus O/UKG/3952/2001	461287	Foot-and-mouth disease virus O/UKG/3952/2001	8193	ssRNA
EF552689.1	Foot-and-mouth disease virus O/UKG/4141/2001	461288	Foot-and-mouth disease virus O/UKG/4141/2001	8193	ssRNA
EF552690.1	Foot-and-mouth disease virus O/UKG/7039/2001	461289	Foot-and-mouth disease virus O/UKG/7039/2001	8193	ssRNA
EF552691.1	Foot-and-mouth disease virus O/UKG/9161/2001	461290	Foot-and-mouth disease virus O/UKG/9161/2001	8193	ssRNA
EF552692.1	Foot-and-mouth disease virus O/UKG/7299/2001	461291	Foot-and-mouth disease virus O/UKG/7299/2001	8195	ssRNA
EF552693.1	Foot-and-mouth disease virus O/UKG/4014/2001	461292	Foot-and-mouth disease virus O/UKG/4014/2001	8193	ssRNA
EF552694.1	Foot-and-mouth disease virus O/UKG/4998/2001	461293	Foot-and-mouth disease virus O/UKG/4998/2001	8194	ssRNA
EF552695.1	Foot-and-mouth disease virus O/UKG/9443/2001	461294	Foot-and-mouth disease virus O/UKG/9443/2001	8193	ssRNA
EF552696.1	Foot-and-mouth disease virus O/UKG/5470/2001	461295	Foot-and-mouth disease virus O/UKG/5470/2001	8193	ssRNA
EF552697.1	Foot-and-mouth disease virus O/UKG/5681/2001	461296	Foot-and-mouth disease virus O/UKG/5681/2001	8193	ssRNA
EF554577.1	Okra mosaic virus isolate PV-0264	70822	Okra mosaic virus	6223	ssRNA
EF555644.1	Human enterovirus C99	418905	Enterovirus C99	7447	ssRNA
EF555645.1	Human enterovirus C102	460162	Human enterovirus C102	7438	ssRNA
EF558545.1	Potato virus Y strain (N)W isolate Wilga	444180	Potato virus Y strain (N)W	9698	ssRNA
EF558838.1	Macaca fascicularis papillomavirus type 7	471185	Macaca fascicularis papillomavirus type 7	8063	dsDNA
EF558839.2	Macaca fascicularis papillomavirus type 3	471181	Macaca fascicularis papillomavirus type 3	7935	dsDNA
EF558840.1	Macaca fascicularis papillomavirus type 6	471184	Macaca fascicularis papillomavirus type 6	7943	dsDNA
EF558841.1	Macaca fascicularis papillomavirus type 4	471182	Macaca fascicularis papillomavirus type 4	7950	dsDNA
EF558842.1	Macaca fascicularis papillomavirus type 8	471186	Macaca fascicularis papillomavirus type 8	8001	dsDNA
EF558843.1	Macaca fascicularis papillomavirus type 5	471183	Macaca fascicularis papillomavirus type 5	7990	dsDNA
EF564601.1	Human adenovirus 3+11p strain OvAd2	459785	Human adenovirus 3+11p	35355	dsDNA
EF568108.1	Glossina pallidipes salivary gland hypertrophy virus	379529	Glossina pallidipes salivary gland hypertrophy virus	190032	DNA
EF579955.1	Moroccan watermelon mosaic virus	167129	Moroccan watermelon mosaic virus	9730	ssRNA
EF582386.1	Rhinovirus C strain 025	463676	Rhinovirus C	7114	ssRNA
EF584447.1	Human bocavirus WLL-3	444473	Human bocavirus WLL-3	5297	ssDNA
EF584537.1	Canine papillomavirus 4	464980	Canine papillomavirus 4	7742	dsDNA
EF589670.1	Maize white line mosaic virus	445227	Maize white line mosaic virus	4293	ssRNA
EF591300.1	Rhesus papillomavirus type 1b	464935	Rhesus papillomavirus type 1b	8025	dsDNA
EF612701.1	Wongabel virus	318854	Wongabel hapavirus	13196	ssRNA
EF614258.1	West Caucasian bat virus	249584	West Caucasian bat lyssavirus	12278	ssRNA
EF614259.1	Aravan virus	211977	Aravan lyssavirus	11918	ssRNA
EF614260.1	Irkut virus	249583	Irkut lyssavirus	11980	ssRNA
EF614261.1	Khujand virus	237716	Khujand lyssavirus	11903	ssRNA
EF620536.1	Tobacco leaf curl Japan virus	223332	Tobacco leaf curl Japan virus	2761	ssDNA
EF646380.1	Atlantic salmon paramyxovirus	381543	Salmon aquaparamyxovirus	16965	ssRNA
EF667343.1	Simian enterovirus 46	469958	Simian enterovirus 46	7395	ssRNA
EF667344.1	Enterovirus A92 strain RJG7	469959	Enterovirus A92	7379	ssRNA
EF680235.1	Capreolus capreolus papillomavirus 1	470214	Capreolus capreolus papillomavirus 1	8032	dsDNA
EF687738.1	Lettuce yellow mottle virus	471285	Lettuce yellow mottle virus	12926	ssRNA
EF693898.1	Peach chlorotic mottle virus	471498	Peach chlorotic mottle virus	9005	ssRNA
EU000534.1	Melon aphid-borne yellows virus	471717	Melon aphid-borne yellows virus	5674	ssRNA
EU000535.1	Cucurbit aphid-borne yellows virus	91753	Cucurbit aphid-borne yellows virus	5682	ssRNA
EU001266.1	Glyptapanteles flavicoxis bracovirus segment 9	451706	Glyptapanteles flavicoxis bracovirus	3759	dsDNA
EU004663.1	Murine norovirus GV/WU11/2005/USA	463709	Murine norovirus GV/WU11/2005/USA	7390	ssRNA
EU004664.1	Murine norovirus GV/WU12/2005/USA	463710	Murine norovirus GV/WU12/2005/USA	7384	ssRNA
EU004665.1	Murine norovirus GV/WU20/2005/USA	463711	Murine norovirus GV/WU20/2005/USA	7383	ssRNA
EU004666.1	Murine norovirus GV/WU21/2005/USA	463712	Murine norovirus GV/WU21/2005/USA	7380	ssRNA
EU004667.1	Murine norovirus GV/WU22/2005/USA	463713	Murine norovirus GV/WU22/2005/USA	7383	ssRNA
EU004668.1	Murine norovirus GV/WU23/2005/USA	463714	Murine norovirus GV/WU23/2005/USA	7383	ssRNA
EU004669.1	Murine norovirus GV/WU24/2005/USA	463715	Murine norovirus GV/WU24/2005/USA	7383	ssRNA
EU004670.1	Murine norovirus GV/WU25/2005/USA	463716	Murine norovirus GV/WU25/2005/USA	7383	ssRNA
EU004671.1	Murine norovirus GV/WU26/2005/USA	463717	Murine norovirus GV/WU26/2005/USA	7384	ssRNA
EU004672.1	Murine norovirus GV/CR1/2005/USA	463718	Murine norovirus GV/CR1/2005/USA	7382	ssRNA
EU004673.1	Murine norovirus GV/CR3/2005/USA	463719	Murine norovirus GV/CR3/2005/USA	7383	ssRNA
EU004674.1	Murine norovirus GV/CR4/2005/USA	463720	Murine norovirus GV/CR4/2005/USA	7382	ssRNA
EU004675.1	Murine norovirus GV/CR5/2005/USA	463721	Murine norovirus GV/CR5/2005/USA	7382	ssRNA
EU004676.1	Murine norovirus GV/CR6/2005/USA	463722	Murine norovirus GV/CR6/2005/USA	7383	ssRNA
EU004677.1	Murine norovirus GV/CR7/2005/USA	463723	Murine norovirus GV/CR7/2005/USA	7380	ssRNA
EU004678.1	Murine norovirus GV/CR10/2005/USA	463724	Murine norovirus GV/CR10/2005/USA	7386	ssRNA
EU004679.1	Murine norovirus GV/CR11/2005/USA	463725	Murine norovirus GV/CR11/2005/USA	7386	ssRNA
EU004680.1	Murine norovirus GV/CR13/2005/USA	463726	Murine norovirus GV/CR13/2005/USA	7386	ssRNA
EU004681.1	Murine norovirus GV/CR15/2005/USA	463727	Murine norovirus GV/CR15/2005/USA	7389	ssRNA
EU004682.1	Murine norovirus GV/CR17/2005/USA	463728	Murine norovirus GV/CR17/2005/USA	7389	ssRNA
EU004683.1	Murine norovirus GV/CR18/2005/DEU	463729	Murine norovirus GV/CR18/2005/DEU	7381	ssRNA
EU010385.1	Spider monkey foamy virus	472571	Spider monkey foamy virus	12212	ssRNA
EU020009.1	Potato rough dwarf virus isolate Arg	106118	Potato rough dwarf virus	8404	ssRNA
EU024118.1	Okra yellow crinkle virus-[Mali]	454126	Okra yellow crinkle virus-[Mali]	2791	ssDNA
EU024119.1	Okra leaf curl virus-[Mali]	454125	Okra leaf curl virus-[Mali]	2791	ssDNA
EU024120.1	Okra leaf curl Mali virus	454129	Okra leaf curl Mali virus	2780	ssDNA
EU024678.1	Rose spring dwarf-associated virus	474454	Rose spring dwarf-associated virus	5808	ssRNA
EU030001.1	RD114 retrovirus isolate SC3C	11834	RD114 retrovirus	8406	ssRNA
EU034539.1	Bougainvillea chlorotic vein banding virus	263892	Bougainvillea chlorotic vein banding virus	8759	dsDNA
EU037962.1	Chikungunya virus Wuerzburg 1	466217	Chikungunya virus Wuerzburg 1	11805	ssRNA
EU056310.1	Swan circovirus	459957	Swan circovirus	1785	ssDNA
EU057184.1	Porcine circovirus 2 Z0161b/03	479171	Porcine circovirus 2 Z0161b/03	1768	ssDNA
EU057185.1	Porcine circovirus 2 P0404c/03	479166	Porcine circovirus 2 P0404c/03	1767	ssDNA
EU057186.1	Porcine circovirus 2 T0181c/03	479169	Porcine circovirus 2 T0181c/03	1768	ssDNA
EU057187.1	Porcine circovirus 2 U0168/03	479170	Porcine circovirus 2 U0168/03	1768	ssDNA
EU057188.1	Porcine circovirus 2 S0255/210/03	479168	Porcine circovirus 2 S0255/210/03	1768	ssDNA
EU057189.1	Porcine circovirus 2 R0255/209/03	479167	Porcine circovirus 2 R0255/209/03	1768	ssDNA
EU069819.1	Bandicoot papillomatosis carcinomatosis virus type 1	479058	Bandicoot papillomatosis carcinomatosis virus type 1	7295	dsDNA
EU074853.1	Ligustrum necrotic ringspot virus	478550	Ligustrum necrotic ringspot virus	8412	ssRNA
EU076703.3	Citrus tristeza virus B165	12162	Citrus tristeza virus	19247	ssRNA
EU081018.1	Cocksfoot mild mosaic virus	479060	Cocksfoot mild mosaic virus	4198	ssRNA
EU082131.1	Black raspberry virus F	463392	Black raspberry virus F	5077	dsRNA
EU095850.1	Turkey coronavirus	11152	Turkey coronavirus	27657	ssRNA
EU111742.1	Beluga Whale coronavirus SW1	694015	Beluga Whale coronavirus SW1	31686	ssRNA
EU140838.1	Simian hepatitis A virus	12101	Simian hepatitis A virus	7425	ssRNA
EU142040.1	Seal picornavirus type 1	471728	Seal picornavirus type 1	6718	ssRNA
EU143843.1	Avastrovirus 3 strain TAstV/AK/98	1239439	Avastrovirus 3	7348	ssRNA
EU143844.1	Turkey astrovirus	70793	Turkey astrovirus	7339	ssRNA
EU155216.2	Hepatitis C virus subtype 1a	31646	Hepatitis C virus subtype 1a	9298	ssRNA
EU155260.2	Hepatitis C virus subtype 1b	31647	Hepatitis C virus subtype 1b	9329	ssRNA
EU162589.1	Phlox Virus B	475777	Phlox Virus B	9058	ssRNA
EU188799.1	Francolinus leucoscepus papillomavirus 1	485362	Francolinus leucoscepus papillomavirus 1	7498	dsDNA
EU189146.1	Tomato leaf curl Vietnam virus satellite DNA beta DX2	478085	Tomato leaf curl Vietnam virus satellite DNA beta DX2	1357	ssDNA
EU189147.1	Tomato leaf curl Vietnam virus satellite DNA beta VR2	478086	Tomato leaf curl Vietnam virus satellite DNA beta VR2	1348	ssDNA
EU189148.1	Tomato leaf curl Vietnam virus satellite DNA beta VRQ	478087	Tomato leaf curl Vietnam virus satellite DNA beta VRQ	1346	ssDNA
EU189149.1	Tomato leaf curl Vietnam virus	208177	Tomato leaf curl Vietnam virus	2745	ssDNA
EU189150.1	Tomato yellow leaf curl Vietnam virus	390442	Tomato yellow leaf curl Vietnam virus	2748	ssDNA
EU194914.2	Radish leaf curl virus isolate Pusa Bihar	435646	Radish leaf curl virus	2761	ssDNA
EU224265.1	Panicum streak virus	10826	Panicum streak virus	2707	ssDNA
EU233812.1	Anopheles gambiae densovirus	487311	Anopheles gambiae densovirus	4139	ssDNA
EU236594.1	Bovine rhinitis B virus	693066	Bovine rhinitis B virus	7556	ssRNA
EU240894.1	Tursiops truncatus papillomavirus 1	936059	Tursiops truncatus papillomavirus 1	8089	dsDNA
EU240895.1	Tursiops truncatus papillomavirus type 3	496865	Tursiops truncatus papillomavirus type 3	7915	dsDNA
EU244914.1	Sugarcane streak virus	10836	Sugarcane streak virus	2745	ssDNA
EU244915.1	Eragrostis streak virus	496807	Eragrostis streak virus	2746	ssDNA
EU250212.1	Bidens mottle virus	433357	Bidens mottle virus	9709	ssRNA
EU255577.1	Helicoverpa armigera granulovirus	489830	Helicoverpa armigera granulovirus	169794	dsDNA
EU259611.1	Squash vein yellowing virus	397544	Squash vein yellowing virus	9836	ssRNA
EU260463.1	Chapare virus segment S	499556	Chapare mammarenavirus	3357	ssRNA
EU273816.1	Beet curly top Iran virus-[Yazd]	501373	Beet curly top Iran virus-[Yazd]	2844	ssDNA
EU273817.1	Beet curly top Iran virus-[Sh2]	501372	Beet curly top Iran virus-[Sh2]	2844	ssDNA
EU273818.1	Beet curly top Iran virus-[K]	501371	Beet curly top Iran virus-[K]	2845	ssDNA
EU277647.1	Bandicoot papillomatosis carcinomatosis virus type 2	500654	Bandicoot papillomatosis carcinomatosis virus type 2	7277	dsDNA
EU280314.1	Tomato leaf curl Bangalore virus-[Ban5] satellite DNA beta	486898	Tomato leaf curl Bangalore virus-[Ban5] satellite DNA beta	1361	ssDNA
EU293110.1	Lagos bat virus	38766	Lagos bat lyssavirus	12006	ssRNA
EU293117.1	Mokola virus	12538	Mokola lyssavirus	11949	ssRNA
EU293119.1	Duvenhage virus	38767	Duvenhage lyssavirus	11976	ssRNA
EU293537.2	Caprine arthritis encephalitis virus Roccaverano	507757	Caprine arthritis encephalitis virus Roccaverano	8418	ssRNA
EU309041.1	Orgyia leucostigma NPV isolate CFS-77	490711	Orgyia leucostigma nucleopolyhedrovirus	156179	dsDNA
EU338239.1	Potato Virus P	329164	Potato Virus P	8392	ssRNA
EU338414.1	Avian paramyxovirus 2	35302	Avian avulavirus 2	14904	ssRNA
EU344893.1	Grapevine leafroll-associated virus 3	55951	Grapevine leafroll-associated virus 3	17919	ssRNA
EU350361.2	Abalone shriveling syndrome-associated virus	491893	Abalone shriveling syndrome-associated virus	34952	dsDNA
EU360723.1	Bovine papillomavirus BAA5-Japan	508418	Bovine papillomavirus BAA5-Japan	7271	dsDNA
EU365686.1	Tomato yellow leaf curl China virus-Dali198	493827	Tomato yellow leaf curl China virus-Dali198	2738	ssDNA
EU365687.1	Tomato yellow leaf curl China virus satellite DNA beta-Dali198	493828	Tomato yellow leaf curl China virus satellite DNA beta-Dali198	1351	ssDNA
EU371559.1	SARS coronavirus ZJ02	353145	SARS coronavirus ZJ02	29731	ssRNA
EU371560.1	SARS coronavirus BJ182a	511432	SARS coronavirus BJ182a	29731	ssRNA
EU371561.1	SARS coronavirus BJ182b	511433	SARS coronavirus BJ182b	29602	ssRNA
EU371562.1	SARS coronavirus BJ182-4	511430	SARS coronavirus BJ182-4	29602	ssRNA
EU371563.1	SARS coronavirus BJ182-8	511431	SARS coronavirus BJ182-8	29602	ssRNA
EU371564.1	SARS coronavirus BJ182-12	511429	SARS coronavirus BJ182-12	29512	ssRNA
EU373657.1	Cocal virus	50713	Cocal virus	11003	ssRNA
EU373658.1	Vesicular stomatitis Alagoas virus	198833	Vesicular stomatitis Alagoas virus	11070	ssRNA
EU375803.1	Merkel cell polyomavirus	493803	Merkel cell polyomavirus	5387	dsDNA
EU376394.1	Human TMEV-like cardiovirus	511755	Human TMEV-like cardiovirus	7961	ssRNA
EU377539.1	Emilia yellow vein virus-[Fz1]	498805	Emilia yellow vein virus-[Fz1]	2725	ssDNA
EU403085.1	Avian paramyxovirus 3	207246	Avian avulavirus 3	16272	ssRNA
EU410304.1	Vaccinia virus GLV-1h68	502057	Vaccinia virus GLV-1h68	203057	dsDNA
EU410347.1	Human papillomavirus FA75/KI88-03	563190	Human papillomavirus FA75/KI88-03	7401	dsDNA
EU410348.1	Human papillomavirus type 110	518629	Human papillomavirus type 110	7423	dsDNA
EU410349.1	Human papillomavirus type 111	518630	Human papillomavirus type 111	7384	dsDNA
EU410442.1	Algerian watermelon mosaic virus	515575	Algerian watermelon mosaic virus	9842	ssRNA
EU420137.1	Bat coronavirus 1B	393768	Bat coronavirus 1B	28476	ssRNA
EU420138.1	Bat coronavirus 1A	393767	Bat coronavirus 1A	28326	ssRNA
EU420139.1	Miniopterus bat coronavirus HKU8	694001	Miniopterus bat coronavirus HKU8	28773	ssRNA
EU439428.2	Swine parainfluenza virus 3	505220	Swine parainfluenza virus 3	15480	ssRNA
EU445695.1	Urochloa streak virus	520848	Urochloa streak virus	2736	ssDNA
EU487031.1	Squash leaf curl China virus	223323	Squash leaf curl China virus	2739	ssDNA
EU487037.2	Tomato leaf curl Philippines virus	96054	Tomato leaf curl Philippines virus	2754	ssDNA
EU487044.1	Tomato leaf curl Cebu virus	507474	Tomato leaf curl Cebu virus	2722	ssDNA
EU487046.1	Tomato leaf curl Mindanao virus	507476	Tomato leaf curl Mindanao virus	2761	ssDNA
EU487048.2	Tomato leaf curl Cotabato virus	507475	Tomato leaf curl Cotabato virus	2750	ssDNA
EU487200.1	Yellow head virus	96029	Yellow head virus	26662	ssRNA
EU489641.1	Lolium latent virus	365150	Lolium latent virus	7674	ssRNA
EU490515.1	Macaca fascicularis papillomavirus type 10	524653	Macaca fascicularis papillomavirus type 10	7920	dsDNA
EU490516.1	Macaca fascicularis papillomavirus type 9	524652	Macaca fascicularis papillomavirus type 9	7988	dsDNA
EU493091.1	Chelonia mydas papillomavirus 1	485242	Chelonia mydas papillomavirus 1	6953	dsDNA
EU493092.1	Caretta caretta papillomavirus 1	485241	Caretta caretta papillomavirus 1	7020	dsDNA
EU503122.1	Equine papillomavirus 2	526413	Equine papillomavirus 2	7802	dsDNA
EU522111.1	Musca domestica salivary gland hypertrophy virus	523909	Musca domestica salivary gland hypertrophy virus	124279	DNA
EU523109.1	Porcine endogenous retrovirus	61673	Porcine endogenous retrovirus	8801	ssRNA
EU541441.1	Human papillomavirus type 109	915426	Human papillomavirus type 109	7346	dsDNA
EU541442.1	Human papillomavirus type 112	915427	Human papillomavirus type 112	7227	dsDNA
EU543649.1	Powassan virus	11083	Powassan virus	10415	ssRNA
EU547739.1	Diplodia scrobiculata RNA virus 1	459770	Diplodia scrobiculata RNA virus 1	5018	dsRNA
EU554423.1	Lamium leaf distortion virus	515320	Lamium leaf distortion virus	7713	dsDNA
EU563512.1	Potato virus Y strain C	12217	Potato virus Y strain C	9699	ssRNA
EU564817.1	Verbena virus Y isolate Michigan	515446	Verbena virus Y	9742	ssRNA
EU569831.1	Eupatorium vein clearing virus	515444	Eupatorium vein clearing virus	8463	dsDNA
EU579859.1	Muromegalovirus G4	524650	Muromegalovirus G4	230227	dsDNA
EU579860.1	Muromegalovirus WP15B	524651	Muromegalovirus WP15B	230118	dsDNA
EU579861.1	Muromegalovirus C4A	524649	Muromegalovirus C4A	230111	dsDNA
EU582020.1	Chilli leaf curl betasatellite	169690	Chili leaf curl betasatellite	1380	ssDNA
EU585781.1	Pepper leaf curl Yunnan virus-[YN323]	519015	Pepper leaf curl Yunnan virus-[YN323]	2747	ssDNA
EU585782.1	Pepper leaf curl Yunnan virus satellite DNA beta	519016	Pepper leaf curl Yunnan virus satellite DNA beta	1196	ssDNA
EU591746.1	Adoxophyes orana nucleopolyhedrovirus	542343	Adoxophyes orana nucleopolyhedrovirus	111724	dsDNA
EU606015.1	Sputnik virophage	543939	Sputnik virophage	18343	DNA
EU627010.1	Soft-shelled turtle iridovirus	365144	Soft-shelled turtle iridovirus	105890	dsDNA
EU627591.1	Human parainfluenza virus 4b	11226	Human parainfluenza virus 4b	17361	ssRNA
EU635776.1	Tomato yellow leaf curl virus	10832	Tomato yellow leaf curl virus	2770	ssDNA
EU678671.1	Pseudaletia unipuncta granulovirus	36355	Pseudaletia unipuncta granulovirus	176677	dsDNA
EU684972.1	Bagaza virus	64290	Bagaza virus	10284	ssRNA
EU707555.1	Wesselsbron virus	164416	Wesselsbron virus	10814	ssRNA
EU715328.1	Armigeres subalbatus virus SaX06-AK20	556524	Armigeres subalbatus virus SaX06-AK20	7510	dsRNA
EU716175.1	Human parechovirus 8	602074	Human parechovirus 8	7353	ssRNA
EU730893.1	Helicoverpa armigera multiple nucleopolyhedrovirus	559170	Helicoverpa armigera multiple nucleopolyhedrovirus	154196	dsDNA
EU734831.1	TYLCAxV-Sic1-[IT:Sic2/2:04]	604276	TYLCAxV-Sic1-[IT:Sic2/2:04]	2771	ssDNA
EU747721.1	Oryctes rhinoceros nudivirus isolate Ma07	92521	Oryctes rhinoceros nudivirus	127615	dsDNA
EU755009.1	Duck hepatitis virus G	542654	Duck hepatitis virus G	7786	ssRNA
EU779803.2	Tomato yellow blotch virus	544743	Tomato yellow blotch virus	6679	ssRNA
EU780426.1	Spodoptera litura nucleopolyhedrovirus II	566270	Spodoptera litura nucleopolyhedrovirus II	148634	dsDNA
EU815052.1	Rat theilovirus 1	529419	Rat theilovirus 1	7996	ssRNA
EU835513.1	Murine adenovirus 3	573199	Murine adenovirus 3	30570	dsDNA
EU839578.2	Ipomoea yellow vein virus	653358	Ipomoea yellow vein virus	2783	ssDNA
EU839579.2	Sweet potato leaf curl Lanzarote virus	574890	Sweet potato leaf curl Lanzarote virus	2814	ssDNA
EU839994.1	Agrotis ipsilon multiple nucleopolyhedrovirus	208013	Agrotis ipsilon multiple nucleopolyhedrovirus	155122	dsDNA
EU853709.1	Cycad leaf necrosis virus	549205	Cycad leaf necrosis virus	9205	dsDNA
EU854589.1	Norovirus mouse/Hannover1/2007/DEU	549341	Norovirus mouse/Hannover1/2007/DEU	7383	ssRNA
EU856365.2	Sweet potato leaf curl Canary virus	652718	Sweet potato leaf curl Canary virus	2807	ssDNA
EU856366.2	Sweet potato leaf curl virus-Spain	652719	Sweet potato leaf curl virus-Spain	2828	ssDNA
EU857540.1	Citrus leaf blotch virus	129141	Citrus leaf blotch virus	8747	ssRNA
EU867817.1	Sea Turtle Tornovirus 1	575913	Sea turtle tornovirus 1	1775	ssDNA
EU868609.1	Infectious flacherie virus	12742	Infectious flacherie virus	9665	ssRNA
EU871724.1	Soybean mosaic virus isolate L	12222	Soybean mosaic virus	9585	ssRNA
EU877976.1	Avian paramyxovirus 4	28274	Avian avulavirus 4	15054	ssRNA
EU910942.1	Avian paramyxovirus 9	580247	Avian avulavirus 9	15438	ssRNA
EU918736.1	Human bocavirus 3	638313	Human bocavirus 3	5242	ssDNA
EU918769.1	Human papillomavirus type 68	45240	Human papillomavirus type 68	7834	dsDNA
FJ007373.1	Enterovirus J strain POo-1	1330521	Enterovirus J	7355	ssRNA
FJ009367.1	Dweet mottle virus	557419	Dweet mottle virus	8747	ssRNA
FJ025899.1	Simian adenovirus 44	585078	Simian adenovirus 44	37711	dsDNA
FJ025900.1	Simian adenovirus 43	585077	Simian adenovirus 43	37188	dsDNA
FJ025901.1	Simian adenovirus 45	585079	Simian adenovirus 45	37152	dsDNA
FJ025902.1	Simian adenovirus 42.2	585098	Simian adenovirus 42.2	37820	dsDNA
FJ025903.1	Simian adenovirus 42.1	585097	Simian adenovirus 42.1	37786	dsDNA
FJ025904.1	Simian adenovirus 31.2	585088	Simian adenovirus 31.2	37860	dsDNA
FJ025905.1	Simian adenovirus 34	585068	Simian adenovirus 34	37799	dsDNA
FJ025906.1	Simian adenovirus 31.1	585087	Simian adenovirus 31.1	37828	dsDNA
FJ025907.1	Simian adenovirus 40.1	585093	Simian adenovirus 40.1	37718	dsDNA
FJ025908.1	Simian adenovirus 33	585067	Simian adenovirus 33	35694	dsDNA
FJ025909.1	Simian adenovirus 27.1	585083	Simian adenovirus 27.1	35592	dsDNA
FJ025910.1	Simian adenovirus 35.2	585090	Simian adenovirus 35.2	35620	dsDNA
FJ025911.1	Simian adenovirus 32	585066	Simian adenovirus 32	35588	dsDNA
FJ025912.1	Simian adenovirus 35.1	585089	Simian adenovirus 35.1	35606	dsDNA
FJ025913.1	Simian adenovirus 41.1	585095	Simian adenovirus 41.1	35100	dsDNA
FJ025914.1	Simian adenovirus 28.1	585085	Simian adenovirus 28.1	35610	dsDNA
FJ025915.1	Simian adenovirus 28.2	585086	Simian adenovirus 28.2	35612	dsDNA
FJ025916.1	Simian adenovirus 29	585063	Simian adenovirus 29	35646	dsDNA
FJ025917.1	Simian adenovirus 36	585070	Simian adenovirus 36	36556	dsDNA
FJ025918.1	Simian adenovirus 25.2	585082	Simian adenovirus 25.2	36629	dsDNA
FJ025919.1	Simian adenovirus 37.2	585092	Simian adenovirus 37.2	36632	dsDNA
FJ025920.1	Simian adenovirus 30	585064	Simian adenovirus 30	36621	dsDNA
FJ025921.1	Simian adenovirus 37.1	585091	Simian adenovirus 37.1	36635	dsDNA
FJ025922.1	Simian adenovirus 38	585072	Simian adenovirus 38	36494	dsDNA
FJ025923.1	Simian adenovirus 26	585060	Simian adenovirus 26	36628	dsDNA
FJ025924.1	Simian adenovirus 39	585073	Simian adenovirus 39	36553	dsDNA
FJ025925.1	Simian adenovirus 42.3	585099	Simian adenovirus 42.3	37820	dsDNA
FJ025926.1	Simian adenovirus 40.2	585094	Simian adenovirus 40.2	37729	dsDNA
FJ025927.1	Simian adenovirus 41.2	585096	Simian adenovirus 41.2	35767	dsDNA
FJ025928.1	Simian adenovirus 27.2	585084	Simian adenovirus 27.2	35672	dsDNA
FJ025929.1	Simian adenovirus 47	585081	Simian adenovirus 47	35563	dsDNA
FJ025930.1	Simian adenovirus 46	585080	Simian adenovirus 46	35608	dsDNA
FJ025931.1	Simian adenovirus 18	909210	Simian adenovirus 18	31967	dsDNA
FJ039520.1	Ugandan cassava brown streak virus isolate MLB3	946046	Ugandan cassava brown streak virus	9069	ssRNA
FJ040215.1	Bovine viral diarrhea virus 3 Th/04_KhonKaen	402584	Bovine viral diarrhea virus 3 Th/04_KhonKaen	12337	ssRNA
FJ150422.1	Drosophila A virus	595895	Drosophila A virus	4806	ssRNA
FJ151200.2	Sweet potato leaf curl Spain virus	652717	Sweet potato leaf curl Spain virus	2781	ssDNA
FJ170278.1	Human bocavirus 2c PK isolate PK-5510	1511882	Human bocavirus 2c PK	5196	ssDNA
FJ176701.1	Sweet potato leaf curl virus-Jiangsu, isolate SPLCV-JS	1198220	Sweet potato leaf curl virus-Jiangsu	2828	ssDNA
FJ188392.1	Myotis polyomavirus VM-2008	563775	Myotis polyomavirus VM-2008	5081	dsDNA
FJ188473.1	Carrot mottle virus	68033	Carrot mottle virus	4193	ssRNA
FJ195346.1	Caprine arthritis encephalitis virus Ov496	621214	Caprine arthritis encephalitis virus Ov496	9136	ssRNA
FJ196836.1	Helleborus net necrosis virus	592206	Helleborus net necrosis virus	8541	ssRNA
FJ215864.1	Avian paramyxovirus 8	623144	Avian avulavirus 8	15342	ssRNA
FJ222451.1	Astrovirus MLB1	568715	Astrovirus MLB1	6171	ssRNA
FJ227128.1	Euproctis pseudoconspersa nucleopolyhedrovirus	307467	Euproctis pseudoconspersa nucleopolyhedrovirus	141291	dsDNA
FJ230881.1	Recombinant Hepatitis C virus J4/JFH1	595610	Recombinant Hepatitis C virus J4/JFH1	9666	ssRNA
FJ230882.1	Recombinant Hepatitis C virus J8/JFH1	595611	Recombinant Hepatitis C virus J8/JFH1	9678	ssRNA
FJ230883.1	Recombinant Hepatitis C virus HK6a/JFH-1	595609	Recombinant Hepatitis C virus HK6a/JFH-1	9684	ssRNA
FJ230884.1	Recombinant Hepatitis C virus QC69/JFH1	595612	Recombinant Hepatitis C virus QC69/JFH1	9678	ssRNA
FJ231524.1	Avian paramyxovirus 7	622416	Avian avulavirus 7	15480	ssRNA
FJ263671.1	Triticum mosaic virus isolate U06-123	431317	Triticum mosaic virus	10282	ssRNA
FJ349096.1	Human adenovirus 6	10534	Human adenovirus 6	35758	dsDNA
FJ355928.1	Calicivirus pig/AB90/CAN	520973	Calicivirus pig/AB90/CAN	6434	ssRNA
FJ355929.1	Calicivirus pig/F15-10/CAN	520975	Calicivirus pig/F15-10/CAN	6426	ssRNA
FJ355930.1	Calicivirus pig/AB104/CAN	520974	Calicivirus pig/AB104/CAN	6430	ssRNA
FJ360744.1	Aedes aegypti densovirus 2 strain 0814616	1513196	Aedes aegypti densovirus 2	3776	ssDNA
FJ361772.1	Hepatitis B virus 146/Thailand	621277	Hepatitis B virus 146/Thailand	3197	DNA
FJ362497.2	Nariva virus	590647	Nariva virus	15276	ssRNA
FJ375127.1	Human bocavirus isolate SH1	1108925	Human bocavirus isolate SH1	5276	ssDNA
FJ375128.1	Human bocavirus isolate SH2	1108926	Human bocavirus isolate SH2	5277	ssDNA
FJ375129.1	Human bocavirus isolate SH3	1108927	Human bocavirus isolate SH3	5238	ssDNA
FJ376619.2	Bulbul coronavirus HKU11-934	572288	Bulbul coronavirus HKU11-934	26487	ssRNA
FJ376620.1	Bulbul coronavirus HKU11-796	572287	Bulbul coronavirus HKU11-796	26476	ssRNA
FJ376621.1	Thrush coronavirus HKU12-600	572290	Thrush coronavirus HKU12-600	26396	ssRNA
FJ376982.1	Hirame rhabdovirus	38142	Hirame rhabdovirus	11037	ssRNA
FJ387164.1	Sapovirus pig/sav1/2008/CHN	638664	Sapovirus pig/sav1/2008/CHN	7558	ssRNA
FJ404771.1	Human adenovirus 22	46924	Human adenovirus 22	35166	dsDNA
FJ415324.1	Human enteric coronavirus 4408	166124	Human enteric coronavirus 4408	31029	ssRNA
FJ425184.1	Waterbuck coronavirus US/OH-WD358-TC/1994	422137	Waterbuck coronavirus US/OH-WD358-TC/1994	30995	ssRNA
FJ425185.1	Waterbuck coronavirus US/OH-WD358-GnC/1994	502096	Waterbuck coronavirus US/OH-WD358-GnC/1994	30940	ssRNA
FJ425186.1	Waterbuck coronavirus US/OH-WD358/1994	422135	Waterbuck coronavirus US/OH-WD358/1994	30962	ssRNA
FJ425187.1	White-tailed deer coronavirus US/OH-WD470/1994	422134	White-tailed deer coronavirus US/OH-WD470/1994	31020	ssRNA
FJ425188.1	Sambar deer coronavirus US/OH-WD388-TC/1994	422133	Sambar deer coronavirus US/OH-WD388-TC/1994	30995	ssRNA
FJ425189.1	Sambar deer coronavirus US/OH-WD388/1994	422132	Sambar deer coronavirus US/OH-WD388/1994	30997	ssRNA
FJ433873.1	Epizootic haematopoietic necrosis virus	100217	Epizootic haematopoietic necrosis virus	127011	dsDNA
FJ434943.1	Tobacco leaf curl virus	67762	Tobacco leaf curl virus	2763	ssDNA
FJ439817.1	Sugarcane bacilliform virus	12435	Sugarcane bacilliform virus	7317	dsDNA
FJ440683.1	Mouse parvovirus 4a	576712	Mouse parvovirus 4a	4800	ssDNA
FJ441297.1	Mouse parvovirus 5a	576714	Mouse parvovirus 5a	4746	ssDNA
FJ445111.1	Human rhinovirus A1, strain ATCC VR-1559	573824	Human rhinovirus A1	7137	ssRNA
FJ445112.1	Human rhinovirus B5 strain ATCC VR-485	147714	Human rhinovirus B5	7212	ssRNA
FJ445113.1	Human rhinovirus A8 strain ATCC VR-1118	185890	Human rhinovirus A8	7108	ssRNA
FJ445114.1	Human rhinovirus A9 isolate F01	185891	Human rhinovirus A9	7134	ssRNA
FJ445116.1	Human rhinovirus A13 strain ATCC VR-1123	185893	Human rhinovirus A13	7140	ssRNA
FJ445118.1	Human rhinovirus A18 strain ATCC VR-1128	147674	Human rhinovirus A18	7119	ssRNA
FJ445119.1	Human rhinovirus A19 strain ATCC VR-1129	185895	Human rhinovirus A19	7135	ssRNA
FJ445120.1	Human rhinovirus A20 strain ATCC VR-1130	147675	Human rhinovirus A20	7163	ssRNA
FJ445121.1	Human rhinovirus A21 strain ATCC VR-1131	44128	Human rhinovirus A21	7134	ssRNA
FJ445122.1	Human rhinovirus A22, strain ATCC VR-1132	185896	Human rhinovirus A22	7129	ssRNA
FJ445123.1	Human rhinovirus A25 strain ATCC VR-1135	185898	Human rhinovirus A25	7126	ssRNA
FJ445124.1	Human rhinovirus B26 strain ATCC VR-1136	185899	Human rhinovirus B26	7211	ssRNA
FJ445125.1	Human rhinovirus A29.strain ATCC VR-1139	44129	Human rhinovirus A29	7123	ssRNA
FJ445126.1	Human rhinovirus A31, strain ATCC VR-506	185902	Human rhinovirus A31	7131	ssRNA
FJ445127.1	Human rhinovirus A32 strain ATCC VR-1142	185903	Human rhinovirus A32	7133	ssRNA
FJ445128.1	Human rhinovirus A33, strain ATCC VR-330	185904	Human rhinovirus A33	7133	ssRNA
FJ445129.1	Human rhinovirus A40 strain ATCC VR-341	185908	Human rhinovirus A40	7138	ssRNA
FJ445130.1	Human rhinovirus B42 strain ATCC VR-338	147683	Human rhinovirus B42	7223	ssRNA
FJ445131.1	Human rhinovirus A43 strain ATCC VR-1153	167321	Human rhinovirus A43	7129	ssRNA
FJ445132.1	Human rhinovirus A45 strain ATCC VR-1155	147676	Human rhinovirus A45	7114	ssRNA
FJ445133.1	Human rhinovirus A47 strain ATCC VR-1157	185911	Human rhinovirus A47	7132	ssRNA
FJ445134.1	Human rhinovirus A49 isolate FO4	44131	Human rhinovirus A49	7109	ssRNA
FJ445135.1	Human rhinovirus A50 strain ATCC VR-517	44132	Human rhinovirus A50	7118	ssRNA
FJ445136.1	Human rhinovirus A51 strain ATCC VR-1161	185912	Human rhinovirus A51	7152	ssRNA
FJ445138.1	Human rhinovirus A54 strain ATCC VR-1164	185914	Human rhinovirus A54	7134	ssRNA
FJ445140.1	Human rhinovirus A56 strain ATCC VR-1166	185916	Human rhinovirus A56	7136	ssRNA
FJ445141.1	Human rhinovirus A57 isolate fs ship#1-hrv-57	185917	Human rhinovirus A57	7134	ssRNA
FJ445142.1	Human rhinovirus A58 strain ATCC VR-1168	44133	Human rhinovirus A58	7140	ssRNA
FJ445143.1	Human rhinovirus A60 strain ATCC VR-1473	185919	Human rhinovirus A60	7139	ssRNA
FJ445144.1	Human rhinovirus A61 strain ATCC VR-1171	185920	Human rhinovirus A61	7139	ssRNA
FJ445145.1	Human rhinovirus A62 strain ATCC VR-1172	44134	Human rhinovirus A62	7131	ssRNA
FJ445146.1	Human rhinovirus A63 strain ATCC VR-1173	185921	Human rhinovirus A63	7141	ssRNA
FJ445147.1	Human rhinovirus A65 strain ATCC VR-1175	44135	Human rhinovirus A65	7162	ssRNA
FJ445148.1	Human rhinovirus A66 strain ATCC VR-1176	185923	Human rhinovirus A66	7139	ssRNA
FJ445149.1	Human rhinovirus A67 strain ATCC VR-1177	185924	Human rhinovirus A67	7135	ssRNA
FJ445150.1	Human rhinovirus A68 strain ATCC VR-1178	185925	Human rhinovirus A68	7164	ssRNA
FJ445151.1	Human rhinovirus B69, strain ATCC VR-1179	147678	Human rhinovirus B69	7211	ssRNA
FJ445152.1	Human rhinovirus A71 strain ATCC VR-1181	185927	Human rhinovirus A71	7161	ssRNA
FJ445153.1	Human rhinovirus B72 strain ATCC VR-1182	44137	Human rhinovirus B72	7216	ssRNA
FJ445154.1	Human rhinovirus A77 strain ATCC VR-1187	185932	Human rhinovirus A77	7136	ssRNA
FJ445155.1	Human rhinovirus B79 strain ATCC VR-1189	185933	Human rhinovirus B79	7224	ssRNA
FJ445156.1	Human rhinovirus A80 strain ATCC VR-1190	185934	Human rhinovirus A80	7138	ssRNA
FJ445157.1	Human rhinovirus A81 strain ATCC VR-1191	185935	Human rhinovirus A81	7116	ssRNA
FJ445160.1	Human rhinovirus A82 strain ATCC VR-1192	167322	Human rhinovirus A82	7123	ssRNA
FJ445161.1	Human rhinovirus B83 strain ATCC VR-1193	185936	Human rhinovirus B83	7230	ssRNA
FJ445162.1	Human rhinovirus B84 strain ATCC VR-1194	167328	Human rhinovirus B84	7201	ssRNA
FJ445163.1	Human rhinovirus A85 strain ATCC VR-1195	185937	Human rhinovirus A85	7140	ssRNA
FJ445164.1	Human rhinovirus B86 strain ATCC VR-1196	185938	Human rhinovirus B86	7213	ssRNA
FJ445165.1	Human rhinovirus A89 isolate F09	12132	Human rhinovirus A89	7150	ssRNA
FJ445167.1	Human rhinovirus A90 strain ATCC VR-1291	185940	Human rhinovirus A90	7124	ssRNA
FJ445168.1	Human rhinovirus B91 strain ATCC VR-1292	167325	Human rhinovirus B91	7221	ssRNA
FJ445169.1	Human rhinovirus B92, strain ATCC VR-1293	167326	Human rhinovirus B92	7233	ssRNA
FJ445170.1	Human rhinovirus A95 strain ATCC VR-1301	185942	Human rhinovirus A95	7110	ssRNA
FJ445171.1	Human rhinovirus A96 strain ATCC VR-1296	185943	Human rhinovirus A96	7134	ssRNA
FJ445172.1	Human rhinovirus B97, strain ATCC VR-1297	167330	Human rhinovirus B97	7207	ssRNA
FJ445173.1	Human rhinovirus A98 strain ATCC VR-1298	185944	Human rhinovirus A98	7133	ssRNA
FJ445174.1	Human rhinovirus B99, strain ATCC VR-1299	185945	Human rhinovirus B99	7208	ssRNA
FJ445175.1	Human rhinovirus A100 strain ATCC VR-1300	185946	Human rhinovirus A100	7140	ssRNA
FJ445176.1	Human rhinovirus A7, strain ATCC VR-1117	44136	Human rhinovirus A7	7146	ssRNA
FJ445178.1	Human rhinovirus A10 strain ATCC VR-1120	185892	Human rhinovirus A10	7137	ssRNA
FJ445179.1	Human rhinovirus A30, strain ATCC VR-1140	185901	Human rhinovirus A30	7093	ssRNA
FJ445180.1	Human rhinovirus A38 strain ATCC VR-1148	185906	Human rhinovirus A38	7136	ssRNA
FJ445181.1	Human rhinovirus A64 strain ATCC VR-1174	185922	Human rhinovirus A64	7129	ssRNA
FJ445182.1	Human rhinovirus A76 strain ATCC VR-1186	185931	Human rhinovirus A76	7128	ssRNA
FJ445183.1	Human rhinovirus A78 strain ATCC VR-1188	147685	Human rhinovirus A78	7145	ssRNA
FJ445185.1	Human rhinovirus A94 strain ATCC VR-1295	185941	Human rhinovirus A94	7132	ssRNA
FJ445186.1	Human rhinovirus B27 strain ATCC VR-1137	185900	Human rhinovirus B27	7217	ssRNA
FJ445187.1	Human rhinovirus B35 strain ATCC VR-1145	167329	Human rhinovirus B35	7224	ssRNA
FJ445188.1	Human rhinovirus B52 strain ATCC VR-1162	147677	Human rhinovirus B52	7216	ssRNA
FJ445189.1	Human rhinovirus A34 strain ATCC VR-1144	185905	Human rhinovirus A34	7119	ssRNA
FJ445190.1	Human rhinovirus A24, strain ATCC VR-1134	185897	Human rhinovirus A24	7132	ssRNA
FJ445512.1	Mouse parvovirus 4b	576713	Mouse parvovirus 4b	4794	ssDNA
FJ457015.1	Soybean yellow mottle mosaic virus	578361	Soybean yellow mottle mosaic virus	4009	ssRNA
FJ459582.1	Torque teno zalophus virus 1	1218490	Torque teno zalophus virus 1	2140	ssDNA
FJ467503.1	Grapevine leafroll-associated virus 4 isolate LR106	70177	Grapevine leafroll-associated virus 4	13830	ssRNA
FJ467504.1	Grapevine leafroll-associated virus 6 isolate Estellat	203168	Grapevine leafroll-associated virus 6	13807	ssRNA
FJ478159.2	Felid herpesvirus 1 strain C-27	10334	Felid alphaherpesvirus 1	135797	dsDNA
FJ483969.2	Cercopithecine herpesvirus 5	50292	Cercopithecine betaherpesvirus 5	219526	dsDNA
FJ492742.1	Canine papillomavirus 7	658423	Canine papillomavirus 7	7955	dsDNA
FJ492743.1	Canine papillomavirus 5	658422	Canine papillomavirus 5	7810	dsDNA
FJ492744.1	Lambdapapillomavirus 3, isolate Zurich	1175854	Lambdapapillomavirus 3	8242	dsDNA
FJ493469.1	Rudbeckia flower distortion virus isolate	587370	Rudbeckia flower distortion virus	8222	dsDNA
FJ514242.1	Norovirus Hu/GII-4/CUK-3/2008/KR	587432	Norovirus Hu/GII-4/CUK-3/2008/KR	7559	ssRNA
FJ514798.1	Tomato leaf curl Karnataka virus - Bangalore [India:Punjab:Mentha:2007]	611306	Tomato leaf curl Karnataka virus - Bangalore [India:Punjab:Mentha:2007]	2759	ssDNA
FJ515294.1	Norovirus Hu/GI.2/Leuven/2003/BEL	658397	Norovirus Hu/GI.2/Leuven/2003/BEL	7699	ssRNA
FJ527854.1	Bovine viral diarrhea virus 2	54315	Bovine viral diarrhea virus 2	12284	ssRNA
FJ528584.1	Solenopsis invicta virus 3	631345	Solenopsis invicta virus 3	10411	ssRNA
FJ531634.1	Kalanchoe latent virus	132477	Kalanchoe latent virus	8517	ssRNA
FJ537135.1	Norovirus Hu/GII.4/CHDC2094/1974/US	660656	Norovirus Hu/GII.4/CHDC2094/1974/US	7576	ssRNA
FJ537136.1	Norovirus Hu/GII.4/CHDC3967/1988/US	660657	Norovirus Hu/GII.4/CHDC3967/1988/US	7580	ssRNA
FJ537137.1	Norovirus Hu/GII.4/CHDC4108/1987/US	660658	Norovirus Hu/GII.4/CHDC4108/1987/US	7580	ssRNA
FJ537138.1	Norovirus Hu/GII.4/CHDC4871/1977/US	660659	Norovirus Hu/GII.4/CHDC4871/1977/US	7580	ssRNA
FJ554525.1	Midway nyavirus isolate RML47153	644609	Midway nyavirus	11752	ssRNA
FJ554526.1	Nyamanini nyavirus isolate tick 39	644610	Nyamanini nyavirus	11631	ssRNA
FJ560719.1	Sweet potato leaf curl Korean virus	590668	Sweet potato leaf curl Korean virus	2828	ssDNA
FJ560944.1	Sweet potato badnavirus B	647294	Sweet potato badnavirus B	7961	dsDNA
FJ589571.1	Bhendi yellow vein Bhubhaneswar virus	591160	Bhendi yellow vein Bhubhaneswar virus	2757	ssDNA
FJ597732.1	Human adenovirus 11a	343463	Human adenovirus 11a	34773	dsDNA
FJ620690.1	Avian bornavirus 2	555867	Parrot bornavirus 2	8914	ssRNA
FJ643676.1	Human adenovirus 55	714978	Human adenovirus 55	34755	dsDNA
FJ644291.1	Quang Binh virus	643132	Quang Binh virus	10865	ssRNA
FJ647218.1	Murine coronavirus RA59/R13	591069	Murine coronavirus RA59/R13	31285	ssRNA
FJ647219.1	Murine coronavirus RJHM/A	591070	Murine coronavirus RJHM/A	31427	ssRNA
FJ647220.1	Murine coronavirus RA59/SJHM	502107	Murine coronavirus RA59/SJHM	31429	ssRNA
FJ647221.1	Murine coronavirus repA59/RJHM	429331	Murine coronavirus repA59/RJHM	31456	ssRNA
FJ647222.1	Murine coronavirus SA59/RJHM	430472	Murine coronavirus SA59/RJHM	31283	ssRNA
FJ647223.1	Murine coronavirus MHV-1	502106	Murine coronavirus MHV-1	31386	ssRNA
FJ647224.1	Murine coronavirus MHV-3	502104	Murine coronavirus MHV-3	31448	ssRNA
FJ647225.1	Murine coronavirus inf-MHV-A59	591071	Murine coronavirus inf-MHV-A59	31293	ssRNA
FJ647226.1	Murine coronavirus MHV-JHM.IA	591068	Murine coronavirus MHV-JHM.IA	31473	ssRNA
FJ647227.1	Murine coronavirus repJHM/RA59	429330	Murine coronavirus repJHM/RA59	31250	ssRNA
FJ654700.1	Yellow fever virus 17D/Tiantan	617102	Yellow fever virus 17D/Tiantan	10862	ssRNA
FJ655419.1	Porcine circovirus type 1/2a, isolate FMV08-1133505	720569	Porcine circovirus type 1/2a	1767	ssDNA
FJ665632.1	Eragrostis curvula streak virus	638358	Eragrostis curvula streak virus	2745	ssDNA
FJ670570.2	Allium virus X	317027	Allium virus X	7118	ssRNA
FJ685618.1	Red clover vein mosaic virus	590403	Red clover vein mosaic virus	8604	ssRNA
FJ685651.1	Halorubrum pleomorphic virus 1	634168	Halorubrum pleomorphic virus 1	7048	ssDNA
FJ694963.1	Watermelon bud necrosis virus	76052	Watermelon bud necrosis virus	4795	ssRNA
FJ715959.1	Ngaingan virus	318846	Ngaingan hapavirus	15764	ssRNA
FJ744149.1	Ovine enzootic nasal tumor virus	69576	Ovine enzootic nasal tumor virus	7425	ssRNA
FJ751234.1	African cassava mosaic virus-cotton clone ACMV-Lob1	685973	African cassava mosaic virus-cotton	2781	ssDNA
FJ755402.1	Human astrovirus 1 Beijing/128/2005/CHN	626160	Human astrovirus 1 Beijing/128/2005/CHN	6771	ssRNA
FJ755403.1	Human astrovirus 1 Beijing/176/2006/CHN	626164	Human astrovirus 1 Beijing/176/2006/CHN	6771	ssRNA
FJ755404.1	Human astrovirus 1 Beijing/291/2007/CHN	626180	Human astrovirus 1 Beijing/291/2007/CHN	6771	ssRNA
FJ755405.1	Human astrovirus 1 Beijing/293/2007/CHN	626181	Human astrovirus 1 Beijing/293/2007/CHN	6771	ssRNA
FJ768020.1	Furcraea necrotic streak virus	676234	Furcraea necrotic streak virus	3966	ssRNA
FJ796965.1	Ovis aries papillomavirus 3 isolate Sar1	634772	Ovis aries papillomavirus 3	7344	dsDNA
FJ810126.1	Culex pipiens densovirus	185638	Culex pipiens densovirus	5759	ssDNA
FJ817425.1	Honeysuckle yellow vein virus	240865	Honeysuckle yellow vein virus	2763	ssDNA
FJ821465.1	Hepatitis C virus strain M21-2k/1b	679182	Hepatitis C virus strain M21-2k/1b	9398	ssRNA
FJ824737.1	Asian prunus virus 1	351427	Asian prunus virus 1	9409	ssRNA
FJ824826.1	Human adenovirus 28	46930	Human adenovirus 28	35130	dsDNA
FJ827631.1	Highlands J virus	11024	Highlands J virus	11526	ssRNA
FJ828987.1	Chimeric Tick-borne encephalitis virus/Dengue virus 4	638787	Chimeric Tick-borne encephalitis virus/Dengue virus 4	10633	ssRNA
FJ869862.1	Carrot yellow leaf virus	656190	Carrot yellow leaf virus	16354	ssRNA
FJ869906.1	Emilia yellow vein virus-associated DNA beta	640136	Emilia yellow vein virus-associated DNA beta	1337	ssDNA
FJ869907.1	Papaya leaf curl Guandong virus isolate F11	271479	Papaya leaf curl Guandong virus	2741	ssDNA
FJ869909.1	Ageratum yellow vein betasatellite	185750	Ageratum yellow vein betasatellite	1344	ssDNA
FJ872827.1	Pike fry rhabdovirus	219584	Pike fry rhabdovirus	11097	ssRNA
FJ882854.1	Bombyx mandarina nucleopolyhedrovirus	640862	Bombyx mandarina nucleopolyhedrovirus	126770	dsDNA
FJ882935.1	SARS coronavirus wtic-MB	698419	SARS coronavirus wtic-MB	29647	ssRNA
FJ882942.1	SARS coronavirus MA15 ExoN1	633140	SARS coronavirus MA15 ExoN1	29721	ssRNA
FJ882945.1	SARS coronavirus MA15	633137	SARS coronavirus MA15	29720	ssRNA
FJ882954.1	SARS coronavirus ExoN1	627440	SARS coronavirus ExoN1	29636	ssRNA
FJ882963.1	SARS coronavirus P2	627442	SARS coronavirus P2	29682	ssRNA
FJ884686.1	Murine hepatitis virus strain A59	11142	Murine hepatitis virus strain A59	31275	ssRNA
FJ914221.1	Apocheima cinerarium nucleopolyhedrovirus	307461	Apocheima cinerarium nucleopolyhedrovirus	123876	dsDNA
FJ919226.1	Duck astrovirus 1	707882	Duck astrovirus 1	7722	ssRNA
FJ938051.1	Feline coronavirus RM	502100	Feline coronavirus RM	29232	ssRNA
FJ938052.1	Feline coronavirus UU11	627432	Feline coronavirus UU11	29306	ssRNA
FJ938053.1	Feline coronavirus UU7	454955	Feline coronavirus UU7	29277	ssRNA
FJ938054.1	Feline coronavirus UU4	454952	Feline coronavirus UU4	29269	ssRNA
FJ938055.1	Feline coronavirus UU8	627435	Feline coronavirus UU8	29285	ssRNA
FJ938056.1	Feline coronavirus UU5	454953	Feline coronavirus UU5	29253	ssRNA
FJ938057.1	Feline coronavirus UU15	627433	Feline coronavirus UU15	29275	ssRNA
FJ938058.1	Feline coronavirus UU16	627434	Feline coronavirus UU16	28479	ssRNA
FJ938059.1	Feline coronavirus UU10	627431	Feline coronavirus UU10	29295	ssRNA
FJ938060.1	Feline coronavirus UU2	502101	Feline coronavirus UU2	29256	ssRNA
FJ938061.1	Feline coronavirus UU3	454951	Feline coronavirus UU3	29130	ssRNA
FJ938062.1	Feline coronavirus UU9	627436	Feline coronavirus UU9	29266	ssRNA
FJ938063.1	Bovine coronavirus E-DB2-TC	422216	Bovine coronavirus E-DB2-TC	31024	ssRNA
FJ938064.1	Bovine coronavirus E-AH187-TC	454963	Bovine coronavirus E-AH187-TC	30995	ssRNA
FJ938065.1	Bovine respiratory coronavirus AH187	502108	Bovine respiratory coronavirus AH187	30969	ssRNA
FJ938066.1	Bovine respiratory coronavirus bovine/US/OH-440-TC/1996	502105	Bovine respiratory coronavirus bovine/US/OH-440-TC/1996	30953	ssRNA
FJ938067.1	Human enteric coronavirus strain 4408	627439	Human enteric coronavirus strain 4408	30953	ssRNA
FJ938068.1	Rat coronavirus Parker	502102	Rat coronavirus Parker	31250	ssRNA
FJ940765.3	Anguillid herpesvirus 1	150286	Anguillid herpesvirus 1	248526	dsDNA
FJ947080.1	Human papillomavirus type 115	696746	Human papillomavirus type 115	7476	dsDNA
FJ956700.1	Tomato leaf curl Oman virus isolate Alb22	713949	Tomato leaf curl Oman virus	2763	ssDNA
FJ956707.1	Ageratum yellow vein Singapore alphasatellite	915293	Ageratum yellow vein Singapore alphasatellite	1379	ssDNA
FJ959077.1	Circovirus-like genome RW-A	642251	Circovirus-like genome RW-A	2162	ssDNA
FJ959078.1	Circovirus-like genome RW-B	642252	Circovirus-like genome RW-B	2819	ssDNA
FJ959079.1	Circovirus-like genome RW-C	642253	Circovirus-like genome RW-C	1803	ssDNA
FJ959080.1	Circovirus-like genome RW-D	642254	Circovirus-like genome RW-D	2072	ssDNA
FJ959081.1	Circovirus-like genome RW-E	642255	Circovirus-like genome RW-E	2782	ssDNA
FJ959082.1	Circovirus-like genome CB-A	642256	Circovirus-like genome CB-A	2160	ssDNA
FJ959083.1	Circovirus-like genome CB-B	642257	Circovirus-like genome CB-B	2757	ssDNA
FJ959084.2	Circovirus-like genome SAR-A	642258	Circovirus-like genome SAR-A	1739	ssDNA
FJ959085.1	Circovirus-like genome SAR-B	642259	Circovirus-like genome SAR-B	1833	ssDNA
FJ959086.1	Circovirus-like genome BBC-A	642260	Circovirus-like genome BBC-A	1815	ssDNA
FJ966086.1	Influenza A virus (A/California/04/2009(H1N1)) segment 8	641501	Influenza A virus (A/California/04/2009(H1N1))	838	ssRNA
FJ969829.1	Sweet potato golden vein associated virus	688540	Sweet potato golden vein associated virus	2831	ssDNA
FJ969831.1	Sweet potato mosaic virus - [Brazil:Brasilia1:2007] isolate BR:BSB1	1513529	Sweet potato mosaic virus - [Brazil:Brasilia1:2007]	2803	ssDNA
FJ973561.2	Human bocavirus 4 NI strain HBoV4-NI-385	1511883	Human bocavirus 4 NI	5104	ssDNA
FJ973620.1	Astrovirus VA1	645687	Astrovirus VA1	6586	ssRNA
FJ979639.1	Simian retrovirus 4 strain SRV4/TEX/2009/V3	723802	Simian retrovirus 4	8127	ssRNA
FJ985749.1	Moussa virus	698672	Moussa virus	11526	ssRNA
FM179613.1	Chilli leaf curl Multan virus segment A	546025	Chilli leaf curl Multan virus	2754	ssDNA
FM179614.1	Chilli leaf curl Multan alphasatellite	661505	Chilli leaf curl Multan alphasatellite	1369	ssDNA
FM179615.1	Chilli leaf curl betasatellite - [Pakistan:Potato:2008]	693900	Chilli leaf curl betasatellite - [Pakistan:Potato:2008]	1399	ssDNA
FM202329.1	Cotton leaf curl Rajasthan virus satellite DNA 1	551238	Cotton leaf curl Rajasthan virus satellite DNA 1	1368	ssDNA
FM206346.1	Freesia mosaic virus	421012	Freesia mosaic virus	9489	ssRNA
FM210034.1	Wheat dwarf virus H07	558674	Wheat dwarf virus H07	2734	ssDNA
FM212639.1	Human papillomavirus type 108	565537	Human papillomavirus type 108	7149	dsDNA
FM242699.1	Tobacco bushy top virus	184020	Tobacco bushy top virus	4152	ssRNA
FM865413.1	Wheat yellow dwarf virus-GPV	572239	Wheat yellow dwarf virus-GPV	5673	ssRNA
FM877474.1	East African cassava mosaic virus-Uganda BFA/2008	581119	East African cassava mosaic virus-Uganda BFA/2008	2799	ssDNA
FM955278.1	Coxsackievirus A17 isolate cCA17.67591	42775	Coxsackievirus A17	7457	ssRNA
FM955608.1	Tobacco leaf curl betasatellite, clone MI23	205323	Tobacco leaf curl betasatellite	1344	ssDNA
FM955837.2	Human papillomavirus type 98	587347	Human papillomavirus type 98	7466	dsDNA
FM955838.1	Human papillomavirus type 99	587348	Human papillomavirus type 99	7698	dsDNA
FM955839.1	Human papillomavirus type 100	587349	Human papillomavirus type 100	7380	dsDNA
FM955840.1	Human papillomavirus type 104	518628	Human papillomavirus type 104	7386	dsDNA
FM955841.1	Human papillomavirus type 105	587350	Human papillomavirus type 105	7667	dsDNA
FM955842.1	Human papillomavirus type 113	587351	Human papillomavirus type 113	7412	dsDNA
FN252890.1	Tomato yellow leaf curl virus ZJHZ1	623233	Tomato yellow leaf curl virus ZJHZ1	2781	ssDNA
FN256256.1	Tomato yellow leaf curl virus ZJHZ12	623705	Tomato yellow leaf curl virus ZJHZ12	2781	ssDNA
FN256257.1	Tomato yellow leaf curl virus SDJN2	623706	Tomato yellow leaf curl virus SDJN2	2781	ssDNA
FN256258.1	Tomato yellow leaf curl virus SH3	623707	Tomato yellow leaf curl virus SH3	2781	ssDNA
FN256259.1	Tomato yellow leaf curl virus JSNJ1	623708	Tomato yellow leaf curl virus JSNJ1	2781	ssDNA
FN256260.1	Papaya leaf curl China virus HeNZM1	623710	Papaya leaf curl China virus HeNZM1	2748	ssDNA
FN256261.2	Tomato leaf curl Hainan virus HaNHK7	671275	Tomato leaf curl Hainan virus HaNHK7	2748	ssDNA
FN256292.1	Tomato leaf curl Taiwan virus ZJWZ5	624128	Tomato leaf curl Taiwan virus ZJWZ5	2740	ssDNA
FN297834.1	Papaya leaf curl China virus GX4	631718	Papaya leaf curl China virus GX4	2738	ssDNA
FN356900.1	Bornean orang-utan polyomavirus isolate Bo	1604874	Bornean orang-utan polyomavirus	5168	dsDNA
FN386611.1	Ostreococcus tauri virus 1	642926	Ostreococcus tauri virus 1	191761	dsDNA
FN386614.1	Beet soil-borne virus segment RNA-3	46436	Beet soil-borne virus	3006	ssRNA
FN396963.1	Clerodendrum golden mosaic China virus segment DNA-B	559878	Clerodendrum golden mosaic China virus	2728	ssDNA
FN396967.1	Clerodendrum golden mosaic Jiangsu virus segment DNA-B	649509	Clerodendrum golden mosaic Jiangsu virus	505	ssDNA
FN396970.1	Ramie mosaic virus complete DNA-B genome, isolate J4	486809	Ramie mosaic virus	2717	ssDNA
FN401520.1	Crassocephalum yellow vein virus - Yuanjiang, genomic RNA, isolate YYJi3	653708	Crassocephalum yellow vein virus - Yuanjiang	2745	ssDNA
FN430414.1	Infectious bronchitis virus ITA/90254/2005	658929	Infectious bronchitis virus ITA/90254/2005	27643	ssRNA
FN430415.1	Infectious bronchitis virus NGA/A116E7/2006	658930	Infectious bronchitis virus NGA/A116E7/2006	27593	ssRNA
FN434083.1	Tomato leaf curl Hainan virus	664980	Tomato leaf curl Hainan virus	2748	ssDNA
FN434439.1	Abutilon Brazil virus DNA segment B	665102	Abutilon Brazil virus	2618	ssDNA
FN435836.1	Vernonia yellow vein betasatellite	666635	Vernonia yellow vein betasatellite	1364	ssDNA
FN436000.1	Cleome leaf crumple virus segment DNA B	666144	Cleome leaf crumple virus	2659	ssDNA
FN436002.1	Sida Brazil virus segment DNA B	666145	Sida Brazil virus	2610	ssDNA
FN436004.1	Sida micrantha mosaic virus segment DNA B	228897	Sida micrantha mosaic virus	2639	ssDNA
FN436007.1	Cleome leaf crumple virus associated DNA 1	666146	Cleome leaf crumple virus associated DNA 1	1351	ssDNA
FN436008.1	Euphorbia yellow mosaic virus associated DNA 1 isolate Brazil:Mato grosso do sul:1:2007	598494	Euphorbia yellow mosaic virus	1331	ssDNA
FN543100.1	Ageratum enation virus associated DNA 1	666636	Ageratum enation virus associated DNA 1	1374	ssDNA
FN543112.1	Croton yellow vein virus	671095	Croton yellow vein virus	2744	ssDNA
FN543426.1	Velvet bean severe mosaic virus DNA B	667119	Velvet bean severe mosaic virus	2657	ssDNA
FN543474.1	Beet black scorch virus satellite RNA	298965	Beet black scorch virus satellite RNA	617	ssRNA
FN547152.2	Human papillomavirus type 125	673323	Human papillomavirus type 125	7809	dsDNA
FN552005.1	Cotton leaf curl Shadadpur virus	674996	Cotton leaf curl Shadadpur virus	2748	ssDNA
FN552006.1	Cotton leaf curl Kokhran virus	222464	Cotton leaf curl Kokhran virus	2748	ssDNA
FN557213.1	Eel Virus European X complete genome, viral cRNA, isolate 153311	685443	Eel virus European X	11806	ssRNA
FN557520.1	African swine fever virus E75	686262	African swine fever virus E75	181187	dsDNA
FN563123.1	Chiltepin yellow mosaic virus	688701	Chiltepin yellow mosaic virus	6517	ssRNA
FN563984.1	Rice black-streaked dwarf virus 2 segment 2, isolate GD, complete segment	566568	Rice black-streaked dwarf virus 2	3815	dsRNA
FN563991.1	Southern rice black-streaked dwarf virus segment 3, isolate HN	519497	Southern rice black-streaked dwarf virus	3618	dsRNA
FN598907.1	Human papillomavirus type 120, isolate SIBX-3a	765052	Human papillomavirus type 120	7304	dsDNA
FN600414.1	Ostreococcus tauri virus 2	696472	Ostreococcus tauri virus 2	184409	dsDNA
FN677755.1	Human papillomavirus type 150	743811	Human papillomavirus type 150	7436	dsDNA
FN677756.1	Human papillomavirus type 151	743812	Human papillomavirus type 151	7386	dsDNA
FN691935.1	Grapevine Bulgarian latent virus segment 2, isolate Serb1	748667	Grapevine Bulgarian latent virus	5821	ssRNA
FN692043.2	Xenotropic MuLV-related virus 22Rv1/CWR-R1	749340	Xenotropic MuLV-related virus 22Rv1/CWR-R1	8185	ssRNA
FR687855.1	Fig cryptic virus segment 2	882768	Fig cryptic virus	1415	dsRNA
FR692334.1	Chimpanzee polyomavirus, isolate Bob	305677	Chimpanzee polyomavirus	5086	dsDNA
FR715681.1	Malvastrum yellow vein Changa Manga virus	911574	Malvastrum yellow vein Changa Manga virus	2754	ssDNA
FR717137.1	Okra leaf curl Cameroon virus, isolate pGRec17F	912034	Okra leaf curl Cameroon virus	2764	ssDNA
FR717139.1	Ageratum leaf curl Cameroon betasatellite, isolate SatB14	635076	Ageratum leaf curl Cameroon betasatellite	1379	ssDNA
FR717140.1	Ageratum leaf curl Buea betasatellite, isolate SatB33	912035	Ageratum leaf curl Buea betasatellite	1259	ssDNA
FR717142.1	Tomato leaf curl Cameroon alphasatellite, isolate SatA8	743040	Tomato leaf curl Cameroon alphasatellite	1392	ssDNA
FR717143.1	Ageratum leaf curl Cameroon alphasatellite, isolate SatA7	743035	Ageratum leaf curl Cameroon alphasatellite	1383	ssDNA
FR717144.1	Ageratum leaf curl Cameroon virus	912033	Ageratum leaf curl Cameroon virus	2792	ssDNA
FR727144.1	Pigeon picornavirus B, strain 03/641	928289	Pigeon picornavirus B	7801	ssRNA
FR750323.1	Cotton leaf curl Burewala virus, clone MV18A	620894	Cotton leaf curl Burewala virus	2759	ssDNA
FR751039.1	Human papillomavirus type 68b	940838	Human papillomavirus type 68b	7836	dsDNA
FR751068.1	Sweet potato leaf curl Uganda virus-[Uganda:Kampala:2008]	940846	Sweet potato leaf curl Uganda virus-[Uganda:Kampala:2008]	2799	ssDNA
FR751502.1	Torque teno virus, isolate TTV-HD23c (rheu211)	68887	Torque teno virus	3759	ssDNA
FR751515.1	Micro Torque teno virus, isolate microTTV-HD14.2 (zpr4.B6.125)	943084	Micro Torque teno virus	1224	ssDNA
FR772081.1	Hollyhock yellow vein mosaic virus isolate [Pakistan:17-5:06] Lahore10	944994	Hollyhock yellow vein mosaic virus	2750	ssDNA
FR772082.1	Hollyhock leaf curl virus, isolate [Pakistan:20-4:06] Faisalabad3	163655	Hollyhock leaf curl virus	2748	ssDNA
FR823283.1	Human gyrovirus type 1, isolate 915 F 06 007 FD	988776	Human gyrovirus 1	2315	ssDNA
FR823284.2	Human polyomavirus IPPyV, isolate 915 F 06 001 PJ	988774	Human polyomavirus IPPyV	5028	dsDNA
FR823300.1	Raspberry leaf blotch virus segment RNA2	988645	Raspberry leaf blotch emaravirus	2135	ssRNA
FR823510.1	Bhendi yellow vein mosaic betasatellite, isolate Himachal	908070	Bhendi yellow vein mosaic betasatellite	1332	ssDNA
FR851462.1	Cherry leaf roll virus RNA2, isolate E395	12615	Cherry leaf roll virus	6360	ssRNA
FR877530.1	Grapevine Pinot gris virus	1051792	Grapevine Pinot gris virus	7275	ssRNA
FR878069.1	Tobacco mosaic virus strain Ohio V	1052902	Tobacco mosaic virus strain Ohio V	6392	ssRNA
GQ140626.1	Fusarium graminearum dsRNA mycovirus-3	687917	Fusarium graminearum dsRNA mycovirus-3	9098	dsRNA
GQ153539.1	Bat SARS coronavirus HKU3-4	742001	Bat SARS coronavirus HKU3-4	29704	ssRNA
GQ153540.1	Bat SARS coronavirus HKU3-5	742002	Bat SARS coronavirus HKU3-5	29704	ssRNA
GQ153541.1	Bat SARS coronavirus HKU3-6	742003	Bat SARS coronavirus HKU3-6	29704	ssRNA
GQ153542.1	Bat SARS coronavirus HKU3-7	742004	Bat SARS coronavirus HKU3-7	29716	ssRNA
GQ153543.1	Bat SARS coronavirus HKU3-8	742005	Bat SARS coronavirus HKU3-8	29681	ssRNA
GQ153544.1	Bat SARS coronavirus HKU3-9	742006	Bat SARS coronavirus HKU3-9	29695	ssRNA
GQ153545.1	Bat SARS coronavirus HKU3-10	741997	Bat SARS coronavirus HKU3-10	29695	ssRNA
GQ153546.1	Bat SARS coronavirus HKU3-11	741998	Bat SARS coronavirus HKU3-11	29695	ssRNA
GQ153547.1	Bat SARS coronavirus HKU3-12	741999	Bat SARS coronavirus HKU3-12	29704	ssRNA
GQ153548.1	Bat SARS coronavirus HKU3-13	742000	Bat SARS coronavirus HKU3-13	29677	ssRNA
GQ153938.1	Chlamys acute necrobiotic virus	741995	Chlamys acute necrobiotic virus	210993	dsDNA
GQ169129.1	Wood mouse herpesvirus	432370	Wood mouse herpesvirus	120108	dsDNA
GQ180114.1	Rattus norvegicus papillomavirus 1 EES-2009	664730	Rattus norvegicus papillomavirus 1 EES-2009	7378	dsDNA
GQ184145.1	Salivirus A isolate 02394-01	1330524	Salivirus A	7989	ssRNA
GQ227670.1	Macaca fascicularis papillomavirus type 11	656889	Macaca fascicularis papillomavirus type 11	8014	dsDNA
GQ244431.1	Calibrachoa mottle virus	204928	Calibrachoa mottle virus	3919	ssRNA
GQ244463.1	Human papillomavirus type 114	735496	Human papillomavirus type 114	8069	dsDNA
GQ246950.1	Human papillomavirus type 117	720708	Human papillomavirus type 117	7895	dsDNA
GQ246951.1	Human papillomavirus type 118 clone K2	927771	Human papillomavirus type 118	7597	dsDNA
GQ249161.1	Porcine kobuvirus swine/K-30-HUN/2008/HUN	703582	Porcine kobuvirus swine/K-30-HUN/2008/HUN	8210	ssRNA
GQ268228.1	Sweet potato begomovirus strain SPBV-D-DNA-[6]	450633	Sweet potato begomovirus	1352	ssDNA
GQ273492.1	Turbot reddish body iridovirus	273651	Turbot reddish body iridovirus	110104	dsDNA
GQ273988.1	Saccharum streak virus	683179	Saccharum streak virus	2744	ssDNA
GQ275355.1	Hepatitis C virus subtype 3a	356426	Hepatitis C virus subtype 3a	9442	ssRNA
GQ281603.1	Fort Morgan virus isolate CM4-146	48544	Fort Morgan virus	11381	ssRNA
GQ287644.1	Western equine encephalitis virus isolate BFS-2005	11039	Western equine encephalitis virus	11508	ssRNA
GQ294472.1	Tibrogargan virus	318844	Tibrogargan virus	13298	ssRNA
GQ294473.1	Coastal Plains virus	764599	Coastal Plains virus	13203	ssRNA
GQ323774.1	Human rhinovirus QCE, strain QCE	655428	Human rhinovirus QCE	7010	ssRNA
GQ329669.1	Pseudocowpox virus	129726	Pseudocowpox virus	133169	dsDNA
GQ331138.1	California sea lion polyomavirus 1	715223	California sea lion polyomavirus 1	5112	dsDNA
GQ342961.1	Drosophila melanogaster totivirus SW-2009a	663282	Drosophila melanogaster totivirus SW-2009a	6780	dsRNA
GQ351275.1	Chimpanzee stool associated circular ssDNA virus	702718	Chimpanzee stool associated circular ssDNA virus	2589	ssDNA
GQ365709.1	Sclerotinia sclerotiorum hypovirulence associated DNA virus 1	664785	Sclerotinia sclerotiorum hypovirulence associated DNA virus 1	2166	ssDNA
GQ368252.1	Avian adeno-associated virus	341671	Avian adeno-associated virus	4684	ssDNA
GQ374450.1	Nanovirus-like particle	96892	Nanovirus-like particle	1379	ssDNA
GQ375258.1	Drosophila melanogaster sigmavirus HAP23	666961	Drosophila melanogaster sigmavirus HAP23	12625	ssRNA
GQ384080.1	Human adenovirus 36	46936	Human adenovirus 36	35152	dsDNA
GQ388116.1	Sugarcane streak mosaic virus	53954	Sugarcane streak mosaic virus	9782	ssRNA
GQ401365.1	Ribgrass mosaic virus - Actinidia strain-AC	51680	Ribgrass mosaic virus	6311	ssRNA
GQ404844.1	Cyclovirus PK5006	742915	Cyclovirus PK5006	1723	ssDNA
GQ404845.1	Cyclovirus PK5034	742916	Cyclovirus PK5034	1780	ssDNA
GQ404846.1	Cyclovirus PK5222	742917	Cyclovirus PK5222	1740	ssDNA
GQ404847.1	Cyclovirus PK5510	742918	Cyclovirus PK5510	1759	ssDNA
GQ404848.1	Cyclovirus PK6197	742919	Cyclovirus PK6197	1741	ssDNA
GQ404849.1	Cyclovirus Chimp11	742920	Cyclovirus Chimp11	1750	ssDNA
GQ404850.1	Cyclovirus Chimp12	742921	Cyclovirus Chimp12	1747	ssDNA
GQ404851.1	Chimpanzee stool avian-like circovirus Chimp17	743290	Chimpanzee stool avian-like circovirus Chimp17	1935	ssDNA
GQ404852.1	Porcine circovirus-2 isolate MN614	85708	Porcine circovirus 2	1767	ssDNA
GQ404854.1	Cyclovirus NG12	742922	Cyclovirus NG12	1794	ssDNA
GQ404855.1	Cyclovirus NG14	742923	Cyclovirus NG14	1795	ssDNA
GQ404856.1	Human stool-associated circular virus NG13	743300	Human stool-associated circular virus NG13	1699	ssDNA
GQ404857.1	Cyclovirus TN25	742924	Cyclovirus TN25	1867	ssDNA
GQ404858.1	Cyclovirus TN18	742925	Cyclovirus TN18	1867	ssDNA
GQ410979.1	Drosophila obscura sigmavirus 10A	666962	Drosophila obscura sigmavirus 10A	12676	ssRNA
GQ415051.1	Rhinovirus A isolate hrv-A101	147711	Rhinovirus A	7130	ssRNA
GQ428155.1	Pelargonium vein banding virus	671126	Pelargonium vein banding virus	7586	dsDNA
GQ472984.1	Soybean mild mottle virus	761701	Soybean mild mottle virus	2768	ssDNA
GQ475301.1	Calicivirus isolate Allston 2009/US	673764	Calicivirus isolate Allston 2009/US	8468	ssRNA
GQ475302.1	Calicivirus isolate Allston 2008/US	673763	Calicivirus isolate Allston 2008/US	8468	ssRNA
GQ478342.1	Rose leaf curl virus clone RoLCuV-[PK,Fai,06]	875323	Rose leaf curl virus	2780	ssDNA
GQ478343.1	Eclipta yellow vein virus clone EcYVV-[PK,Fai,06]	875324	Eclipta yellow vein virus	2740	ssDNA
GQ485310.1	Duck hepatitis virus SD01	673840	Duck hepatitis virus SD01	7788	ssRNA
GQ485311.1	Duck hepatitis virus SD02	673841	Duck hepatitis virus SD02	7788	ssRNA
GQ495608.1	Human astrovirus 6	37130	Human astrovirus 6	6757	ssRNA
GQ845441.1	Human papillomavirus type 119	765051	Human papillomavirus type 119	7251	dsDNA
GQ845443.1	Human papillomavirus type 121	915429	Human papillomavirus type 121	7342	dsDNA
GQ845444.1	Human papillomavirus type 122	765054	Human papillomavirus type 122	7397	dsDNA
GQ845445.1	Human papillomavirus type 123	765055	Human papillomavirus type 123	7329	dsDNA
GQ845446.1	Human papillomavirus type 124	765056	Human papillomavirus type 124	7489	dsDNA
GQ865517.1	Human enterovirus C109 isolate NICA08-4327	861519	Human enterovirus C109	7354	ssRNA
GQ884143.1	Pieris rapae granulovirus	252584	Pieris rapae granulovirus	108592	dsDNA
GQ891990.1	Astrovirus SG	767521	Astrovirus SG	6584	ssRNA
GQ902940.1	Border disease virus	358764	Border disease virus	12326	ssRNA
GQ916624.1	Panax virus Y	796352	Panax virus Y	9750	ssRNA
GQ918152.1	Wiseana iridescent virus	68347	Wiseana iridescent virus	205791	dsDNA
GQ994095.1	Tomato leaf curl Ranchi virus	938276	Tomato leaf curl Ranchi virus	2762	ssDNA
GQ994098.1	Tomato leaf curl Gujarat virus isolate Ramgarh	219299	Tomato leaf curl Gujarat virus	2761	ssDNA
GU001879.1	Tobacco curly shoot virus - [SC118]	705074	Tobacco curly shoot virus - [SC118]	2746	ssDNA
GU071086.1	Marseillevirus marseillevirus strain T19	694581	Marseillevirus marseillevirus	368454	dsDNA
GU076440.1	Tomato yellow leaf curl virus-[Taft:Iran] isolate TYLCV-IL[IR:Ta30:06]	761712	Tomato yellow leaf curl virus-[Taft:Iran]	2781	ssDNA
GU076443.1	Tomato yellow leaf curl virus-[Minab:Iran] isolate TYLCV-Ker[IR:Ho33:06]	761708	Tomato yellow leaf curl virus-[Minab:Iran]	2764	ssDNA
GU076445.1	Tomato yellow leaf curl virus-[Orzuiyeh:Iran] isolate TYLCV-IL[IR:Or28:07]	761709	Tomato yellow leaf curl virus-[Orzuiyeh:Iran]	2781	ssDNA
GU076447.1	Tomato yellow leaf curl virus-[Shiraz:Iran] isolate TYLCV-IL[IR:Sh47:07]	761711	Tomato yellow leaf curl virus-[Shiraz:Iran]	2781	ssDNA
GU076449.1	Tomato yellow leaf curl virus-[Kahnooj:Iran] isolate TYLCV-Ker[IR:Ka21:06]	761707	Tomato yellow leaf curl virus-[Kahnooj:Iran]	2770	ssDNA
GU076451.1	Tomato yellow leaf curl virus-[Roodan:Iran] isolate TYLCV-OM[IR:Ro25:06]	761710	Tomato yellow leaf curl virus-[Roodan:Iran]	2773	ssDNA
GU076452.1	Tomato yellow leaf curl virus-[Jiroft:Iran] isolate TYLCV-OM[IR:Ji42:06]	761706	Tomato yellow leaf curl virus-[Jiroft:Iran]	2770	ssDNA
GU076454.1	Tomato yellow leaf curl virus-[Genaveh:Iran] isolate TYLCV-Bou[IR:Ge29:06]	761705	Tomato yellow leaf curl virus-[Genaveh:Iran]	2764	ssDNA
GU117620.1	Delphinus delphis papillomavirus	706524	Delphinus delphis papillomavirus	7852	dsDNA
GU117621.1	Phocoena phocoena papillomavirus 1	706525	Phocoena phocoena papillomavirus 1	7596	dsDNA
GU117622.1	Phocoena phocoena papillomavirus 2	706526	Phocoena phocoena papillomavirus 2	7635	dsDNA
GU117623.1	Phocoena phocoena papillomavirus 4	706527	Phocoena phocoena papillomavirus 4	7348	dsDNA
GU117624.1	Lagenorhynchus acutus papillomavirus	706530	Lagenorhynchus acutus papillomavirus	7915	dsDNA
GU117629.1	Human papillomavirus type 149	909328	Human papillomavirus type 149	7333	dsDNA
GU117630.1	Human papillomavirus type 130	909329	Human papillomavirus type 130	7388	dsDNA
GU117631.1	Human papillomavirus type 131	909330	Human papillomavirus type 131	7182	dsDNA
GU117632.1	Human papillomavirus type 132	909331	Human papillomavirus type 132	7125	dsDNA
GU117633.1	Human papillomavirus type 133	909332	Human papillomavirus type 133	7358	dsDNA
GU117634.1	Human papillomavirus type 134	909333	Human papillomavirus type 134	7309	dsDNA
GU121676.1	Pineapple bacilliform comosus virus	512088	Pineapple bacilliform comosus virus	7543	dsDNA
GU128080.1	Tuhoko virus 1	798072	Tuhoko virus 1	15888	ssRNA
GU128081.1	Tuhoko virus 2	798073	Tuhoko virus 2	15432	ssRNA
GU128082.1	Tuhoko virus 3	798074	Tuhoko virus 3	15234	ssRNA
GU129016.1	Human papillomavirus type 148, Hu/34-60/DEU/2006	942038	Human papillomavirus type 148	7164	dsDNA
GU168576.1	Rinderpest virus	11241	Rinderpest morbillivirus	15882	ssRNA
GU170201.1	Shimoni bat virus	746543	Shimoni bat lyssavirus	12045	ssRNA
GU180085.1	Tomato leaf curl Sudan virus -[Wad Madani]	694582	Tomato leaf curl Sudan virus -[Wad Madani]	2778	ssDNA
GU181199.1	Sunflower chlorotic mottle virus	129732	Sunflower chlorotic mottle virus	9965	ssRNA
GU188045.1	Torque teno sus virus 1a isolate 471819	687386	Torque teno sus virus 1a	2863	ssDNA
GU190215.1	Bat coronavirus BM48-31/BGR/2008	864596	Bat coronavirus BM48-31/BGR/2008	29276	ssRNA
GU191019.1	Human adenovirus 18	10528	Human adenovirus 18	34177	dsDNA
GU199584.1	Tobacco curly shoot virus	180526	Tobacco curly shoot virus	2743	ssDNA
GU206351.1	Avian paramyxovirus 5	740710	Avian avulavirus 5	17262	ssRNA
GU207957.1	Sweet potato virus C	930881	Sweet potato virus C	10820	ssRNA
GU212858.1	Chandipura virus isolate CIN 0327	11272	Chandipura virus	11120	ssRNA
GU214704.1	Chicken parvovirus ABU-P1	717641	Chicken parvovirus ABU-P1	5257	ssDNA
GU214705.1	Turkey parvovirus 1078	740933	Turkey parvovirus 1078	4642	ssDNA
GU214706.1	Turkey parvovirus 260	740934	Turkey parvovirus 260	4615	ssDNA
GU220391.1	Bettongia penicillata papillomavirus 1	759701	Bettongia penicillata papillomavirus 1	7737	dsDNA
GU225708.1	Human papillomavirus type 128	931209	Human papillomavirus type 128	7259	dsDNA
GU226970.1	Bat adenovirus TJM	727977	Bat adenovirus TJM	31681	dsDNA
GU233853.1	Human papillomavirus type 129	931210	Human papillomavirus type 129	7219	dsDNA
GU244497.1	Cafeteria roenbergensis virus BV-PW1	693272	Cafeteria roenbergensis virus BV-PW1	617453	dsDNA
GU256530.1	Chickpea chlorosis virus-A	887825	Chickpea chlorosis virus-A	2582	ssDNA
GU256531.1	Chickpea chlorosis virus-B	887826	Chickpea chlorosis virus-B	2582	ssDNA
GU256532.1	Chickpea redleaf virus	887827	Chickpea redleaf virus	2605	ssDNA
GU305914.1	Murid herpesvirus 1	10366	Murid betaherpesvirus 1	230408	dsDNA
GU321093.1	Haloarcula hispanica pleomorphic virus 1	710112	Haloarcula hispanica pleomorphic virus 1	8082	dsDNA
GU345042.1	Hepatitis E virus rat/R63/DEU/2009	879096	Hepatitis E virus rat/R63/DEU/2009	6965	ssRNA
GU345043.1	Hepatitis E virus rat/R68/DEU/2009	879095	Hepatitis E virus rat/R68/DEU/2009	6962	ssRNA
GU345044.1	Canary polyomavirus isolate CaPyV-Ha09	881945	Canary polyomavirus	5421	dsDNA
GU356394.1	Squirrel monkey foamy virus	747492	Squirrel monkey foamy virus	11684	ssRNA
GU356395.1	Common marmoset foamy virus	747493	Common marmoset foamy virus	11744	ssRNA
GU371276.1	Fenneropenaeus chinensis hepandensovirus	797418	Fenneropenaeus chinensis hepandensovirus	6085	ssDNA
GU440580.1	Cotton leaf curl virus LKO-2	727987	Cotton leaf curl virus LKO-2	2743	ssDNA
GU450331.1	Torque teno sus virus SH0822/2008	742012	Torque teno sus virus SH0822/2008	2823	ssDNA
GU452720.1	Mosquito densovirus BR/07	945962	Mosquito densovirus BR/07	3893	ssDNA
GU456686.1	Turnip curly top virus	859650	Turnip curly top virus	2974	ssDNA
GU553361.1	Feline coronavirus UU22	711465	Feline coronavirus UU22	29264	ssRNA
GU553362.1	Feline coronavirus UU23	711466	Feline coronavirus UU23	29264	ssRNA
GU570197.1	Torque teno sus virus 1b isolate TTV2_GE9	687387	Torque teno sus virus 1b	2742	ssDNA
[truncated: 2,031 more rows]
