# Supplementary material for: Avoidance of recognition sites of restriction-modification systems is a widespread but not universal anti-restriction strategy of prokaryotic viruses
Source: BMC Genomics. 2018 Dec 7;19:885. doi: 10.1186/s12864-018-5324-3 (PMC6286503; doi:10.1186/s12864-018-5324-3)
Supplement: Supplementary file 3 — List of prokaryotic viruses. (TSV 304 kb) [file 12864_2018_5324_MOESM3_ESM.tsv]

# Additional file 3. List of reference prokaryotic viruses.
#
# Name -- virus name (NCBI Taxonomy scientific name)
# TaxID -- taxon ID from NCBI Taxonomy
# Reference genome -- RefSeq/INSDC AC(s) of the reference genome
# Genome type -- nucleic acid type of the virus
# Lifestyle -- virus lifestyle (temperate, non-temperate, unknown)
# Host domain -- taxonomic domain of the host (Archaea or Bacteria)
# Hosts -- host species (NCBI Taxonomy scientific names)
#
#Name	TaxID	Reference genome	Genome type	Lifestyle	Host domain	Hosts
Acaryochloris phage A-HIS1	645116	FN436268.1	dsDNA	unknown	Bacteria	Acaryochloris marina
Acaryochloris phage A-HIS2	645117	FN436269.1	dsDNA	unknown	Bacteria	Acaryochloris marina
Acholeplasma phage MV-L1	10876	NC_001341.1	ssDNA	unknown	Bacteria	Acholeplasma laidlawii
Acholeplasma virus L2	46014	NC_001447.1	dsDNA	temperate	Bacteria	Acholeplasma laidlawii
Achromobacter phage 83-24	1589747	NC_028834.1	dsDNA	unknown	Bacteria	Achromobacter xylosoxidans
Achromobacter phage JWAlpha	1416009	NC_023556.1	dsDNA	non-temperate	Bacteria	Achromobacter xylosoxidans
Achromobacter phage JWDelta	1416008	KF787094.1	dsDNA	non-temperate	Bacteria	Achromobacter xylosoxidans
Achromobacter phage JWF	1589748	NC_029075.1	dsDNA	unknown	Bacteria	Achromobacter xylosoxidans
Achromobacter phage JWX	1589746	NC_028768.1	dsDNA	unknown	Bacteria	Achromobacter xylosoxidans
Achromobacter phage phiAxp-1	1610509	NC_029033.1	dsDNA	unknown	Bacteria	Achromobacter xylosoxidans
Achromobacter phage phiAxp-2	1664246	NC_029106.1	dsDNA	unknown	Bacteria	Achromobacter xylosoxidans
Achromobacter phage phiAxp-3	1664247	NC_028908.1	dsDNA	unknown	Bacteria	Achromobacter xylosoxidans
Acidianus bottle-shaped virus	437444	NC_009452.1	dsDNA	unknown	Archaea	Acidianus convivator
Acidianus bottle-shaped virus 2	1732173	NC_028938.1	dsDNA	unknown	Archaea	unknown
Acidianus bottle-shaped virus 3	1732174	NC_028787.1	dsDNA	unknown	Archaea	unknown
Acidianus filamentous virus 1	235266	NC_005830.1	dsDNA	unknown	Archaea	Acidianus infernus, Acidianus hospitalis
Acidianus filamentous virus 2	300186	NC_009884.1	dsDNA	unknown	Archaea	Acidianus pozzuoliensis
Acidianus filamentous virus 3	346881	NC_010155.1	dsDNA	unknown	Archaea	Acidianus sp. Acii25
Acidianus filamentous virus 6	346882	NC_010152.1	dsDNA	unknown	Archaea	Acidianus convivator
Acidianus filamentous virus 7	346883	NC_010153.1	dsDNA	unknown	Archaea	Acidianus convivator
Acidianus filamentous virus 8	346884	NC_010154.1	dsDNA	unknown	Archaea	Acidianus convivator
Acidianus filamentous virus 9	512792	NC_010537.1	dsDNA	unknown	Archaea	Acidianus convivator
Acidianus rod-shaped virus 1	309181	NC_009965.1	dsDNA	unknown	Archaea	Acidianus sp. Acii26
Acidianus rod-shaped virus 2	1732175	NC_029314.1	dsDNA	unknown	Archaea	unknown
Acidianus spindle-shaped virus 1	693629	NC_013585.1	dsDNA	unknown	Archaea	Acidianus brierleyi
Acidianus tailed spindle virus	1797140	NC_029316.1	dsDNA	unknown	Archaea	Acidianus hospitalis
Acidianus two-tailed virus	315953	NC_007409.1	dsDNA	unknown	Archaea	Acidianus convivator
Acidianus two-tailed virus 2	1898549	KX607101.1	dsDNA	unknown	Archaea	Sulfolobus solfataricus
Acidianus two-tailed virus variant 1	1898550	KX607102.1	dsDNA	unknown	Archaea	Acidianus convivator
Acidithiobacillus phage AcaML1	1229761	JX507079.1	dsDNA	unknown	Bacteria	Acidithiobacillus caldus
Acinetobacter bacteriophage AP22	1187128	NC_017984.1	dsDNA	non-temperate	Bacteria	Acinetobacter baumannii
Acinetobacter phage AB1	889876	HM368260.1	dsDNA	unknown	Bacteria	Acinetobacter baumannii
Acinetobacter phage AB3	1273713	NC_021337.1	dsDNA	unknown	Bacteria	Acinetobacter baumannii
Acinetobacter phage AM24	1913571	KY000079.1	dsDNA	unknown	Bacteria	Acinetobacter baumannii
Acinetobacter phage AP205	154784	NC_002700.2	ssRNA	unknown	Bacteria	Acinetobacter genomosp. 16BJ
Acinetobacter phage Ab105-1phi	1718840	KT588074.1	DNA	temperate	Bacteria	Acinetobacter baumannii
Acinetobacter phage Ab105-2phi	1718841	KT588075.1	DNA	temperate	Bacteria	Acinetobacter baumannii
Acinetobacter phage Ab105-3phi	1718842	KT588073.1	DNA	temperate	Bacteria	Acinetobacter baumannii
Acinetobacter phage Abp1	1235824	NC_021316.1	dsDNA	unknown	Bacteria	Acinetobacter baumannii
Acinetobacter phage Ac42	762660	NC_014660.1	dsDNA	unknown	Bacteria	unknown
Acinetobacter phage Acj61	760732	NC_014661.1	dsDNA	unknown	Bacteria	Acinetobacter johnsonii
Acinetobacter phage Acj9	760939	NC_014663.1	dsDNA	unknown	Bacteria	Acinetobacter johnsonii
Acinetobacter phage Bphi-B1251	1221835	NC_019541.1	dsDNA	unknown	Bacteria	Acinetobacter baumannii
Acinetobacter phage Fri1	1647373	NC_028848.1	dsDNA	unknown	Bacteria	Acinetobacter baumannii
Acinetobacter phage IME-AB2	1243183	JX976549.1	dsDNA	non-temperate	Bacteria	Acinetobacter baumannii
Acinetobacter phage IME_AB3	1458669	NC_023590.1	dsDNA	unknown	Bacteria	Acinetobacter baumannii
Acinetobacter phage LZ35	1792222	NC_031117.1	dsDNA	non-temperate	Bacteria	Acinetobacter baumannii
Acinetobacter phage Petty	1406779	NC_023570.1	dsDNA	unknown	Bacteria	Acinetobacter baumannii
Acinetobacter phage Presley	1406780	NC_023581.1	dsDNA	unknown	Bacteria	Acinetobacter nosocomialis
Acinetobacter phage WCHABP1	1983409	KY829116.1	dsDNA	unknown	Bacteria	Acinetobacter baumannii
Acinetobacter phage WCHABP12	1965454	KY670595.1	dsDNA	unknown	Bacteria	Acinetobacter baumannii
Acinetobacter phage WCHABP5	1983525	KY888680.1	dsDNA	unknown	Bacteria	Acinetobacter baumannii
Acinetobacter phage YMC-13-01-C62	1505225	NC_024785.1	dsDNA	non-temperate	Bacteria	Acinetobacter baumannii
Acinetobacter phage YMC11/11/R3177	1628721	KP861230.1	dsDNA	unknown	Bacteria	Acinetobacter baumannii
Acinetobacter phage YMC13/03/R2096	1560342	NC_027332.1	dsDNA	unknown	Bacteria	Acinetobacter baumannii
Acinetobacter phage ZZ1	1049283	NC_018087.3	dsDNA	non-temperate	Bacteria	Acinetobacter baumannii
Acinetobacter phage phiAB1	691318	NC_028675.1	dsDNA	unknown	Bacteria	Acinetobacter baumannii
Acinetobacter phage phiAB6	1698439	NC_031086.1	dsDNA	unknown	Bacteria	Acinetobacter baumannii
Acinetobacter phage phiAC-1	1229760	NC_028995.1	dsDNA	unknown	Bacteria	Acinetobacter soli
Acinetobacter phage vB_AbaM_Acibel004	1481186	NC_025462.1	dsDNA	unknown	Bacteria	Acinetobacter baumannii
Acinetobacter phage vB_AbaM_IME200	1735582	NC_028987.1	dsDNA	unknown	Bacteria	Acinetobacter baumannii
Acinetobacter phage vB_AbaM_ME3	1837876	KU935715.1	dsDNA	unknown	Bacteria	Acinetobacter baumannii
Acinetobacter phage vB_AbaM_phiAbaA1	1605379	NC_031280.1	dsDNA	unknown	Bacteria	Acinetobacter baumannii
Acinetobacter phage vB_AbaP_Acibel007	1481187	NC_025457.1	dsDNA	unknown	Bacteria	Acinetobacter baumannii
Acinetobacter phage vB_AbaP_PD-6A3	1701807	NC_028684.1	dsDNA	unknown	Bacteria	Acinetobacter baumannii
Acinetobacter phage vB_AbaP_PD-AB9	1701808	NC_028679.1	dsDNA	unknown	Bacteria	Acinetobacter baumannii
Acinetobacter phage vB_AbaS_TRS1	1852629	NC_031098.1	dsDNA	unknown	Bacteria	Acinetobacter baumannii
Acinetobacter virus 133	279006	NC_015250.1	dsDNA	unknown	Bacteria	Acinetobacter johnsonii
Actinomyces virus Av1	338473	NC_009643.1	dsDNA	non-temperate	Bacteria	Actinomyces naeslundii
Actinoplanes phage phiAsp2	279303	NC_005885.1	dsDNA	unknown	Bacteria	Actinoplanes sp. SN223/29
Aeribacillus phage AP45	1913112	KX965989.1	DNA	unknown	Bacteria	Aeribacillus pallidus
Aeromonas phage Aes012	1198014	NC_020879.1	dsDNA	unknown	Bacteria	unknown
Aeromonas phage Aes508	1198013	NC_019543.1	dsDNA	unknown	Bacteria	Aeromonas salmonicida
Aeromonas phage Ahp1	1747286	KT949345.1	dsDNA	unknown	Bacteria	Aeromonas hydrophila
Aeromonas phage CC2	1204516	NC_019538.1	dsDNA	unknown	Bacteria	Aeromonas hydrophila
Aeromonas phage PX29	926067	NC_023688.1	dsDNA	unknown	Bacteria	Aeromonas salmonicida
Aeromonas phage pAh6-C	1505227	NC_025459.1	dsDNA	unknown	Bacteria	Aeromonas hydrophila
Aeromonas phage phiA8-29	1978922	KY914485.1	DNA	unknown	Bacteria	unknown
Aeromonas phage phiARM81ld	1748773	KT898133.1	DNA	unknown	Bacteria	Aeromonas sp. ARM81
Aeromonas phage phiARM81mr	1754209	KT898134.1	DNA	unknown	Bacteria	Aeromonas sp. ARM81
Aeromonas phage phiAS4	879628	NC_014635.1	dsDNA	unknown	Bacteria	Aeromonas salmonicida
Aeromonas phage phiAS5	879630	NC_014636.1	dsDNA	unknown	Bacteria	Aeromonas salmonicida
Aeromonas phage phiAS7	1141132	NC_019528.1	dsDNA	non-temperate	Bacteria	Aeromonas salmonicida
Aeromonas phage vB_AsaM-56	1127514	NC_019527.1	dsDNA	non-temperate	Bacteria	Aeromonas salmonicida
Aeromonas virus 25	233894	NC_008208.1	dsDNA	unknown	Bacteria	Aeromonas salmonicida
Aeromonas virus 31	321023	NC_007022.1	dsDNA	unknown	Bacteria	Aeromonas salmonicida
Aeromonas virus 44RR2	115987	NC_005135.1	dsDNA	unknown	Bacteria	Aeromonas salmonicida
Aeromonas virus 65	260149	NC_015251.1	dsDNA	unknown	Bacteria	Aeromonas salmonicida
Aeromonas virus Aeh1	227470	NC_005260.1	dsDNA	non-temperate	Bacteria	Aeromonas hydrophila
Aeromonas virus phiO18P	393598	NC_009542.2	dsDNA	unknown	Bacteria	Aeromonas media
Aeropyrum coil-shaped virus	1157339	HE681887.1	ssDNA	unknown	Archaea	Aeropyrum pernix
Aeropyrum pernix ovoid virus 1	1032474	NC_028256.1	dsDNA	temperate	Archaea	Aeropyrum pernix
Aeropyrum pernix spindle-shaped virus 1	1032473	NC_028268.1	dsDNA	temperate	Archaea	Aeropyrum pernix
Agrobacterium phage 7-7-1	1161931	NC_019519.1	dsDNA	unknown	Bacteria	Agrobacterium sp. H13-3
Alteromonas phage PB15	1913113	KX982260.1	dsDNA	unknown	Bacteria	Alteromonas gracilis
Alteromonas phage vB_AmaP_AD45-P1	1300004	NC_021532.1	dsDNA	unknown	Bacteria	Alteromonas macleodii
Alteromonas phage vB_AmaP_AD45-P3	1300006	KF005318.1	dsDNA	unknown	Bacteria	Alteromonas macleodii
Alteromonas phage vB_AmaP_AD45-P4	1300007	KF005319.1	dsDNA	unknown	Bacteria	Alteromonas macleodii
Anabaena phage A-4L	1357732	NC_024358.1	dsDNA	unknown	Bacteria	Anabaena variabilis
Aquamicrobium phage P14	1927013	KX660669.1	dsDNA	unknown	Bacteria	Aquamicrobium sp. H14
Archaeal BJ1 virus	416419	NC_008695.1	dsDNA	unknown	Archaea	Halorubrum saccharovorum
Arthrobacter phage Amigo	1772291	KU160638.1	dsDNA	unknown	Bacteria	Arthrobacter sp. ATCC 21022
Arthrobacter phage Anansi	1772292	KU160639.1	dsDNA	unknown	Bacteria	Arthrobacter sp. ATCC 21022
Arthrobacter phage BarretLemon	1796994	NC_031252.1	dsDNA	unknown	Bacteria	Arthrobacter sp. ATCC 21022
Arthrobacter phage Bennie	1772293	KU160640.2	dsDNA	unknown	Bacteria	Arthrobacter sp. ATCC 21022
Arthrobacter phage Brent	1701798	KT365401.1	dsDNA	unknown	Bacteria	Arthrobacter sp. ATCC 21022
Arthrobacter phage CaptnMurica	1772294	KU160641.1	dsDNA	unknown	Bacteria	Arthrobacter sp. ATCC 21022
Arthrobacter phage Chocolat	1897526	KX670787.1	dsDNA	unknown	Bacteria	Arthrobacter sp. ATCC 21022
Arthrobacter phage Chubster	1897527	KX670786.1	dsDNA	unknown	Bacteria	Arthrobacter sp. ATCC 21022
Arthrobacter phage Circum	1772295	KU160642.1	dsDNA	unknown	Bacteria	Arthrobacter sp. ATCC 21022
Arthrobacter phage Conboy	1873902	KX522650.1	dsDNA	unknown	Bacteria	Arthrobacter sp. ATCC 21022
Arthrobacter phage Decurro	1698361	NC_028692.1	dsDNA	unknown	Bacteria	Arthrobacter sp. ATCC 21022
Arthrobacter phage DrRobert	1772296	KU160643.1	dsDNA	unknown	Bacteria	Arthrobacter sp. ATCC 21022
Arthrobacter phage EdgarPoe	1913079	KX855961.1	dsDNA	unknown	Bacteria	Arthrobacter sp. ATCC 21022
Arthrobacter phage Galaxy	1772326	KU160644.1	dsDNA	unknown	Bacteria	Arthrobacter sp. ATCC 21022
Arthrobacter phage Glenn	1772297	KU160645.1	dsDNA	unknown	Bacteria	Arthrobacter sp. ATCC 21022
Arthrobacter phage Gordon	1772298	KU160646.1	dsDNA	unknown	Bacteria	Arthrobacter sp. ATCC 21022
Arthrobacter phage Greenhouse	1897428	KX688103.1	dsDNA	unknown	Bacteria	Arthrobacter sp. ATCC 21022
Arthrobacter phage HumptyDumpty	1913080	KX855962.1	dsDNA	unknown	Bacteria	Arthrobacter sp. ATCC 21022
Arthrobacter phage HunterDalle	1772300	KU160648.1	dsDNA	unknown	Bacteria	Arthrobacter sp. ATCC 21022
Arthrobacter phage Immaculata	1772301	KU160649.1	dsDNA	unknown	Bacteria	Arthrobacter sp. ATCC 21022
Arthrobacter phage Jasmine	1772302	KU160650.1	dsDNA	unknown	Bacteria	Arthrobacter sp. ATCC 21022
Arthrobacter phage Jawnski	1772327	KU160651.1	dsDNA	unknown	Bacteria	Arthrobacter sp. ATCC 21022
Arthrobacter phage Jessica	1698362	KT355473.1	dsDNA	unknown	Bacteria	Arthrobacter sp. ATCC 21022
Arthrobacter phage Joann	1772303	KU160652.1	dsDNA	unknown	Bacteria	Arthrobacter sp. ATCC 21022
Arthrobacter phage KellEzio	1796995	NC_031231.1	dsDNA	unknown	Bacteria	Arthrobacter sp. ATCC 21022
Arthrobacter phage Kitkat	1796996	NC_031254.1	dsDNA	unknown	Bacteria	Arthrobacter sp. ATCC 21022
Arthrobacter phage Korra	1772304	KU160653.2	dsDNA	unknown	Bacteria	Arthrobacter sp. ATCC 21022
Arthrobacter phage Laroye	1772305	KU160654.1	dsDNA	unknown	Bacteria	Arthrobacter sp. ATCC 21022
Arthrobacter phage Lucy	1897761	KX576641.1	dsDNA	unknown	Bacteria	Arthrobacter sp. ATCC 21022
Arthrobacter phage Martha	1772307	KU160656.1	dsDNA	unknown	Bacteria	Arthrobacter sp. ATCC 21022
Arthrobacter phage Mudcat	1796997	NC_031224.1	dsDNA	unknown	Bacteria	Arthrobacter sp. ATCC 21022
Arthrobacter phage Oxynfrius	1897429	KX688102.1	dsDNA	unknown	Bacteria	Arthrobacter sp. ATCC 21022
Arthrobacter phage Preamble	1772310	KU160659.1	dsDNA	unknown	Bacteria	Arthrobacter sp. ATCC 21022
Arthrobacter phage PrincessTrina	1772328	KU160660.1	dsDNA	unknown	Bacteria	Arthrobacter sp. ATCC 21022
Arthrobacter phage Pumancara	1772311	KU160661.1	dsDNA	unknown	Bacteria	Arthrobacter sp. ATCC 21022
Arthrobacter phage RAP15	1772312	KU160662.1	dsDNA	unknown	Bacteria	Arthrobacter sp. ATCC 21022
Arthrobacter phage RcigaStruga	1897763	KX576640.1	dsDNA	unknown	Bacteria	Arthrobacter sp. ATCC 21022
Arthrobacter phage Rings	1772313	KU160663.1	dsDNA	unknown	Bacteria	Arthrobacter sp. ATCC 21022
Arthrobacter phage Salgado	1772314	KU160664.1	dsDNA	unknown	Bacteria	Arthrobacter sp. ATCC 21022
Arthrobacter phage Sandman	1698363	KT355475.1	dsDNA	unknown	Bacteria	Arthrobacter sp. ATCC 21022
Arthrobacter phage Sonny	1772315	KU160665.1	dsDNA	unknown	Bacteria	Arthrobacter sp. ATCC 21022
Arthrobacter phage Suppi	1897553	KX621004.1	dsDNA	unknown	Bacteria	Arthrobacter sp. ATCC 21022
Arthrobacter phage TaeYoung	1772318	KU160668.1	dsDNA	unknown	Bacteria	Arthrobacter sp. ATCC 21022
Arthrobacter phage Tank	1772319	KU160669.1	dsDNA	unknown	Bacteria	Arthrobacter sp. ATCC 21022
Arthrobacter phage Toulouse	1772320	KU160670.1	dsDNA	unknown	Bacteria	Arthrobacter sp. ATCC 21022
Arthrobacter phage Vallejo	1897554	KX621005.1	dsDNA	unknown	Bacteria	Arthrobacter sp. ATCC 21022
Arthrobacter phage Wayne	1772322	KU160672.2	dsDNA	unknown	Bacteria	Arthrobacter sp. ATCC 21022
Arthrobacter phage Wilde	1772323	KU160673.1	dsDNA	unknown	Bacteria	Arthrobacter sp. ATCC 21022
Arthrobacter phage vB_ArS-ArV2	1414742	NC_022972.2	dsDNA	unknown	Bacteria	Arthrobacter sp. 68b
Arthrobacter phage vB_ArtM-ArV1	1566993	NC_026606.1	dsDNA	unknown	Bacteria	Arthrobacter sp. 68b
Azobacteroides phage ProJPt-Bp1	1920526	AP017903.1	DNA	unknown	Bacteria	Candidatus Azobacteroides pseudotrichonymphae
Azospirillum phage Cd	467481	NC_010355.1	dsDNA	temperate	Bacteria	Azospirillum brasilense
Bacillus phage 0305phi8-36	458639	NC_009760.1	dsDNA	unknown	Bacteria	Bacillus thuringiensis
Bacillus phage AR9	1815509	NC_031039.1	dsDNA	unknown	Bacteria	Bacillus subtilis
Bacillus phage Aurora	1874000	NC_031121.1	dsDNA	unknown	Bacteria	Bacillus thuringiensis
Bacillus phage AvesoBmore	1698451	NC_028887.1	dsDNA	unknown	Bacteria	Bacillus thuringiensis
Bacillus phage B4	1141133	NC_018863.1	dsDNA	non-temperate	Bacteria	Bacillus cereus
Bacillus phage BCD7	1136534	NC_019515.1	dsDNA	unknown	Bacteria	Bacillus cereus
Bacillus phage BCJA1c	294382	NC_006557.1	dsDNA	temperate	Bacteria	[Bacillus] clarkii
Bacillus phage BCP78	1126950	NC_018860.1	dsDNA	unknown	Bacteria	Bacillus cereus
Bacillus phage BCP8-2	1129192	NC_027355.1	dsDNA	unknown	Bacteria	Bacillus cereus
Bacillus phage BCU4	1126951	JN797798.1	dsDNA	unknown	Bacteria	Bacillus cereus
Bacillus phage BJ4	1909402	KX961629.1	dsDNA	unknown	Bacteria	unknown
Bacillus phage BM10	1932131	KT995480.1	dsDNA	unknown	Bacteria	Bacillus megaterium
Bacillus phage BM5	1755679	NC_029069.1	dsDNA	unknown	Bacteria	Bacillus megaterium
Bacillus phage BMBtp1	1735561	KT852578.1	dsDNA	unknown	Bacteria	Bacillus thuringiensis
Bacillus phage BPS10C	1277886	NC_023501.1	dsDNA	unknown	Bacteria	Bacillus cereus
Bacillus phage BPS13	1136731	NC_018857.1	dsDNA	unknown	Bacteria	Bacillus cereus
Bacillus phage BalMu-1	1567487	NC_030945.1	dsDNA	temperate	Bacteria	Bacillus alcalophilus
Bacillus phage Bam35c	236750	NC_005258.1	dsDNA	temperate	Bacteria	Bacillus thuringiensis
Bacillus phage Basilisk	1296654	KC595511.2	dsDNA	unknown	Bacteria	Bacillus cereus
Bacillus phage Bastille	57477	NC_018856.1	dsDNA	non-temperate	Bacteria	Bacillus cereus
Bacillus phage Bcp1	584892	NC_024137.1	dsDNA	unknown	Bacteria	Bacillus cereus
Bacillus phage BeachBum	1983461	KY921761.1	dsDNA	unknown	Bacteria	Bacillus thuringiensis
Bacillus phage Belinda	1852564	NC_031024.1	dsDNA	unknown	Bacteria	Bacillus thuringiensis
Bacillus phage BigBertha	1406781	NC_022769.1	dsDNA	unknown	Bacteria	Bacillus thuringiensis
Bacillus phage Bobb	1527469	NC_024792.1	dsDNA	unknown	Bacteria	Bacillus thuringiensis
Bacillus phage Bp8p-C	1445810	NC_029121.1	dsDNA	temperate	Bacteria	Bacillus pumilus
Bacillus phage BtCS33	1194641	NC_018085.1	dsDNA	unknown	Bacteria	Bacillus cereus, Bacillus thuringiensis
Bacillus phage CAM003	1486657	NC_024216.1	dsDNA	unknown	Bacteria	Bacillus thuringiensis
Bacillus phage CP-51	1391188	NC_025423.1	dsDNA	unknown	Bacteria	Bacillus cereus
Bacillus phage CampHawk	1406783	NC_022761.1	dsDNA	unknown	Bacteria	Bacillus subtilis
Bacillus phage Cherry	347966	DQ222851.1	dsDNA	unknown	Bacteria	Bacillus anthracis
Bacillus phage Claudi	1874001	NC_031015.1	dsDNA	unknown	Bacteria	Bacillus thuringiensis
Bacillus phage Crookii	1808964	KU847400.1	dsDNA	unknown	Bacteria	Bacillus anthracis
Bacillus phage DIGNKC	1805948	NC_031006.1	dsDNA	unknown	Bacteria	Bacillus thuringiensis
Bacillus phage Deep Blue	1792245	NC_031056.1	dsDNA	unknown	Bacteria	Bacillus cereus
Bacillus phage DirtyBetty	1873999	NC_031054.1	dsDNA	unknown	Bacteria	Bacillus thuringiensis
Bacillus phage Eldridge	1776293	NC_030920.1	dsDNA	unknown	Bacteria	Bacillus megaterium
Bacillus phage Evoli	1486658	NC_024207.1	dsDNA	unknown	Bacteria	Bacillus thuringiensis
Bacillus phage Eyuki	1690431	NC_028944.1	dsDNA	unknown	Bacteria	Bacillus thuringiensis
Bacillus phage Fah	345922	NC_007814.1	dsDNA	unknown	Bacteria	Bacillus anthracis, Bacillus cereus
Bacillus phage Flapjack	1983465	KY888882.1	dsDNA	unknown	Bacteria	Bacillus thuringiensis
Bacillus phage GIL16c	307240	NC_006945.1	dsDNA	temperate	Bacteria	Bacillus thuringiensis
Bacillus phage Gamma	347962	DQ222855.1	dsDNA	unknown	Bacteria	Bacillus anthracis, Bacillus cereus
Bacillus phage Gamma isolate d'Herelle	359962	DQ289556.1	dsDNA	non-temperate	Bacteria	Bacillus cereus
Bacillus phage Grass	1406785	NC_022771.1	dsDNA	unknown	Bacteria	Bacillus subtilis
Bacillus phage Hakuna	1486659	NC_024213.1	dsDNA	unknown	Bacteria	Bacillus thuringiensis
Bacillus phage Harambe	1981931	KY821088.1	dsDNA	unknown	Bacteria	Bacillus thuringiensis
Bacillus phage Hoody T	1486660	NC_024205.1	dsDNA	unknown	Bacteria	Bacillus thuringiensis
Bacillus phage JBP901	1498212	NC_027352.1	dsDNA	unknown	Bacteria	Bacillus cereus
Bacillus phage JL	1296655	NC_028982.1	dsDNA	unknown	Bacteria	Bacillus cereus
Bacillus phage Juglone	1805949	KU737345.1	dsDNA	unknown	Bacteria	Bacillus thuringiensis
Bacillus phage Kida	1873998	NC_031012.1	dsDNA	unknown	Bacteria	Bacillus thuringiensis
Bacillus phage Leo2	1815973	KU836751.1	dsDNA	unknown	Bacteria	Bacillus pumilus
Bacillus phage MG-B1	1309583	NC_021336.1	dsDNA	unknown	Bacteria	Bacillus weihenstephanensis
Bacillus phage Mater	1540090	NC_027366.1	dsDNA	unknown	Bacteria	Bacillus megaterium
Bacillus phage Megatron	1486661	NC_024211.1	dsDNA	unknown	Bacteria	Bacillus thuringiensis
Bacillus phage Mgbh1	1796993	KU665491.1	DNA	unknown	Bacteria	Bacillus halodurans
Bacillus phage Moonbeam	1540091	NC_027374.1	dsDNA	unknown	Bacteria	Bacillus megaterium
Bacillus phage Nemo	1805950	NC_031070.1	dsDNA	unknown	Bacteria	Bacillus thuringiensis
Bacillus phage Nf	10753	EU622808.1	dsDNA	unknown	Bacteria	Bacillus subtilis
Bacillus phage Nigalana	1805951	NC_031037.1	dsDNA	unknown	Bacteria	Bacillus thuringiensis
Bacillus phage NotTheCreek	1805952	NC_031049.1	dsDNA	unknown	Bacteria	Bacillus thuringiensis
Bacillus phage PBC1	1161901	NC_017976.1	dsDNA	unknown	Bacteria	Bacillus cereus
Bacillus phage PBC4	1675028	KT070866.1	dsDNA	unknown	Bacteria	Bacillus cereus
Bacillus phage PM1	547228	NC_020883.1	dsDNA	unknown	Bacteria	Bacillus subtilis
Bacillus phage PZA	10757	M11813.1	dsDNA	non-temperate	Bacteria	Bacillus subtilis
Bacillus phage Page	1406786	NC_022764.1	dsDNA	unknown	Bacteria	Bacillus megaterium
Bacillus phage Palmer	1597966	NC_028926.1	dsDNA	unknown	Bacteria	Bacillus megaterium
Bacillus phage Pascal	1540092	NC_027372.1	dsDNA	unknown	Bacteria	Bacillus megaterium
Bacillus phage Pavlov	1675598	NC_028782.1	dsDNA	unknown	Bacteria	Bacillus megaterium
Bacillus phage PfEFR-4	1868598	KX227757.1	dsDNA	unknown	Bacteria	Bacillus cereus
Bacillus phage PfEFR-5	1868599	NC_031055.1	dsDNA	unknown	Bacteria	Bacillus cereus
Bacillus phage PfIS075	1868600	KX227759.1	dsDNA	unknown	Bacteria	Bacillus cereus
Bacillus phage PfNC7401	1868601	KX227758.1	dsDNA	unknown	Bacteria	Bacillus cereus
Bacillus phage Phrodo	1805953	NC_031100.1	dsDNA	unknown	Bacteria	Bacillus thuringiensis
Bacillus phage Pony	1406789	NC_022770.1	dsDNA	unknown	Bacteria	Bacillus megaterium
Bacillus phage Pookie	1540093	NC_027394.1	dsDNA	unknown	Bacteria	Bacillus megaterium
Bacillus phage QCM11	1909400	KX961631.1	dsDNA	unknown	Bacteria	unknown
Bacillus phage QCM8	1909403	KX961630.1	dsDNA	unknown	Bacteria	unknown
Bacillus phage Riley	1486662	NC_024788.1	dsDNA	unknown	Bacteria	Bacillus thuringiensis
Bacillus phage SBP8a	1909401	KX961632.1	DNA	unknown	Bacteria	unknown
Bacillus phage SP-10	941058	NC_019487.1	dsDNA	unknown	Bacteria	Bacillus subtilis
Bacillus phage SP-15	1792032	NC_031245.1	dsDNA	unknown	Bacteria	Bacillus subtilis, Bacillus paralicheniformis
Bacillus phage SPP1	10724	NC_004166.2	dsDNA	unknown	Bacteria	Bacillus subtilis
Bacillus phage SageFayge	1805954	NC_031027.1	dsDNA	unknown	Bacteria	Bacillus thuringiensis
Bacillus phage SalinJah	1837830	NC_031034.1	dsDNA	unknown	Bacteria	Bacillus thuringiensis
Bacillus phage SerPounce	1983413	KY947509.1	dsDNA	unknown	Bacteria	Bacillus thuringiensis
Bacillus phage Shanette	1296656	NC_028983.1	dsDNA	unknown	Bacteria	Bacillus cereus
Bacillus phage Shbh1	1796992	NC_030925.1	dsDNA	unknown	Bacteria	Bacillus halodurans
Bacillus phage Silence	1675599	KT001912.1	dsDNA	unknown	Bacteria	Bacillus megaterium
Bacillus phage Slash	1406790	NC_022774.1	dsDNA	unknown	Bacteria	Bacillus megaterium
Bacillus phage Smudge	1852566	KX156152.1	dsDNA	unknown	Bacteria	Bacillus thuringiensis
Bacillus phage Spock	1406791	NC_022763.1	dsDNA	unknown	Bacteria	Bacillus thuringiensis
Bacillus phage Stahl	1610832	NC_028856.1	dsDNA	unknown	Bacteria	Bacillus megaterium
Bacillus phage Staley	1406792	NC_022767.1	dsDNA	unknown	Bacteria	Bacillus megaterium
Bacillus phage Stills	1610833	NC_028777.1	dsDNA	unknown	Bacteria	Bacillus megaterium
Bacillus phage Stitch	1874002	NC_031032.1	dsDNA	unknown	Bacteria	unknown
Bacillus phage TP21-L	565140	NC_011645.1	dsDNA	unknown	Bacteria	Bacillus cereus, Bacillus thuringiensis
Bacillus phage Troll	1382932	NC_022088.2	dsDNA	unknown	Bacteria	Bacillus thuringiensis
Bacillus phage TsarBomba	1690456	NC_028890.1	dsDNA	unknown	Bacteria	Bacillus thuringiensis
Bacillus phage VMY22	1734382	NC_028789.1	dsDNA	unknown	Bacteria	Bacillus cereus
Bacillus phage Vinny	1805955	KU737346.1	dsDNA	unknown	Bacteria	Bacillus thuringiensis
Bacillus phage W.Ph.	764595	NC_016563.1	dsDNA	unknown	Bacteria	Bacillus cereus
Bacillus phage Waukesha92	1510440	NC_025424.1	dsDNA	unknown	Bacteria	Bacillus thuringiensis
Bacillus phage Wip1	663237	NC_022094.1	dsDNA	unknown	Bacteria	Bacillus anthracis
Bacillus phage Zuko	1805956	NC_031116.1	dsDNA	unknown	Bacteria	Bacillus thuringiensis
Bacillus phage phBC6A51	225725	NC_004820.1	dsDNA	temperate	Bacteria	Bacillus cereus
Bacillus phage phBC6A52	225726	NC_004821.1	dsDNA	temperate	Bacteria	Bacillus cereus
Bacillus phage phIS3501	1124578	NC_019502.1	dsDNA	unknown	Bacteria	Bacillus thuringiensis
Bacillus phage phi105	10717	NC_004167.1	dsDNA	unknown	Bacteria	Bacillus subtilis
Bacillus phage phi3T	10736	KY030782.1	dsDNA	unknown	Bacteria	Bacillus subtilis
Bacillus phage phi4B1	1643324	NC_028886.1	dsDNA	unknown	Bacteria	Bacillus cereus, Bacillus thuringiensis
Bacillus phage phi4J1	1643326	NC_029008.1	dsDNA	unknown	Bacteria	Bacillus cereus, Bacillus thuringiensis
Bacillus phage phiAGATE	1204533	NC_020081.2	dsDNA	unknown	Bacteria	Bacillus pumilus
Bacillus phage phiCM3	1357713	NC_023599.1	dsDNA	unknown	Bacteria	Bacillus thuringiensis
Bacillus phage phiNIT1	207656	NC_021856.1	dsDNA	unknown	Bacteria	Bacillus subtilis
Bacillus phage phiS58	1643327	KT970646.1	dsDNA	unknown	Bacteria	Bacillus cereus
Bacillus phage proCM3	1357712	KF296717.1	dsDNA	unknown	Bacteria	Bacillus thuringiensis
Bacillus phage vB_BanS-Tsamsa	1308863	NC_023007.1	dsDNA	unknown	Bacteria	Bacillus anthracis
Bacillus phage vB_BceM_Bc431v3	1195072	NC_020873.1	dsDNA	non-temperate	Bacteria	Bacillus cereus
Bacillus phage vB_BhaS-171	1775140	NC_030904.1	dsDNA	unknown	Bacteria	Bacillus halmapalus
Bacillus phage vB_BpuM-BpSp	1739968	KT895374.1	dsDNA	unknown	Bacteria	Bacillus pumilus
Bacillus phage vB_BsuP-Goe1	1807511	KU831549.1	dsDNA	unknown	Bacteria	Bacillus subtilis
Bacillus phage vB_BtS_BMBtp13	1868825	KX190832.1	dsDNA	unknown	Bacteria	Bacillus thuringiensis
Bacillus phage vB_BtS_BMBtp14	1868826	KX190833.1	dsDNA	unknown	Bacteria	Bacillus thuringiensis
Bacillus phage vB_BtS_BMBtp15	1868827	KX190835.1	dsDNA	unknown	Bacteria	Bacillus thuringiensis
Bacillus phage vB_BtS_BMBtp16	1701848	KT372714.1	dsDNA	unknown	Bacteria	Bacillus thuringiensis
Bacillus phage vB_BtS_BMBtp3	1445809	NC_028748.2	dsDNA	unknown	Bacteria	Bacillus thuringiensis
Bacillus virus 1	396034	NC_009737.2	dsDNA	unknown	Bacteria	Bacillus sp. 6k512
Bacillus virus 250	701257	NC_029024.1	dsDNA	temperate	Bacteria	Bacillus cereus
Bacillus virus AP50	513550	NC_011523.1	dsDNA	unknown	Bacteria	Bacillus anthracis
Bacillus virus Andromeda	1273739	NC_020478.1	dsDNA	unknown	Bacteria	Bacillus pumilus
Bacillus virus B103	10778	NC_004165.1	dsDNA	non-temperate	Bacteria	Bacillus subtilis
Bacillus virus BMBtp2	1236573	NC_019912.1	dsDNA	unknown	Bacteria	Bacillus thuringiensis
Bacillus virus Blastoid	1406782	NC_022773.1	dsDNA	unknown	Bacteria	Bacillus pumilus
Bacillus virus Curly	1273740	NC_020479.1	dsDNA	unknown	Bacteria	Bacillus pumilus
Bacillus virus Eoghan	1273741	NC_020477.1	dsDNA	unknown	Bacteria	Bacillus pumilus
Bacillus virus Finn	1273742	NC_020480.1	dsDNA	unknown	Bacteria	Bacillus pumilus
Bacillus virus G	1084719	NC_023719.1	dsDNA	unknown	Bacteria	Bacillus megaterium
Bacillus virus GA1	12345	NC_002649.1	dsDNA	non-temperate	Bacteria	Bacillus subtilis
Bacillus virus Glittering	1406784	NC_022766.1	dsDNA	unknown	Bacteria	Bacillus pumilus
Bacillus virus IEBH	552525	NC_011167.1	dsDNA	unknown	Bacteria	Bacillus thuringiensis
Bacillus virus Riggi	1406788	NC_022765.1	dsDNA	unknown	Bacteria	Bacillus pumilus
Bacillus virus SPO1	10685	NC_011421.1	dsDNA	non-temperate	Bacteria	Bacillus subtilis
Bacillus virus SPbeta	66797	NC_001884.1	dsDNA	temperate	Bacteria	Bacillus subtilis
Bacillus virus Taylor	1273744	KC330682.1	dsDNA	unknown	Bacteria	Bacillus pumilus
Bacillus virus Wbeta	359961	NC_007734.1	dsDNA	temperate	Bacteria	Bacillus anthracis, Bacillus cereus
Bacillus virus phi29	10756	NC_011048.1	dsDNA	temperate	Bacteria	Bacillus subtilis
Bacteriophage APSE-2	340054	NC_011551.1	dsDNA	temperate	Bacteria	Candidatus Hamiltonella defensa
Bacteriophage Lily	1589751	NC_028841.1	dsDNA	unknown	Bacteria	Paenibacillus larvae
Bacteriophage vB_NpeS-2AV2	1777122	KU230356.1	dsDNA	unknown	Bacteria	Nodularia spumigena
Bacteroides phage B124-14	1105171	NC_016770.1	dsDNA	unknown	Bacteria	Bacteroides fragilis
Bacteroides phage B40-8	99179	NC_011222.1	dsDNA	unknown	Bacteria	Bacteroides fragilis
Bdellovibrio phage phi1402	1035662	NC_015721.1	dsDNA	unknown	Bacteria	Bdellovibrio bacteriovorus
Bdellovibrio phage phi1422	1127515	NC_019525.1	dsDNA	non-temperate	Bacteria	Bdellovibrio bacteriovorus
Bdellovibrio phage phiMH2K	145579	NC_002643.1	ssDNA	unknown	Bacteria	Bdellovibrio bacteriovorus
Bordetella virus BPP1	194699	NC_005357.1	dsDNA	temperate	Bacteria	Bordetella bronchiseptica
Bradyrhizobium phage BDU-MI-1	1983459	KY940711.1	DNA	unknown	Bacteria	Bradyrhizobium diazoefficiens
Brevibacillus phage Abouo	1296661	NC_029029.1	dsDNA	unknown	Bacteria	Brevibacillus laterosporus
Brevibacillus phage Davies	1296662	NC_022980.1	dsDNA	unknown	Bacteria	Brevibacillus laterosporus
Brevibacillus phage Emery	1296660	KC595516.1	dsDNA	unknown	Bacteria	Brevibacillus laterosporus
Brevibacillus phage Jenst	1691954	NC_028805.1	dsDNA	unknown	Bacteria	Brevibacillus laterosporus
Brevibacillus phage Jimmer1	1296659	NC_029104.1	dsDNA	unknown	Bacteria	Brevibacillus laterosporus
Brevibacillus phage Osiris	1691955	NC_028969.1	dsDNA	unknown	Bacteria	Brevibacillus laterosporus
Brevibacillus phage SecTim467	1691956	KT151957.1	dsDNA	unknown	Bacteria	Brevibacillus laterosporus
Brevibacillus phage Sundance	1691958	NC_028749.1	dsDNA	unknown	Bacteria	Brevibacillus laterosporus
Brochothrix phage A9	857312	NC_015253.1	dsDNA	unknown	Bacteria	Brochothrix thermosphacta
Brochothrix phage BL3	764562	NC_015254.1	dsDNA	unknown	Bacteria	Brochothrix thermosphacta
Brochothrix phage NF5	764561	NC_015252.1	dsDNA	unknown	Bacteria	Brochothrix thermosphacta
Brucella phage BiPBO1	1718278	NC_031264.1	dsDNA	unknown	Bacteria	Brucella inopinata
Brucella phage Pr	1133293	NC_019447.1	dsDNA	unknown	Bacteria	Brucella abortus, Brucella melitensis, Brucella suis, Brucella canis
Brucella phage Tb	1133292	NC_019446.1	dsDNA	unknown	Bacteria	Brucella abortus, Brucella melitensis, Brucella neotomae, Brucella suis, Brucella microti, Brucella vulpis
Burkholderia phage AH2	1133022	NC_018283.1	dsDNA	unknown	Bacteria	Burkholderia cenocepacia
Burkholderia phage Bcep176	348137	NC_007497.1	dsDNA	unknown	Bacteria	Burkholderia cepacia
Burkholderia phage BcepB1A	279530	NC_005886.2	dsDNA	non-temperate	Bacteria	Burkholderia cenocepacia
Burkholderia phage BcepGomr	437329	NC_009447.1	dsDNA	unknown	Bacteria	Burkholderia cepacia
Burkholderia phage BcepNazgul	242861	NC_005091.2	dsDNA	unknown	Bacteria	Burkholderia cepacia
Burkholderia phage Bp-AMP1	1432428	HG793132.1	dsDNA	unknown	Bacteria	Burkholderia pseudomallei
Burkholderia phage Bp-AMP3	1673729	HG796220.1	dsDNA	unknown	Bacteria	Burkholderia pseudomallei
Burkholderia phage Bp-AMP4	1437329	HG796221.1	dsDNA	unknown	Bacteria	Burkholderia pseudomallei
Burkholderia phage JG068	1401297	NC_022916.1	dsDNA	non-temperate	Bacteria	Burkholderia cenocepacia
Burkholderia phage KL1	1132026	NC_018278.1	dsDNA	unknown	Bacteria	Burkholderia cenocepacia
Burkholderia phage KL3	910474	NC_015266.1	dsDNA	temperate	Bacteria	Burkholderia ambifaria
Burkholderia phage KS10	557289	NC_011216.1	dsDNA	unknown	Bacteria	Burkholderia cenocepacia
Burkholderia phage KS14	910475	NC_015273.1	dsDNA	unknown	Bacteria	Burkholderia cenocepacia
Burkholderia phage KS5	910473	NC_015265.1	dsDNA	unknown	Bacteria	Burkholderia cenocepacia
Burkholderia phage KS9	335797	NC_013055.1	dsDNA	temperate	Bacteria	Burkholderia pyrrocinia
Burkholderia phage ST79	1282994	NC_021343.1	dsDNA	non-temperate	Bacteria	Burkholderia pseudomallei
Burkholderia phage vB_BceM_AP3	1636201	KP966108.1	dsDNA	temperate	Bacteria	Burkholderia cenocepacia
Burkholderia virus Bcep1	244310	NC_005263.2	dsDNA	non-temperate	Bacteria	Burkholderia cenocepacia
Burkholderia virus Bcep22	242527	NC_005262.3	dsDNA	unknown	Bacteria	Burkholderia cenocepacia
Burkholderia virus Bcep43	260373	NC_005342.2	dsDNA	non-temperate	Bacteria	Burkholderia cepacia
Burkholderia virus Bcep781	209052	NC_004333.2	dsDNA	non-temperate	Bacteria	Burkholderia cepacia
Burkholderia virus BcepC6B	279280	NC_005887.1	dsDNA	temperate	Bacteria	Burkholderia cepacia
Burkholderia virus BcepF1	417280	NC_009015.1	dsDNA	unknown	Bacteria	Burkholderia ambifaria
Burkholderia virus BcepMu	264729	NC_005882.1	dsDNA	temperate	Bacteria	Burkholderia cenocepacia
Burkholderia virus BcepNY3	446807	NC_009604.1	dsDNA	unknown	Bacteria	Burkholderia cenocepacia
Burkholderia virus Bcepil02	644524	NC_012743.2	dsDNA	unknown	Bacteria	Burkholderia cenocepacia
Burkholderia virus Bcepmigl	1195073	NC_019917.1	dsDNA	unknown	Bacteria	Burkholderia cenocepacia
Burkholderia virus DC1	1136535	NC_018452.1	dsDNA	unknown	Bacteria	Burkholderia cepacia
Burkholderia virus phi1026b	255131	NC_005284.1	dsDNA	temperate	Bacteria	Burkholderia pseudomallei
Burkholderia virus phi52237	332032	NC_007145.2	dsDNA	temperate	Bacteria	Burkholderia pseudomallei
Burkholderia virus phi6442	431891	NC_009235.2	dsDNA	temperate	Bacteria	Burkholderia pseudomallei
Burkholderia virus phiE122	431892	NC_009236.1	dsDNA	temperate	Bacteria	Burkholderia pseudomallei
Burkholderia virus phiE125	180504	NC_003309.1	dsDNA	temperate	Bacteria	Burkholderia thailandensis
Burkholderia virus phiE202	431893	NC_009234.1	dsDNA	unknown	Bacteria	Burkholderia thailandensis
Burkholderia virus phiE255	431894	NC_009237.1	dsDNA	unknown	Bacteria	Burkholderia thailandensis
Campylobacter phage CJIE4-1	1470458	KF751793.1	dsDNA	temperate	Bacteria	Campylobacter jejuni
Campylobacter phage CJIE4-2	1470459	KF751794.1	dsDNA	temperate	Bacteria	Campylobacter jejuni
Campylobacter phage CJIE4-3	1470460	KF751795.1	dsDNA	temperate	Bacteria	Campylobacter jejuni
Campylobacter phage CJIE4-5	1470462	KF751797.1	dsDNA	temperate	Bacteria	Campylobacter jejuni
Campylobacter phage CP30A	1229752	NC_018861.1	dsDNA	unknown	Bacteria	Campylobacter jejuni
Campylobacter phage PC5	1541690	KX229736.1	DNA	unknown	Bacteria	Campylobacter jejuni
Campylobacter phage vB_CjeM_Los1	1904491	KX879627.1	dsDNA	non-temperate	Bacteria	Campylobacter jejuni
Campylobacter virus CP21	1190451	NC_019507.1	dsDNA	unknown	Bacteria	Campylobacter coli, Campylobacter jejuni
Campylobacter virus CP220	722417	NC_027997.1	dsDNA	non-temperate	Bacteria	Campylobacter jejuni
Campylobacter virus CP81	990550	FR823450.1	dsDNA	unknown	Bacteria	Campylobacter jejuni
Campylobacter virus CPX	1110702	NC_016562.1	dsDNA	unknown	Bacteria	Campylobacter jejuni
Campylobacter virus CPt10	722418	NC_027996.1	dsDNA	non-temperate	Bacteria	Campylobacter jejuni
Campylobacter virus IBB35	1006972	HM246720.1	dsDNA	unknown	Bacteria	Campylobacter coli
Campylobacter virus NCTC12673	934027	NC_015464.1	dsDNA	unknown	Bacteria	Campylobacter jejuni
Caulobacter phage Ccr10	1959735	KY555142.1	dsDNA	unknown	Bacteria	Caulobacter vibrioides
Caulobacter phage Ccr2	1959736	KY555143.1	dsDNA	unknown	Bacteria	Caulobacter vibrioides
Caulobacter phage Ccr29	1959737	KY555145.1	dsDNA	unknown	Bacteria	Caulobacter vibrioides
Caulobacter phage Ccr5	1959740	KY555144.1	dsDNA	unknown	Bacteria	Caulobacter vibrioides
Caulobacter phage CcrColossus	1211640	NC_019406.1	dsDNA	unknown	Bacteria	Caulobacter vibrioides
Caulobacter phage Cr30	1357714	NC_025422.1	dsDNA	unknown	Bacteria	Caulobacter vibrioides
Caulobacter phage Percy	1701809	NC_029092.1	dsDNA	unknown	Bacteria	Caulobacter vibrioides
Caulobacter phage Sansa	1675600	KT001913.1	dsDNA	unknown	Bacteria	Caulobacter vibrioides
Caulobacter phage Seuss	1675601	KT001914.1	dsDNA	unknown	Bacteria	Caulobacter vibrioides
Caulobacter phage phiCb5	767473	NC_019453.1	ssRNA	unknown	Bacteria	Caulobacter vibrioides
Caulobacter virus Karma	1211641	NC_019410.1	dsDNA	unknown	Bacteria	Caulobacter vibrioides
Caulobacter virus Magneto	1211642	NC_019407.1	dsDNA	unknown	Bacteria	Caulobacter vibrioides
Caulobacter virus Rogue	1211643	NC_019408.1	dsDNA	unknown	Bacteria	Caulobacter vibrioides
Caulobacter virus Swift	1211644	NC_019411.1	dsDNA	unknown	Bacteria	Caulobacter vibrioides
Caulobacter virus phiCbK	1204537	NC_019405.1	dsDNA	unknown	Bacteria	Caulobacter vibrioides
Celeribacter phage P12053L	1197951	NC_018280.1	dsDNA	unknown	Bacteria	Celeribacter marinus
Cellulophaga phage phi10:1	1327981	NC_021802.1	dsDNA	unknown	Bacteria	Cellulophaga baltica
Cellulophaga phage phi12:1	1327976	NC_021791.1	dsDNA	unknown	Bacteria	Cellulophaga baltica
Cellulophaga phage phi12:2	1327969	NC_021797.1	ssDNA	unknown	Bacteria	Cellulophaga baltica
Cellulophaga phage phi12a:1	1327987	NC_021805.1	ssDNA	unknown	Bacteria	Cellulophaga baltica
Cellulophaga phage phi13:1	1327992	KC821625.1	dsDNA	unknown	Bacteria	Cellulophaga baltica
Cellulophaga phage phi13:2	1328030	NC_021803.1	dsDNA	unknown	Bacteria	Cellulophaga baltica
Cellulophaga phage phi14:2	1327990	NC_021806.1	dsDNA	unknown	Bacteria	Cellulophaga baltica
Cellulophaga phage phi17:1	1327980	NC_021795.1	dsDNA	unknown	Bacteria	Cellulophaga baltica
Cellulophaga phage phi17:2	1327972	NC_021798.1	dsDNA	unknown	Bacteria	Cellulophaga baltica
Cellulophaga phage phi18:1	1327982	NC_021790.1	dsDNA	unknown	Bacteria	Cellulophaga baltica
Cellulophaga phage phi18:2	1327995	KC821627.1	dsDNA	unknown	Bacteria	Cellulophaga baltica
Cellulophaga phage phi18:3	1327983	NC_021794.1	dsDNA	unknown	Bacteria	Cellulophaga baltica
Cellulophaga phage phi18:4	1327997	KC821628.1	ssDNA	unknown	Bacteria	Cellulophaga baltica
Cellulophaga phage phi19:1	1327970	NC_021799.1	dsDNA	unknown	Bacteria	Cellulophaga baltica
Cellulophaga phage phi19:3	1327971	NC_021789.1	dsDNA	unknown	Bacteria	Cellulophaga baltica
Cellulophaga phage phi38:1	1327977	NC_021796.1	dsDNA	unknown	Bacteria	Cellulophaga baltica
Cellulophaga phage phi39:1	1327993	NC_021804.1	dsDNA	unknown	Bacteria	Cellulophaga baltica
Cellulophaga phage phi3ST:2	1327973	KC821610.1	dsDNA	unknown	Bacteria	Cellulophaga baltica
Cellulophaga phage phi46:1	1327974	NC_021800.1	dsDNA	unknown	Bacteria	Cellulophaga baltica
Cellulophaga phage phi46:3	1327985	NC_021792.1	dsDNA	unknown	Bacteria	Cellulophaga baltica
Cellulophaga phage phi48:2	1327968	NC_021793.1	ssDNA	unknown	Bacteria	Cellulophaga baltica
Cellulophaga phage phi4:1	1328029	NC_021788.1	dsDNA	unknown	Bacteria	Cellulophaga baltica
Cellulophaga phage phiSM	756280	KC821616.1	dsDNA	unknown	Bacteria	Cellulophaga baltica
Cellulophaga phage phiST	756282	KC821604.1	dsDNA	unknown	Bacteria	Cellulophaga baltica
Chimpanzee faeces associated microphage 1	1676181	NC_030472.1	ssDNA	unknown	Bacteria	unknown
Chimpanzee faeces associated microphage 2	1676182	NC_030476.1	ssDNA	unknown	Bacteria	unknown
Chimpanzee faeces associated microphage 3	1676183	NC_030458.1	ssDNA	unknown	Bacteria	unknown
Chlamydia phage 2	105154	NC_002194.1	ssDNA	unknown	Bacteria	Chlamydia psittaci
Chlamydia phage 3	225067	AJ550635.1	ssDNA	unknown	Bacteria	Chlamydia pecorum
Chlamydia phage 4	313629	NC_007461.1	ssDNA	unknown	Bacteria	Chlamydia abortus
Chlamydia virus CPAR39	1986029	NC_002180.1	ssDNA	unknown	Bacteria	Chlamydia pneumoniae
Chlamydia virus Chp1	2003327	NC_001741.1	ssDNA	unknown	Bacteria	Chlamydia psittaci
Citrobacter phage CF1	1970773	KY694971.1	dsDNA	unknown	Bacteria	Citrobacter freundii
Citrobacter phage CR44b	1455075	NC_023576.1	dsDNA	unknown	Bacteria	Citrobacter rodentium
Citrobacter phage CR8	1455076	NC_023548.1	dsDNA	non-temperate	Bacteria	Citrobacter rodentium
Citrobacter phage CVT22	1622234	NC_027988.2	dsDNA	unknown	Bacteria	Citrobacter sp. TM1552
Citrobacter phage IME-CF2	1673887	NC_029013.1	dsDNA	unknown	Bacteria	Citrobacter freundii
Citrobacter phage Margaery	1701810	NC_028755.1	dsDNA	unknown	Bacteria	Citrobacter freundii
Citrobacter phage Merlin	1675602	NC_028857.1	dsDNA	unknown	Bacteria	Citrobacter freundii
Citrobacter phage Michonne	1675603	NC_028247.1	dsDNA	unknown	Bacteria	Citrobacter freundii
Citrobacter phage Miller	1527524	NC_025414.1	dsDNA	unknown	Bacteria	Citrobacter freundii
Citrobacter phage Moogle	1540094	NC_027293.1	dsDNA	unknown	Bacteria	Citrobacter freundii
Citrobacter phage Moon	1540095	NC_027331.1	dsDNA	unknown	Bacteria	Citrobacter freundii
Citrobacter phage Mordin	1701846	KT363872.2	dsDNA	unknown	Bacteria	Citrobacter freundii
Citrobacter phage SH1	1805464	NC_031066.1	dsDNA	unknown	Bacteria	Citrobacter freundii
Citrobacter phage SH2	1805465	NC_031092.1	dsDNA	unknown	Bacteria	Citrobacter freundii
Citrobacter phage SH3	1805466	NC_031123.1	dsDNA	unknown	Bacteria	Citrobacter freundii
Citrobacter phage SH4	1805467	NC_031018.1	dsDNA	unknown	Bacteria	Citrobacter freundii
Citrobacter phage SH5	1805468	KU687351.1	dsDNA	unknown	Bacteria	Citrobacter freundii
Citrobacter phage Stevie	1540096	NC_027350.1	dsDNA	unknown	Bacteria	Citrobacter freundii
Citrobacter phage phiCFP-1	1610508	NC_028880.1	dsDNA	unknown	Bacteria	Citrobacter freundii
Citrobacter phage vB_CfrM_CfP1	1871313	NC_031057.1	dsDNA	unknown	Bacteria	unknown
Clavibacter phage CMP1	686439	NC_013698.1	dsDNA	unknown	Bacteria	Clavibacter michiganensis
Clavibacter phage CN1A	1406793	NC_023549.1	dsDNA	unknown	Bacteria	Clavibacter michiganensis
Clostridioides phage phiSemix9P1	1971232	KX905163.1	DNA	unknown	Bacteria	Clostridioides difficile
Clostridium phage CDKM15	1868595	KX228400.1	dsDNA	unknown	Bacteria	Clostridioides difficile
Clostridium phage CDKM9	1868594	KX228399.1	dsDNA	unknown	Bacteria	Clostridioides difficile
Clostridium phage CDMH1	1411095	NC_024144.1	dsDNA	unknown	Bacteria	unknown
Clostridium phage CDSH1	1755693	KU057941.1	dsDNA	unknown	Bacteria	Clostridioides difficile, Escherichia coli
Clostridium phage Clo-PEP-1	1927016	KY206887.1	dsDNA	unknown	Bacteria	Clostridium perfringens
Clostridium phage HM T	1779843	KU517658.1	dsDNA	temperate	Bacteria	Clostridium saccharoperbutylacetonicum
Clostridium phage PhiS63	1187894	NC_017978.1	dsDNA	unknown	Bacteria	Clostridium perfringens
Clostridium phage c-st	12336	NC_007581.1	dsDNA	temperate	Bacteria	Clostridium botulinum
Clostridium phage phi24R	1128071	NC_019523.1	dsDNA	non-temperate	Bacteria	Clostridium perfringens
Clostridium phage phi3626	190478	NC_003524.1	dsDNA	temperate	Bacteria	Clostridium perfringens
Clostridium phage phi8074-B1	1147137	NC_019924.1	dsDNA	unknown	Bacteria	Clostridium sporogenes
Clostridium phage phiCD111	1582150	NC_028905.1	dsDNA	unknown	Bacteria	Clostridioides difficile
Clostridium phage phiCD146	1582151	NC_028958.1	dsDNA	unknown	Bacteria	Clostridioides difficile
Clostridium phage phiCD211	1582152	NC_029048.1	dsDNA	unknown	Bacteria	Clostridioides difficile
Clostridium phage phiCD24-1	1582149	LN681534.1	dsDNA	unknown	Bacteria	Clostridioides difficile
Clostridium phage phiCD38-2	1032362	NC_015568.1	dsDNA	unknown	Bacteria	Clostridioides difficile
Clostridium phage phiCD481-1	1582153	NC_028951.1	dsDNA	unknown	Bacteria	Clostridioides difficile
Clostridium phage phiCD505	1582154	NC_028764.1	dsDNA	unknown	Bacteria	Clostridioides difficile
Clostridium phage phiCD506	1582155	NC_028838.1	dsDNA	unknown	Bacteria	Clostridioides difficile
Clostridium phage phiCD6356	864178	NC_015262.1	dsDNA	temperate	Bacteria	Clostridioides difficile
Clostridium phage phiCDHM11	1445553	NC_029001.1	dsDNA	unknown	Bacteria	Clostridioides difficile
Clostridium phage phiCDHM13	1437363	NC_029116.1	dsDNA	unknown	Bacteria	Clostridioides difficile
Clostridium phage phiCDHM14	1522091	LK985321.1	dsDNA	unknown	Bacteria	Clostridioides difficile
Clostridium phage phiCDHM19	1522092	NC_028996.1	dsDNA	unknown	Bacteria	Clostridioides difficile
Clostridium phage phiCP13O	1042122	NC_019506.1	dsDNA	unknown	Bacteria	Clostridium perfringens
Clostridium phage phiCP26F	673376	NC_019496.1	dsDNA	unknown	Bacteria	Clostridium perfringens
Clostridium phage phiCP34O	1042123	NC_019508.1	dsDNA	unknown	Bacteria	Clostridium perfringens
Clostridium phage phiCP39-O	541865	NC_011318.1	dsDNA	unknown	Bacteria	Clostridium perfringens
Clostridium phage phiCP7R	1162304	NC_017980.1	dsDNA	unknown	Bacteria	Clostridium perfringens
Clostridium phage phiCP9O	1042124	JF767210.1	dsDNA	unknown	Bacteria	Clostridium perfringens
Clostridium phage phiCPV4	1162305	NC_018083.1	dsDNA	unknown	Bacteria	Clostridium perfringens
Clostridium phage phiCT19406B	1567010	NC_030947.1	dsDNA	unknown	Bacteria	Clostridium tetani
Clostridium phage phiCT19406C	1567011	NC_029006.1	dsDNA	unknown	Bacteria	Clostridium tetani
Clostridium phage phiCT453A	1567012	NC_028991.1	dsDNA	unknown	Bacteria	Clostridium tetani
Clostridium phage phiCT453B	1567013	NC_029004.1	dsDNA	unknown	Bacteria	Clostridium tetani
Clostridium phage phiCT9441A	1567014	NC_029022.1	dsDNA	unknown	Bacteria	Clostridium tetani
Clostridium phage phiCTC2A	1567015	NC_030949.1	dsDNA	unknown	Bacteria	Clostridium tetani
Clostridium phage phiCTP1	871584	NC_014457.1	dsDNA	non-temperate	Bacteria	Clostridium tyrobutyricum
Clostridium phage phiMMP01	1582156	NC_028883.1	dsDNA	unknown	Bacteria	Clostridioides difficile
Clostridium phage phiMMP02	1204534	NC_019421.1	dsDNA	unknown	Bacteria	Clostridioides difficile
Clostridium phage phiMMP03	1582157	NC_028959.1	dsDNA	unknown	Bacteria	Clostridioides difficile
Clostridium phage phiMMP04	1204535	NC_019422.1	dsDNA	unknown	Bacteria	Clostridioides difficile
Clostridium phage phiSM101	396359	NC_008265.1	dsDNA	unknown	Bacteria	Clostridium perfringens
Clostridium phage phiZP2	1162306	NC_018084.1	dsDNA	unknown	Bacteria	Clostridium perfringens
Clostridium phage vB_CpeS-CP51	1305708	NC_021325.1	dsDNA	temperate	Bacteria	Clostridium perfringens
Clostridium virus phiC2	262071	NC_009231.1	dsDNA	unknown	Bacteria	Clostridioides difficile
Clostridium virus phiCD119	320122	NC_007917.1	dsDNA	unknown	Bacteria	Clostridioides difficile
Clostridium virus phiCD27	559189	NC_011398.1	dsDNA	temperate	Bacteria	Clostridioides difficile
Colwellia phage 9A	765765	NC_018088.1	dsDNA	unknown	Bacteria	Colwellia psychrerythraea
Corynebacterium phage BFK20	28358	NC_009799.3	dsDNA	non-temperate	Bacteria	[Brevibacterium] flavum
Corynebacterium phage IME1320_01	1965535	KY653127.1	DNA	temperate	Bacteria	Corynebacterium simulans
Corynebacterium phage LGCM-VI	1965283	KY566218.1	DNA	temperate	Bacteria	Corynebacterium pseudotuberculosis
Corynebacterium phage P1201	384848	NC_009816.1	dsDNA	non-temperate	Bacteria	Corynebacterium glutamicum
Corynebacterium phage phi16	1927022	KY250482.1	dsDNA	temperate	Bacteria	Corynebacterium glutamicum
Croceibacter phage P2559S	1176422	NC_018276.1	dsDNA	unknown	Bacteria	Croceibacter atlanticus
Croceibacter phage P2559Y	1327037	NC_023614.1	dsDNA	unknown	Bacteria	Croceibacter atlanticus
Cronobacter phage CR3	1162295	NC_017974.1	dsDNA	non-temperate	Bacteria	Cronobacter sakazakii
Cronobacter phage CR5	1195085	NC_021531.1	dsDNA	non-temperate	Bacteria	Cronobacter sakazakii
Cronobacter phage CR8	1327934	NC_024354.1	dsDNA	unknown	Bacteria	Cronobacter sakazakii
Cronobacter phage CR9	1162290	NC_023717.1	dsDNA	non-temperate	Bacteria	Cronobacter sakazakii
Cronobacter phage Dev2	1410331	NC_023558.1	dsDNA	non-temperate	Bacteria	Cronobacter turicensis
Cronobacter phage ENT39118	984175	NC_019934.1	dsDNA	temperate	Bacteria	Cronobacter sakazakii
Cronobacter phage ENT47670	984186	NC_019927.1	dsDNA	temperate	Bacteria	Cronobacter sakazakii
Cronobacter phage ES2	1073754	JF314845.1	dsDNA	non-temperate	Bacteria	Cronobacter sakazakii
Cronobacter phage ESSI-2	947842	HQ110083.1	dsDNA	temperate	Bacteria	Cronobacter sakazakii
Cronobacter phage PBES 02	1684115	NC_028672.1	dsDNA	unknown	Bacteria	Cronobacter sakazakii
Cronobacter phage S13	1327935	NC_028773.1	dsDNA	unknown	Bacteria	Cronobacter sakazakii
Cronobacter phage phiES15	1168280	NC_018454.1	dsDNA	temperate	Bacteria	Cronobacter sakazakii
Cronobacter phage vB_CsaM_GAP161	1141138	NC_019398.1	dsDNA	non-temperate	Bacteria	Cronobacter sakazakii
Cronobacter phage vB_CsaM_GAP31	1141135	NC_019400.1	dsDNA	non-temperate	Bacteria	Cronobacter sakazakii
Cronobacter phage vB_CsaM_GAP32	1141136	NC_019401.1	dsDNA	non-temperate	Bacteria	Cronobacter sakazakii
Cronobacter phage vB_CsaM_leB	1885242	KX431559.1	dsDNA	unknown	Bacteria	Cronobacter sakazakii
Cronobacter phage vB_CsaM_leE	1873954	KX443552.1	dsDNA	unknown	Bacteria	Cronobacter sakazakii
Cronobacter phage vB_CsaM_leN	1885245	KX431560.1	dsDNA	unknown	Bacteria	Cronobacter sakazakii
Cronobacter phage vB_CsaP_GAP52	1141137	NC_019402.1	dsDNA	non-temperate	Bacteria	Cronobacter sakazakii
Cronobacter phage vB_CsaP_Ss1	1498011	KM058087.1	dsDNA	unknown	Bacteria	Cronobacter sakazakii
Cronobacter phage vB_CskP_GAP227	1264737	NC_020078.1	dsDNA	non-temperate	Bacteria	Cronobacter sakazakii
Cronobacter virus ESP29491	1073767	NC_019509.1	dsDNA	non-temperate	Bacteria	Cronobacter sakazakii
Cyanophage 9515-10a	444875	NC_016657.1	dsDNA	unknown	Bacteria	Prochlorococcus marinus
Cyanophage KBS-S-2A	889953	NC_020854.1	dsDNA	unknown	Bacteria	Synechococcus sp. WH 7803
Cyanophage NATL1A-7	445693	NC_016658.1	dsDNA	unknown	Bacteria	Prochlorococcus marinus
Cyanophage NATL2A-133	445692	NC_016659.1	dsDNA	unknown	Bacteria	Prochlorococcus marinus
Cyanophage P-SSP2	444876	NC_016656.1	dsDNA	unknown	Bacteria	Synechococcus sp. WH 8017
Cyanophage P-TIM40	1589733	NC_028663.1	dsDNA	unknown	Bacteria	Prochlorococcus marinus
Cyanophage PP	434346	NC_022751.1	dsDNA	unknown	Bacteria	Leptolyngbya boryana
Cyanophage PSS2	658401	NC_013021.1	dsDNA	unknown	Bacteria	Prochlorococcus marinus
Cyanophage S-RIM12	1278402	KX349324.1	dsDNA	unknown	Bacteria	Synechococcus sp. WH 8012, Synechococcus sp. WH 8018, Synechococcus sp. WH 7803
Cyanophage S-RIM14	1278423	KX349303.1	dsDNA	unknown	Bacteria	Synechococcus sp. WH 8012, Synechococcus sp. WH 8018, Synechococcus sp. WH 7803
Cyanophage S-RIM32	1278479	NC_031235.1	dsDNA	unknown	Bacteria	Synechococcus sp. WH 8012, Synechococcus sp. WH 8018, Synechococcus sp. WH 7803
Cyanophage S-RIM44	1278485	KX349293.1	dsDNA	unknown	Bacteria	Synechococcus sp. WH 7803
Cyanophage S-RIM50	687803	NC_031242.1	dsDNA	unknown	Bacteria	Synechococcus sp. WH 7803
Cyanophage S-TIM5	1137745	NC_019516.1	dsDNA	unknown	Bacteria	Synechococcus sp. WH 8102
Deep-sea thermophilic phage D6E	749413	NC_019544.1	dsDNA	unknown	Bacteria	Geobacillus sp. E263
Deftia phage phiW-14	665032	NC_013697.1	dsDNA	unknown	Bacteria	Delftia acidovorans
Delftia phage IME-DE1	1647385	NC_028702.1	dsDNA	unknown	Bacteria	Delftia sp. 670
Delftia phage RG-2014	1563661	NC_027348.2	dsDNA	non-temperate	Bacteria	Delftia tsuruhatensis
Dickeya phage RC-2014	1477406	NC_025452.1	dsDNA	non-temperate	Bacteria	Dickeya solani
Dickeya phage phiD3	1542131	KM209228.1	dsDNA	non-temperate	Bacteria	Dickeya solani, Dickeya dadantii, Dickeya dianthicola, Dickeya zeae, Dickeya chrysanthemi
Dickeya virus Limestone	1091052	NC_019925.1	dsDNA	non-temperate	Bacteria	Dickeya solani
Dinoroseobacter phage DFL12phi1	1477404	NC_024367.1	dsDNA	unknown	Bacteria	Dinoroseobacter shibae
Dinoroseobacter phage DS-1410Ws-06	1815983	KU885988.1	dsDNA	unknown	Bacteria	Dinoroseobacter shibae
Dinoroseobacter phage vBDshPR2C	1498169	KJ803031.1	dsDNA	unknown	Bacteria	Dinoroseobacter shibae
Dinoroseobacter phage vB_DshS-R5C	1965368	KY606587.1	dsDNA	unknown	Bacteria	Dinoroseobacter shibae
Edwardsiella phage IW-1	1244857	AB757801.1	dsDNA	non-temperate	Bacteria	Edwardsiella tarda
Edwardsiella phage KF-1	1244856	NC_019420.1	dsDNA	non-temperate	Bacteria	Edwardsiella tarda
Edwardsiella phage MSW-3	1264700	NC_020082.1	dsDNA	non-temperate	Bacteria	Edwardsiella tarda
Edwardsiella phage PEi20	1608310	NC_028683.1	dsDNA	unknown	Bacteria	Edwardsiella ictaluri
Edwardsiella phage PEi21	1325372	NC_021342.2	dsDNA	non-temperate	Bacteria	Edwardsiella ictaluri
Edwardsiella phage PEi26	1608311	AP014715.1	dsDNA	unknown	Bacteria	Edwardsiella ictaluri
Edwardsiella phage eiAU-183	1391659	NC_023555.1	dsDNA	non-temperate	Bacteria	Edwardsiella ictaluri
Eel River basin pequenovirus	1609634	KP087950.1	ssDNA	unknown	Bacteria	unknown
Enterobacter phage Arya	1864622	NC_031048.1	dsDNA	unknown	Bacteria	Enterobacter sp. CT7
Enterobacter phage CC31	709484	NC_014662.1	dsDNA	non-temperate	Bacteria	Escherichia coli
Enterobacter phage E-2	1636313	NC_029102.1	dsDNA	unknown	Bacteria	Enterobacter cloacae
Enterobacter phage E-3	1636314	NC_028795.1	dsDNA	unknown	Bacteria	Enterobacter cloacae
Enterobacter phage E-4	1636315	KP791807.1	dsDNA	unknown	Bacteria	Enterobacter cloacae
Enterobacter phage EcP1	942016	NC_019485.1	dsDNA	non-temperate	Bacteria	Enterobacter cloacae
Enterobacter phage Enc34	1150990	NC_019524.1	dsDNA	non-temperate	Bacteria	Enterobacter cancerogenus
Enterobacter phage PG7	1455074	NC_023561.1	dsDNA	non-temperate	Bacteria	Enterobacter cloacae
Enterobacter phage Tyrion	1864623	NC_031077.1	dsDNA	unknown	Bacteria	Enterobacter sp. CT7
Enterobacter phage phiEap-1	1587520	NC_028772.1	dsDNA	unknown	Bacteria	Klebsiella aerogenes
Enterobacter phage phiEap-2	1701257	NC_028695.2	dsDNA	unknown	Bacteria	Klebsiella aerogenes
Enterobacter phage phiEap-3	1682394	KT321315.1	dsDNA	unknown	Bacteria	Klebsiella aerogenes
Enterobacter phage phiKDA1	1147139	JQ267518.1	dsDNA	unknown	Bacteria	Enterobacter cloacae
Enterobacteria phage 13a	532076	NC_011045.1	dsDNA	non-temperate	Bacteria	Escherichia coli
Enterobacteria phage 2851	254397	FM180578.1	dsDNA	temperate	Bacteria	Escherichia coli
Enterobacteria phage 285P	669008	NC_015249.1	dsDNA	non-temperate	Bacteria	Escherichia coli
Enterobacteria phage 933W	10730	NC_000924.1	dsDNA	temperate	Bacteria	Escherichia coli
Enterobacteria phage 9g	1468411	NC_024146.1	dsDNA	unknown	Bacteria	Escherichia coli
Enterobacteria phage BA14	532074	NC_011040.1	dsDNA	non-temperate	Bacteria	Escherichia coli
Enterobacteria phage BP-4795	196242	NC_004813.1	dsDNA	temperate	Bacteria	Escherichia coli
Enterobacteria phage Bp7	1052121	NC_019500.1	dsDNA	non-temperate	Bacteria	Escherichia coli
Enterobacteria phage CUS-3	539221	CP000711.1	dsDNA	temperate	Bacteria	Escherichia coli
Enterobacteria phage DE3	482822	EU078592.1	dsDNA	temperate	Bacteria	Escherichia coli
Enterobacteria phage DT571/2	1567007	KM979355.1	dsDNA	unknown	Bacteria	Escherichia coli
Enterobacteria phage ECGD1	1784948	KU522583.1	dsDNA	unknown	Bacteria	Escherichia coli
Enterobacteria phage ES18	101570	NC_006949.1	dsDNA	temperate	Bacteria	Salmonella enterica
Enterobacteria phage EcoDS1	532075	NC_011042.1	dsDNA	non-temperate	Bacteria	Escherichia coli
Enterobacteria phage FI sensu lato	329855	NC_004301.1	ssRNA	unknown	Bacteria	Escherichia coli
Enterobacteria phage FL68 Tallahassee/FL/2012	1340813	KF044309.1	ssDNA	unknown	Bacteria	Escherichia coli
Enterobacteria phage G4	10843	GQ153920.1	ssDNA	unknown	Bacteria	Salmonella enterica, Escherichia coli
Enterobacteria phage G4 sensu lato	374844	NC_001420.2	ssDNA	non-temperate	Bacteria	Escherichia coli
Enterobacteria phage GEC-3S	1222338	NC_025425.1	dsDNA	unknown	Bacteria	Escherichia coli
Enterobacteria phage HK106	432198	NC_019768.1	dsDNA	temperate	Bacteria	Escherichia coli
Enterobacteria phage HK140	1147143	NC_019710.1	dsDNA	temperate	Bacteria	Escherichia coli
Enterobacteria phage HK225	1147144	NC_019717.1	dsDNA	temperate	Bacteria	Escherichia coli
Enterobacteria phage HK446	1147145	NC_019714.1	dsDNA	temperate	Bacteria	Escherichia coli
Enterobacteria phage HK542	432200	NC_019769.1	dsDNA	temperate	Bacteria	Escherichia coli
Enterobacteria phage HK544	432201	NC_019767.1	dsDNA	temperate	Bacteria	Escherichia coli
Enterobacteria phage HK629	1147148	NC_019711.1	dsDNA	temperate	Bacteria	Escherichia coli
Enterobacteria phage HK630	1147146	NC_019723.1	dsDNA	temperate	Bacteria	Escherichia coli
Enterobacteria phage HK633	1147147	NC_019719.1	dsDNA	temperate	Bacteria	Escherichia coli
Enterobacteria phage ID1	338111	DQ079880.1	ssDNA	unknown	Bacteria	Escherichia coli
Enterobacteria phage ID12	338136	DQ079905.1	ssDNA	unknown	Bacteria	Escherichia coli
Enterobacteria phage ID18 sensu lato	489829	NC_007856.1	ssDNA	unknown	Bacteria	Escherichia coli
Enterobacteria phage ID2 Moscow/ID/2001	511969	NC_007817.1	ssDNA	unknown	Bacteria	Escherichia coli
Enterobacteria phage ID204 Moscow/ID	1273714	KC237308.1	ssDNA	unknown	Bacteria	Escherichia coli
Enterobacteria phage ID22	338112	DQ079881.1	ssDNA	unknown	Bacteria	Escherichia coli
Enterobacteria phage ID34	338113	DQ079882.1	ssDNA	unknown	Bacteria	Escherichia coli
Enterobacteria phage ID45	338114	DQ079883.1	ssDNA	unknown	Bacteria	Escherichia coli
Enterobacteria phage ID8	338129	DQ079898.1	ssDNA	unknown	Bacteria	Escherichia coli
Enterobacteria phage IME08	697227	NC_014260.1	dsDNA	non-temperate	Bacteria	Escherichia coli
Enterobacteria phage IME10	1090133	JN600960.1	dsDNA	temperate	Bacteria	Escherichia coli
Enterobacteria phage IME_EC2	1414766	KF591601.1	DNA	unknown	Bacteria	Escherichia coli
Enterobacteria phage If1	10868	NC_001954.1	ssDNA	unknown	Bacteria	Escherichia coli
Enterobacteria phage Ike	10867	NC_002014.1	ssDNA	non-temperate	Bacteria	Escherichia coli
Enterobacteria phage J8-65	1536597	NC_025445.1	dsDNA	unknown	Bacteria	Escherichia coli
Enterobacteria phage JS10	576790	NC_012741.1	dsDNA	non-temperate	Bacteria	Escherichia coli
Enterobacteria phage JenK1	1610836	NC_029021.1	dsDNA	unknown	Bacteria	Escherichia coli
Enterobacteria phage JenP1	1610837	NC_029028.1	dsDNA	unknown	Bacteria	Escherichia coli
Enterobacteria phage JenP2	1610838	NC_028997.1	dsDNA	unknown	Bacteria	Escherichia coli
Enterobacteria phage K1F	344021	NC_007456.1	dsDNA	non-temperate	Bacteria	Escherichia coli
Enterobacteria phage KU1	12021	AF227250.1	ssRNA	unknown	Bacteria	Escherichia coli
Enterobacteria phage L17	318593	AY848684.1	dsDNA	unknown	Bacteria	Salmonella enterica
Enterobacteria phage M	1235640	NC_019707.1	ssRNA	unknown	Bacteria	Escherichia coli
Enterobacteria phage M13	10870	JX412914.1	ssDNA	unknown	Bacteria	Escherichia coli
Enterobacteria phage MED1	1508658	KJ997912.1	ssDNA	unknown	Bacteria	Escherichia coli
Enterobacteria phage NC1	338115	DQ079884.1	ssDNA	unknown	Bacteria	Escherichia coli
Enterobacteria phage NC10	338137	DQ079906.1	ssDNA	unknown	Bacteria	Escherichia coli
Enterobacteria phage NC11	338118	DQ079887.1	ssDNA	unknown	Bacteria	Escherichia coli
Enterobacteria phage NC13	338132	DQ079901.1	ssDNA	unknown	Bacteria	Escherichia coli
Enterobacteria phage NC19	338133	DQ079902.1	ssDNA	unknown	Bacteria	Escherichia coli
Enterobacteria phage NC2	338131	DQ079900.1	ssDNA	unknown	Bacteria	Escherichia coli
Enterobacteria phage NC3	338109	DQ079878.1	ssDNA	unknown	Bacteria	Escherichia coli
Enterobacteria phage NC5	338116	DQ079885.1	ssDNA	unknown	Bacteria	Escherichia coli
Enterobacteria phage NC51	338122	DQ079891.1	ssDNA	unknown	Bacteria	Escherichia coli
Enterobacteria phage NC56	338123	DQ079892.1	ssDNA	unknown	Bacteria	Escherichia coli
Enterobacteria phage NC6	338138	DQ079907.2	ssDNA	unknown	Bacteria	Escherichia coli
Enterobacteria phage NL95	75725	AF059243.1	ssRNA	unknown	Bacteria	Escherichia coli
Enterobacteria phage P4	10680	NC_001609.1	dsDNA	temperate	Bacteria	Escherichia coli
Enterobacteria phage P7	10682	AF503408.1	dsDNA	temperate	Bacteria	Escherichia coli
Enterobacteria phage P88	1567486	NC_026014.1	dsDNA	unknown	Bacteria	Escherichia coli
Enterobacteria phage PR4	318595	AY848686.1	dsDNA	unknown	Bacteria	Salmonella enterica
Enterobacteria phage PR5	318596	AY848687.1	dsDNA	unknown	Bacteria	Salmonella enterica
Enterobacteria phage PR772	261665	AY441783.1	dsDNA	unknown	Bacteria	Salmonella enterica, Escherichia coli
Enterobacteria phage Phi1	448384	NC_009821.1	dsDNA	non-temperate	Bacteria	Escherichia coli
Enterobacteria phage RB14	197310	NC_012638.1	dsDNA	non-temperate	Bacteria	Escherichia coli
Enterobacteria phage RB16	329381	NC_014467.1	dsDNA	non-temperate	Bacteria	Escherichia coli
Enterobacteria phage RB27	69609	NC_025448.1	dsDNA	unknown	Bacteria	Escherichia coli
Enterobacteria phage RB3	31533	NC_025419.1	dsDNA	unknown	Bacteria	Escherichia coli
Enterobacteria phage RB32	45406	NC_008515.1	dsDNA	non-temperate	Bacteria	Escherichia coli
Enterobacteria phage RB43	115991	NC_007023.1	dsDNA	non-temperate	Bacteria	Escherichia coli
Enterobacteria phage RB49	50948	NC_005066.1	dsDNA	non-temperate	Bacteria	Escherichia coli
Enterobacteria phage RB51	10693	NC_012635.1	dsDNA	non-temperate	Bacteria	Escherichia coli
Enterobacteria phage RB69	12353	NC_004928.1	dsDNA	non-temperate	Bacteria	Escherichia coli
Enterobacteria phage S13	10844	AF274751.1	ssDNA	unknown	Bacteria	Salmonella enterica, Escherichia coli
Enterobacteria phage SEGD1	1805456	KU726251.1	dsDNA	unknown	Bacteria	Salmonella enterica
Enterobacteria phage ST104	221029	NC_005841.1	dsDNA	temperate	Bacteria	Salmonella enterica
Enterobacteria phage Sf101	1524881	NC_027398.1	dsDNA	unknown	Bacteria	Shigella flexneri
Enterobacteria phage SfI	1225789	NC_027339.1	dsDNA	temperate	Bacteria	Shigella flexneri
Enterobacteria phage SfV	55884	NC_003444.1	dsDNA	temperate	Bacteria	Shigella flexneri
Enterobacteria phage St-1	10845	NC_012868.1	ssDNA	unknown	Bacteria	Escherichia coli
Enterobacteria phage T4T	857277	HM137666.1	dsDNA	non-temperate	Bacteria	Escherichia coli
Enterobacteria phage T7	10760	AY264774.1	dsDNA	non-temperate	Bacteria	Escherichia coli
Enterobacteria phage T7M	1075774	JX421753.1	dsDNA	non-temperate	Bacteria	Escherichia coli
Enterobacteria phage UAB_Phi20	876449	NC_031019.1	dsDNA	temperate	Bacteria	Salmonella enterica
Enterobacteria phage UAB_Phi78	979726	NC_020414.1	dsDNA	non-temperate	Bacteria	Salmonella enterica
Enterobacteria phage VT2-Sakai	97081	NC_000902.1	dsDNA	temperate	Bacteria	Escherichia coli
Enterobacteria phage WA10	338125	DQ079894.1	ssDNA	unknown	Bacteria	Escherichia coli
Enterobacteria phage WA11	338126	DQ079895.1	ssDNA	unknown	Bacteria	Escherichia coli
Enterobacteria phage WA13 sensu lato	489828	NC_007821.1	ssDNA	unknown	Bacteria	Escherichia coli
Enterobacteria phage WA14	338140	DQ079909.1	ssDNA	unknown	Bacteria	Escherichia coli
Enterobacteria phage WA2	338127	DQ079896.1	ssDNA	unknown	Bacteria	Escherichia coli
Enterobacteria phage WA4	338124	DQ079893.1	ssDNA	unknown	Bacteria	Escherichia coli
Enterobacteria phage WA5	338130	DQ079899.1	ssDNA	unknown	Bacteria	Escherichia coli
Enterobacteria phage WA6	338135	DQ079904.1	ssDNA	unknown	Bacteria	Escherichia coli
Enterobacteria phage WPhi	103216	NC_005056.1	dsDNA	temperate	Bacteria	Escherichia coli
Enterobacteria phage YYZ-2008	564886	NC_011356.1	DNA	temperate	Bacteria	Escherichia coli
Enterobacteria phage alpha3	10849	DQ085810.2	ssDNA	unknown	Bacteria	Escherichia coli
Enterobacteria phage cdtI	414970	NC_009514.1	dsDNA	temperate	Bacteria	Escherichia coli
Enterobacteria phage f1	10863	JF719734.1	ssDNA	unknown	Bacteria	Escherichia coli
Enterobacteria phage fd	10864	NC_025824.1	ssDNA	unknown	Bacteria	Escherichia coli
Enterobacteria phage fiAA91-ss	1357825	NC_022750.1	dsDNA	temperate	Bacteria	Escherichia coli, Shigella sonnei
Enterobacteria phage fr	12017	X15031.1	ssRNA	unknown	Bacteria	Escherichia coli
Enterobacteria phage mEp043 c-1	1147149	NC_019706.1	dsDNA	temperate	Bacteria	Escherichia coli
Enterobacteria phage mEp235	1147150	NC_019708.1	dsDNA	temperate	Bacteria	Escherichia coli
Enterobacteria phage mEp237	1147151	NC_019704.1	dsDNA	temperate	Bacteria	Escherichia coli
Enterobacteria phage mEp460	1147152	NC_019716.1	dsDNA	temperate	Bacteria	Escherichia coli
Enterobacteria phage mEpX1	1147153	NC_019709.1	dsDNA	temperate	Bacteria	Escherichia coli
Enterobacteria phage mEpX2	1147154	NC_019705.1	dsDNA	temperate	Bacteria	Escherichia coli
Enterobacteria phage phi80	10713	NC_021190.1	dsDNA	temperate	Bacteria	Escherichia coli
Enterobacteria phage phi92	948870	NC_023693.1	dsDNA	non-temperate	Bacteria	Escherichia coli
Enterobacteria phage phiEcoM-GJ1	451705	NC_010106.1	dsDNA	non-temperate	Bacteria	Escherichia coli
Enterobacteria phage phiJLA23	1273706	KC333879.1	dsDNA	non-temperate	Bacteria	Escherichia coli
Enterobacteria phage phiP27	103807	NC_003356.1	dsDNA	temperate	Bacteria	Escherichia coli
Enterobacteria phage phiX174 sensu lato	374840	NC_001422.1	ssDNA	unknown	Bacteria	Enterobacteriaceae bacterium bta3-1, Salmonella enterica, Escherichia coli
Enterobacteria phage vB_EcoM_VR5	1567026	NC_028881.1	dsDNA	unknown	Bacteria	Escherichia coli
Enterobacteria phage vB_EcoP_ACG-C91	1141139	NC_019403.1	dsDNA	non-temperate	Bacteria	Escherichia coli
Enterobacteria phage vB_EcoS_NBD2	1852563	NC_031050.1	dsDNA	unknown	Bacteria	Escherichia coli
Enterobacteria phage vB_EcoS_Rogue1	1147155	NC_019718.1	dsDNA	non-temperate	Bacteria	Escherichia coli
Enterobacteria phage vB_KleM-RaK2	1147094	NC_019526.1	dsDNA	non-temperate	Bacteria	Klebsiella sp. KV-3
Enterobacterial phage mEp213	1147156	NC_019720.1	dsDNA	temperate	Bacteria	Escherichia coli
Enterobacterial phage mEp234	1147157	NC_019715.1	dsDNA	temperate	Bacteria	Escherichia coli
Enterobacterial phage mEp390	1147158	NC_019721.1	dsDNA	temperate	Bacteria	Escherichia coli
Enterobacteriaphage UAB_Phi87	1197935	NC_027360.1	dsDNA	non-temperate	Bacteria	Salmonella enterica
Enterobacterio phage MS2	12022	JQ966307.1	ssRNA	unknown	Bacteria	Escherichia coli
Enterococcus phage BC611	1173135	NC_018086.1	dsDNA	unknown	Bacteria	Enterococcus faecalis
Enterococcus phage ECP3	1498168	NC_027335.1	dsDNA	unknown	Bacteria	Enterococcus faecalis
Enterococcus phage EF-P10	1958912	KY472224.1	dsDNA	unknown	Bacteria	Enterococcus faecalis
Enterococcus phage EF-P29	1932891	KY303907.1	dsDNA	unknown	Bacteria	Enterococcus faecalis
Enterococcus phage EF62phi	977801	NC_017732.1	DNA	unknown	Bacteria	Enterococcus faecalis
Enterococcus phage EFAP-1	627087	NC_012419.1	dsDNA	non-temperate	Bacteria	Enterococcus faecalis
Enterococcus phage EFC-1	1486428	NC_025453.1	dsDNA	unknown	Bacteria	Enterococcus faecalis
Enterococcus phage EFDG1	1597976	NC_029009.1	dsDNA	unknown	Bacteria	Enterococcus faecalis
Enterococcus phage EFLK1	1640885	NC_029026.1	dsDNA	unknown	Bacteria	Enterococcus faecalis
Enterococcus phage EFRM31	767806	NC_015270.1	dsDNA	unknown	Bacteria	Enterococcus faecalis
Enterococcus phage Ec-ZZ2	1647400	NC_031260.1	dsDNA	unknown	Bacteria	Enterococcus faecium
Enterococcus phage EfaCPT1	1204540	NC_025465.1	dsDNA	unknown	Bacteria	Enterococcus faecalis
Enterococcus phage IME-EF4	1432658	NC_023551.1	dsDNA	unknown	Bacteria	Enterococcus faecalis
Enterococcus phage IME-EFm1	1445858	NC_024356.1	dsDNA	unknown	Bacteria	Enterococcus faecium
Enterococcus phage IME-EFm5	1718158	NC_028826.1	dsDNA	unknown	Bacteria	Enterococcus faecium
Enterococcus phage IMEEF1	1351735	KF192053.1	dsDNA	unknown	Bacteria	Enterococcus faecalis
Enterococcus phage IME_EF3	1416012	NC_023595.2	dsDNA	unknown	Bacteria	Enterococcus faecalis
Enterococcus phage SANTOR1	1871692	NC_031051.1	dsDNA	unknown	Bacteria	Enterococcus faecalis
Enterococcus phage SAP6	1073766	JF731128.1	dsDNA	unknown	Bacteria	Enterococcus faecalis
Enterococcus phage VD13	1458851	NC_024212.1	dsDNA	unknown	Bacteria	Enterococcus faecalis
Enterococcus phage phiEF24C	442493	NC_009904.1	dsDNA	unknown	Bacteria	Enterococcus faecalis
Enterococcus phage phiEf11	663241	NC_013696.1	dsDNA	unknown	Bacteria	Enterococcus faecalis
Enterococcus phage phiFL1A	673832	NC_013646.1	dsDNA	temperate	Bacteria	Enterococcus faecalis
Enterococcus phage phiFL2A	673835	NC_013643.1	dsDNA	temperate	Bacteria	Enterococcus faecalis
Enterococcus phage phiFL2B	673836	GQ478085.1	dsDNA	temperate	Bacteria	Enterococcus faecalis
Enterococcus phage phiFL3A	673837	NC_013648.1	dsDNA	temperate	Bacteria	Enterococcus faecalis
Enterococcus phage phiFL3B	673838	GQ478087.1	dsDNA	temperate	Bacteria	Enterococcus faecalis
Enterococcus phage phiFL4A	673839	NC_013644.1	dsDNA	temperate	Bacteria	Enterococcus faecalis
Enterococcus phage vB_EfaP_IME195	1747288	NC_028693.1	dsDNA	unknown	Bacteria	Enterococcus faecalis
Enterococcus phage vB_EfaP_IME199	1747351	KT945995.1	dsDNA	unknown	Bacteria	Enterococcus faecium
Enterococcus phage vB_EfaS_IME196	1747289	NC_028990.1	dsDNA	unknown	Bacteria	Enterococcus faecalis
Enterococcus phage vB_EfaS_IME197	1747326	NC_028671.1	dsDNA	unknown	Bacteria	Enterococcus faecalis
Enterococcus phage vB_EfaS_IME198	1747287	NC_029016.1	dsDNA	unknown	Bacteria	Enterococcus faecalis
Enterococcus phage vB_Efae230P-4	1161939	NC_025467.1	dsDNA	unknown	Bacteria	Enterococcus faecium
Erwinia amylovora phage Era103	418443	NC_009014.1	dsDNA	non-temperate	Bacteria	Erwinia amylovora
Erwinia phage ENT90	947843	NC_019932.1	dsDNA	temperate	Bacteria	Erwinia amylovora
Erwinia phage Ea35-70	1429768	NC_023557.1	dsDNA	non-temperate	Bacteria	Erwinia amylovora
Erwinia phage Ea9-2	1429767	NC_023579.1	dsDNA	non-temperate	Bacteria	Erwinia amylovora
Erwinia phage FE44	1407608	NC_022744.1	dsDNA	non-temperate	Bacteria	unknown
Erwinia phage PEp14	1131315	NC_016767.1	dsDNA	temperate	Bacteria	Erwinia pyrifoliae
Erwinia phage PhiEaH1	1401669	NC_023610.1	dsDNA	non-temperate	Bacteria	Erwinia amylovora
Erwinia phage Yoloswag	1958956	KY448244.1	dsDNA	unknown	Bacteria	Erwinia amylovora
Erwinia phage phiEa100	925983	NC_019926.1	dsDNA	non-temperate	Bacteria	Erwinia amylovora
Erwinia phage phiEa104	925986	NC_015292.1	dsDNA	non-temperate	Bacteria	Erwinia amylovora
Erwinia phage phiEa21-4	557393	NC_011811.1	dsDNA	non-temperate	Bacteria	Erwinia amylovora
Erwinia phage phiEa2809	1564096	NC_027340.1	dsDNA	unknown	Bacteria	Erwinia amylovora
Erwinia phage phiEaH2	1029988	NC_019929.1	dsDNA	non-temperate	Bacteria	Erwinia amylovora
Erwinia phage phiEt88	925984	NC_015295.1	dsDNA	temperate	Bacteria	Erwinia tasmaniensis
Erwinia phage vB_Eam-MM7	1051674	HQ728263.1	dsDNA	non-temperate	Bacteria	Erwinia amylovora
Erwinia phage vB_EamM-Y2	1051676	NC_019504.1	dsDNA	non-temperate	Bacteria	Erwinia amylovora
Erwinia phage vB_EamM_Asesino	1883370	NC_031107.1	dsDNA	unknown	Bacteria	Erwinia amylovora
Erwinia phage vB_EamM_Caitlin	1883379	NC_031120.1	dsDNA	unknown	Bacteria	Erwinia amylovora
Erwinia phage vB_EamM_ChrisDB	1883371	NC_031126.1	dsDNA	unknown	Bacteria	Erwinia amylovora
Erwinia phage vB_EamM_Deimos-Minion	1815986	KU886225.1	dsDNA	unknown	Bacteria	Erwinia amylovora
Erwinia phage vB_EamM_EarlPhillipIV	1883372	NC_031007.1	dsDNA	unknown	Bacteria	Erwinia amylovora
Erwinia phage vB_EamM_Huxley	1883373	NC_031127.1	dsDNA	unknown	Bacteria	Erwinia amylovora
Erwinia phage vB_EamM_Kwan	1883374	NC_031010.1	dsDNA	unknown	Bacteria	Erwinia amylovora
Erwinia phage vB_EamM_Machina	1883375	KX397370.1	dsDNA	unknown	Bacteria	Erwinia amylovora
Erwinia phage vB_EamM_Parshik	1883376	KX397371.1	dsDNA	unknown	Bacteria	Erwinia amylovora
Erwinia phage vB_EamM_Phobos	1883377	NC_031043.1	dsDNA	unknown	Bacteria	Erwinia amylovora
Erwinia phage vB_EamM_RAY	1815987	KU886224.1	dsDNA	unknown	Bacteria	Erwinia amylovora
Erwinia phage vB_EamM_Simmy50	1815988	KU886223.1	dsDNA	unknown	Bacteria	Erwinia amylovora
Erwinia phage vB_EamM_Special G	1815989	KU886222.1	dsDNA	unknown	Bacteria	Erwinia amylovora
Erwinia phage vB_EamM_Stratton	1883378	KX397373.1	dsDNA	unknown	Bacteria	Erwinia amylovora
Erwinia phage vB_EamP-L1	1051673	NC_019510.1	dsDNA	non-temperate	Bacteria	Erwinia amylovora
Erwinia phage vB_EamP-S6	1051675	NC_019514.1	dsDNA	non-temperate	Bacteria	Erwinia amylovora
Erwinia phage vB_EamP_Frozen	1852641	NC_031062.1	dsDNA	unknown	Bacteria	unknown
Erwinia phage vB_EamP_Gutmeister	1852643	KX098391.1	dsDNA	unknown	Bacteria	Erwinia amylovora
Erwinia phage vB_EamP_Rexella	1852642	KX098390.1	dsDNA	unknown	Bacteria	Erwinia amylovora
Erysipelothrix phage SE-1	1675317	NC_029078.1	dsDNA	unknown	Bacteria	Erysipelothrix rhusiopathiae
Erythrobacter phage vB_EliS_R6L	1913119	KY006853.1	dsDNA	unknown	Bacteria	Erythrobacter litoralis
Escherichia Stx1 converting phage	194948	NC_004913.3	dsDNA	temperate	Bacteria	Escherichia coli
Escherichia Stx1-converting recombinant phage HUN/2013	1506453	KJ909655.1	dsDNA	unknown	Bacteria	Escherichia coli
Escherichia coli O157 typing phage 1	1508671	KP869100.1	dsDNA	unknown	Bacteria	Escherichia coli
Escherichia coli O157 typing phage 10	1508672	KP869108.1	dsDNA	unknown	Bacteria	Escherichia coli
Escherichia coli O157 typing phage 11	1508673	KP869109.1	dsDNA	unknown	Bacteria	Escherichia coli
Escherichia coli O157 typing phage 12	1508674	KP869110.1	dsDNA	unknown	Bacteria	Escherichia coli
Escherichia coli O157 typing phage 3	1508678	KP869101.1	dsDNA	unknown	Bacteria	Escherichia coli
Escherichia coli O157 typing phage 5	1508680	KP869103.1	dsDNA	unknown	Bacteria	Escherichia coli
Escherichia coli O157 typing phage 6	1508681	KP869104.1	dsDNA	unknown	Bacteria	Escherichia coli
Escherichia phage 121Q	1555202	NC_025447.1	dsDNA	unknown	Bacteria	Escherichia coli
Escherichia phage 172-1	1598146	NC_028903.1	dsDNA	unknown	Bacteria	Escherichia coli
Escherichia phage 1720a-02	1115653	KF030445.1	dsDNA	unknown	Bacteria	Escherichia coli, Citrobacter rodentium
Escherichia phage 4MG	1391428	NC_022968.1	dsDNA	non-temperate	Bacteria	Escherichia coli
Escherichia phage 64795_ec1	1837842	NC_031114.1	dsDNA	unknown	Bacteria	Escherichia coli
Escherichia phage ADB-2	1216926	NC_019725.1	dsDNA	non-temperate	Bacteria	unknown
Escherichia phage APCEc01	1655305	NC_029091.1	dsDNA	unknown	Bacteria	Escherichia coli
Escherichia phage APCEc02	1655314	KR698074.1	dsDNA	unknown	Bacteria	Escherichia coli
Escherichia phage APCEc03	1655307	KR422353.1	dsDNA	unknown	Bacteria	Escherichia coli
Escherichia phage AR1	66711	NC_027983.1	dsDNA	non-temperate	Bacteria	Escherichia coli
Escherichia phage Av-05	1527519	NC_025830.1	dsDNA	unknown	Bacteria	Escherichia coli
Escherichia phage B AB-2017	1933107	KY295891.1	dsDNA	unknown	Bacteria	Escherichia coli
Escherichia phage Bp4	1458848	NC_024142.2	dsDNA	unknown	Bacteria	Escherichia coli
Escherichia phage C AB-2017	1933108	KY295892.1	dsDNA	unknown	Bacteria	Escherichia coli
Escherichia phage C119	1735565	KT825490.1	dsDNA	non-temperate	Bacteria	Escherichia coli
Escherichia phage CAjan	1610828	NC_028776.1	dsDNA	unknown	Bacteria	Escherichia coli
Escherichia phage CF2	1965365	KY608967.1	dsDNA	unknown	Bacteria	Escherichia coli
Escherichia phage CICC 80001	1527506	NC_027387.1	dsDNA	temperate	Bacteria	Escherichia coli
Escherichia phage Cba120	1077152	NC_016570.1	dsDNA	non-temperate	Bacteria	Escherichia coli
Escherichia phage D AB-2017	1933109	KY295893.1	dsDNA	unknown	Bacteria	Escherichia coli
Escherichia phage D108	665033	NC_013594.1	dsDNA	temperate	Bacteria	Escherichia coli
Escherichia phage EB49	1048207	NC_023743.1	dsDNA	non-temperate	Bacteria	Escherichia coli
Escherichia phage EC1-UPM	1258572	KC206276.2	dsDNA	unknown	Bacteria	Escherichia coli
Escherichia phage EC6	1229757	NC_027369.1	dsDNA	non-temperate	Bacteria	Escherichia coli
Escherichia phage ECA2	1852630	KX130726.1	dsDNA	unknown	Bacteria	Escherichia coli
Escherichia phage ECBP1	1604356	NC_018854.1	dsDNA	non-temperate	Bacteria	Escherichia coli
Escherichia phage ECBP2	1604355	NC_018859.1	dsDNA	non-temperate	Bacteria	Escherichia coli
Escherichia phage ECBP5	1498172	NC_027330.1	dsDNA	unknown	Bacteria	Escherichia coli
Escherichia phage ECML-117	1204521	NC_025441.1	dsDNA	non-temperate	Bacteria	Escherichia coli
Escherichia phage ECML-134	1204522	NC_025449.1	dsDNA	non-temperate	Bacteria	Escherichia coli
Escherichia phage ECML-4	1204523	NC_025446.1	dsDNA	non-temperate	Bacteria	Escherichia coli
Escherichia phage EK99P-1	1527514	NC_024783.1	dsDNA	unknown	Bacteria	Escherichia coli
Escherichia phage ESCO13	1881104	KX552041.2	dsDNA	unknown	Bacteria	Escherichia coli
Escherichia phage ESCO5	1897495	KX664695.2	dsDNA	unknown	Bacteria	Escherichia coli
Escherichia phage Envy	1883200	NC_031081.1	dsDNA	unknown	Bacteria	Escherichia coli
Escherichia phage F AB-2017	1933110	KY295894.1	dsDNA	unknown	Bacteria	Escherichia coli
Escherichia phage FFH2	1446490	NC_024134.1	dsDNA	unknown	Bacteria	Escherichia coli
Escherichia phage FV3	1131317	NC_019517.1	dsDNA	non-temperate	Bacteria	Escherichia coli
Escherichia phage G AB-2017	1933113	KY295895.1	dsDNA	unknown	Bacteria	Escherichia coli
Escherichia phage Gluttony	1883202	NC_031113.1	dsDNA	unknown	Bacteria	Escherichia coli
Escherichia phage HK578	1147142	NC_019724.1	dsDNA	non-temperate	Bacteria	Escherichia coli
Escherichia phage HK639	906669	NC_016158.1	dsDNA	temperate	Bacteria	Escherichia coli
Escherichia phage HK75	906668	NC_016160.1	dsDNA	temperate	Bacteria	Escherichia coli
Escherichia phage HP3	1965367	KY608965.1	dsDNA	unknown	Bacteria	Escherichia coli
Escherichia phage HX01	1237364	NC_018855.1	dsDNA	non-temperate	Bacteria	Escherichia coli
Escherichia phage HY01	1434323	NC_027349.1	dsDNA	unknown	Bacteria	Escherichia coli
Escherichia phage HY02	1527531	NC_028872.1	dsDNA	unknown	Bacteria	Escherichia coli
Escherichia phage HY03	1654926	NC_031047.1	dsDNA	unknown	Bacteria	Escherichia coli
Escherichia phage ID21	338101	DQ079870.1	ssDNA	unknown	Bacteria	Escherichia coli
Escherichia phage ID32	338102	DQ079871.1	ssDNA	unknown	Bacteria	Escherichia coli
Escherichia phage ID52	338108	DQ079877.1	ssDNA	unknown	Bacteria	Escherichia coli
Escherichia phage ID62	338107	DQ079876.1	ssDNA	unknown	Bacteria	Escherichia coli
Escherichia phage IME11	1239384	NC_019423.1	dsDNA	non-temperate	Bacteria	Escherichia coli
Escherichia phage JES2013	1327956	NC_022323.1	dsDNA	non-temperate	Bacteria	Escherichia coli
Escherichia phage JH2	1340750	NC_029023.1	dsDNA	non-temperate	Bacteria	Escherichia coli
Escherichia phage JMPW1	1772219	KU194206.1	dsDNA	unknown	Bacteria	Escherichia coli
Escherichia phage JMPW2	1772218	KU194205.1	dsDNA	unknown	Bacteria	Escherichia coli
Escherichia phage JS98	293178	NC_010105.1	dsDNA	non-temperate	Bacteria	Escherichia coli
Escherichia phage JSE	576789	NC_012740.1	dsDNA	non-temperate	Bacteria	Escherichia coli
Escherichia phage Jk06	337828	NC_007291.1	dsDNA	non-temperate	Bacteria	Escherichia coli
Escherichia phage K AB-2017	1933111	KY295897.1	dsDNA	unknown	Bacteria	Escherichia coli
Escherichia phage K1-dep(1)	698487	NC_027994.1	dsDNA	non-temperate	Bacteria	Escherichia coli
Escherichia phage K1-dep(4)	698486	NC_027993.1	dsDNA	non-temperate	Bacteria	Escherichia coli
Escherichia phage K1-ind(2)	698489	GU196280.1	dsDNA	non-temperate	Bacteria	Escherichia coli
Escherichia phage K1-ind(3)	698490	GU196281.1	dsDNA	non-temperate	Bacteria	Escherichia coli
Escherichia phage K1ind1	698488	GU196279.1	dsDNA	non-temperate	Bacteria	Escherichia coli
Escherichia phage K30	1041524	NC_015719.1	dsDNA	non-temperate	Bacteria	Escherichia coli
Escherichia phage KBNP1711	1436889	NC_023593.1	dsDNA	non-temperate	Bacteria	Escherichia coli
Escherichia phage L AB-2017	1933114	KY295896.1	dsDNA	unknown	Bacteria	Escherichia coli
Escherichia phage Lust	1883204	KX534338.1	dsDNA	unknown	Bacteria	Escherichia coli
Escherichia phage Lw1	1307804	NC_021344.2	dsDNA	non-temperate	Bacteria	Escherichia coli
Escherichia phage MX01	1837930	NC_031934.1	dsDNA	unknown	Bacteria	Escherichia coli
Escherichia phage Min27	489779	NC_010237.1	dsDNA	temperate	Bacteria	Escherichia coli
Escherichia phage Murica	1675606	KT001917.1	dsDNA	unknown	Bacteria	Escherichia coli
Escherichia phage N4	10752	NC_008720.1	dsDNA	non-temperate	Bacteria	Escherichia coli
Escherichia phage NC28	338106	DQ079875.1	ssDNA	unknown	Bacteria	Escherichia coli
Escherichia phage NC29	338110	DQ079879.1	ssDNA	unknown	Bacteria	Escherichia coli
Escherichia phage NC35	338103	DQ079872.1	ssDNA	unknown	Bacteria	Escherichia coli
Escherichia phage NJ01	1237159	NC_018835.1	dsDNA	non-temperate	Bacteria	Escherichia coli
Escherichia phage P AB-2017	1933115	KY295898.1	dsDNA	unknown	Bacteria	Escherichia coli
Escherichia phage P13374	1150869	NC_018846.1	dsDNA	temperate	Bacteria	Escherichia coli
Escherichia phage P13771	1429232	HG792104.1	dsDNA	unknown	Bacteria	Escherichia coli
Escherichia phage P483	1572753	NC_028822.1	dsDNA	unknown	Bacteria	Escherichia coli
Escherichia phage P694	1572754	NC_028863.1	dsDNA	unknown	Bacteria	Escherichia coli
Escherichia phage PA2	1660365	NC_028449.1	dsDNA	unknown	Bacteria	Escherichia coli
Escherichia phage PA27	1660367	KP682380.1	dsDNA	unknown	Bacteria	Escherichia coli
Escherichia phage PA28	1660368	KP682381.1	dsDNA	unknown	Bacteria	Escherichia coli
Escherichia phage PA36	1660373	KP682386.1	dsDNA	unknown	Bacteria	Escherichia coli
Escherichia phage PA45	1660377	KP682389.1	dsDNA	unknown	Bacteria	Escherichia coli
Escherichia phage PA52	1660381	KP682392.1	dsDNA	unknown	Bacteria	Escherichia coli
Escherichia phage PA8	1660382	KP682374.1	dsDNA	unknown	Bacteria	Escherichia coli
Escherichia phage PBECO 4	1273738	NC_027364.1	dsDNA	non-temperate	Bacteria	Escherichia coli
Escherichia phage PE3-1	1498170	NC_024379.1	dsDNA	unknown	Bacteria	Escherichia coli
Escherichia phage PE37	1837875	KU925172.1	dsDNA	unknown	Bacteria	Escherichia coli
Escherichia phage PEC04	1647412	KR233165.1	dsDNA	unknown	Bacteria	Escherichia coli
Escherichia phage PhaxI	926589	NC_019452.1	dsDNA	non-temperate	Bacteria	Escherichia coli
Escherichia phage Pollock	1540097	NC_027381.1	dsDNA	unknown	Bacteria	Escherichia coli
Escherichia phage Pride	1883205	KX534341.1	dsDNA	unknown	Bacteria	Escherichia coli
Escherichia phage QL01	1673871	NC_028847.1	dsDNA	unknown	Bacteria	unknown
Escherichia phage RCS47	1590550	FO818745.1	dsDNA	temperate	Bacteria	Escherichia coli
Escherichia phage SUSP1	1718606	NC_028808.1	dsDNA	unknown	Bacteria	Escherichia coli
Escherichia phage SUSP2	1718669	NC_028935.1	dsDNA	unknown	Bacteria	Escherichia coli
Escherichia phage Seurat	1540098	NC_027378.1	dsDNA	unknown	Bacteria	Escherichia coli
Escherichia phage Stx2 II	194949	NC_004914.3	dsDNA	temperate	Bacteria	Escherichia coli
Escherichia phage TL-2011b	1124654	NC_019445.1	dsDNA	temperate	Bacteria	Escherichia coli
Escherichia phage TL-2011c	1124655	NC_019442.1	dsDNA	temperate	Bacteria	Escherichia coli
Escherichia phage UFV-AREG1	1837867	NC_031030.1	dsDNA	unknown	Bacteria	Escherichia coli
Escherichia phage Utah	1916098	KY014601.1	dsDNA	unknown	Bacteria	Escherichia coli
Escherichia phage WG01	1837931	NC_031928.1	dsDNA	unknown	Bacteria	Escherichia coli
Escherichia phage YD-2008.s	1567004	NC_027383.1	dsDNA	unknown	Bacteria	Escherichia coli
Escherichia phage YUEEL01	1932889	KY290975.1	dsDNA	unknown	Bacteria	Escherichia coli
Escherichia phage ZG49	1897641	KX669227.2	dsDNA	non-temperate	Bacteria	Escherichia coli
Escherichia phage e4/1c	1495286	NC_024210.1	dsDNA	unknown	Bacteria	Escherichia coli
Escherichia phage ime09	1054834	NC_019503.1	dsDNA	non-temperate	Bacteria	Escherichia coli
Escherichia phage phAPEC8	1229753	NC_020079.1	dsDNA	non-temperate	Bacteria	Escherichia coli
Escherichia phage phi191	1458706	NC_028660.1	dsDNA	unknown	Bacteria	Escherichia coli
Escherichia phage phiC120	1970776	KY703222.1	dsDNA	unknown	Bacteria	Escherichia coli
Escherichia phage phiE142	1777059	KU255730.1	DNA	non-temperate	Bacteria	Escherichia coli
Escherichia phage phiEC1	1965366	KY608966.1	dsDNA	unknown	Bacteria	Escherichia coli
Escherichia phage phiKP26	1296653	KC579452.1	dsDNA	non-temperate	Bacteria	Salmonella enterica
Escherichia phage phiKT	1141519	NC_019520.1	dsDNA	non-temperate	Bacteria	Escherichia coli
Escherichia phage phiLLS	1965465	KY677846.1	dsDNA	unknown	Bacteria	Escherichia coli
Escherichia phage phiV10	343516	NC_007804.2	dsDNA	temperate	Bacteria	Escherichia coli
Escherichia phage pro147	1649239	NC_028896.1	dsDNA	unknown	Bacteria	Escherichia coli
Escherichia phage pro483	1649240	NC_028943.1	dsDNA	temperate	Bacteria	Escherichia coli
Escherichia phage slur01	1720493	NC_028831.1	dsDNA	unknown	Bacteria	Escherichia coli
Escherichia phage slur02	1720494	NC_028927.1	dsDNA	unknown	Bacteria	Escherichia coli
Escherichia phage slur03	1720496	LN881728.1	dsDNA	unknown	Bacteria	Escherichia coli
Escherichia phage slur04	1720497	LN881729.1	dsDNA	unknown	Bacteria	Escherichia coli
Escherichia phage slur05	1720498	NC_028901.1	dsDNA	unknown	Bacteria	Escherichia coli
Escherichia phage slur06	1720499	LN881731.1	dsDNA	unknown	Bacteria	Escherichia coli
Escherichia phage slur07	1720500	NC_028780.1	dsDNA	unknown	Bacteria	Escherichia coli
Escherichia phage slur08	1720501	LN881733.1	dsDNA	unknown	Bacteria	Escherichia coli
Escherichia phage slur11	1720502	LN881734.1	dsDNA	unknown	Bacteria	Escherichia coli
Escherichia phage slur12	1720503	LN881735.1	dsDNA	unknown	Bacteria	Escherichia coli
Escherichia phage slur13	1720505	LN881737.1	dsDNA	unknown	Bacteria	Escherichia coli
Escherichia phage slur14	1720504	NC_028448.1	dsDNA	unknown	Bacteria	Escherichia coli
Escherichia phage slur16	1720495	NC_028248.1	dsDNA	unknown	Bacteria	Escherichia coli
Escherichia phage vB_EcoM-UFV13	1815590	NC_031103.1	dsDNA	unknown	Bacteria	Escherichia coli
Escherichia phage vB_EcoM-VpaE1	1555238	NC_027337.1	dsDNA	unknown	Bacteria	Escherichia coli
Escherichia phage vB_EcoM-ep3	1541883	NC_025430.1	dsDNA	unknown	Bacteria	Escherichia coli
Escherichia phage vB_EcoM_112	1495285	NC_024125.2	dsDNA	non-temperate	Bacteria	Escherichia coli
Escherichia phage vB_EcoM_ACG-C40	1141141	NC_019399.1	dsDNA	non-temperate	Bacteria	Escherichia coli
Escherichia phage vB_EcoM_AYO145A	1636202	NC_028825.1	dsDNA	unknown	Bacteria	Escherichia coli
Escherichia phage vB_EcoM_Alf5	1873990	NC_031082.1	dsDNA	unknown	Bacteria	Escherichia coli
Escherichia phage vB_EcoM_ECO1230-10	669875	NC_027995.1	dsDNA	non-temperate	Bacteria	Escherichia coli
Escherichia phage vB_EcoM_ECOO78	1970797	KY705409.1	dsDNA	unknown	Bacteria	Escherichia coli
Escherichia phage vB_EcoM_JS09	1430444	NC_024124.2	dsDNA	non-temperate	Bacteria	Escherichia coli
Escherichia phage vB_EcoM_PhAPEC2	1391224	NC_024794.1	dsDNA	unknown	Bacteria	Escherichia coli
Escherichia phage vB_EcoM_VR20	1567027	NC_028894.1	dsDNA	unknown	Bacteria	Escherichia coli
Escherichia phage vB_EcoM_VR25	1567028	NC_028925.1	dsDNA	unknown	Bacteria	Escherichia coli
Escherichia phage vB_EcoM_VR26	1567029	NC_028957.1	dsDNA	unknown	Bacteria	Escherichia coli
Escherichia phage vB_EcoM_VR7	700939	NC_014792.1	dsDNA	non-temperate	Bacteria	Escherichia coli
Escherichia phage vB_EcoP_24B	866553	NC_027984.1	dsDNA	temperate	Bacteria	Escherichia coli
Escherichia phage vB_EcoP_G7C	1054461	NC_015933.1	dsDNA	non-temperate	Bacteria	Escherichia coli
Escherichia phage vB_EcoP_GA2A	1755695	NC_031943.1	dsDNA	unknown	Bacteria	Escherichia coli
Escherichia phage vB_EcoP_PhAPEC5	1395983	NC_024786.1	dsDNA	unknown	Bacteria	Escherichia coli
Escherichia phage vB_EcoP_PhAPEC7	1391223	NC_024790.1	dsDNA	unknown	Bacteria	Escherichia coli
Escherichia phage vB_EcoP_SU10	1519788	NC_027395.1	dsDNA	unknown	Bacteria	Escherichia coli
Escherichia phage vB_EcoS-IME253	1933412	KX130960.1	dsDNA	unknown	Bacteria	Escherichia coli
Escherichia phage vB_EcoS_AHP42	1416028	NC_024793.1	dsDNA	unknown	Bacteria	Escherichia coli
Escherichia phage vB_EcoS_AHS24	1416030	NC_024784.1	dsDNA	unknown	Bacteria	Escherichia coli
Escherichia phage vB_EcoS_AKS96	1416031	NC_024789.1	dsDNA	unknown	Bacteria	Escherichia coli
Escherichia phage vB_EcoS_ESCO41	1962768	KY619305.1	dsDNA	unknown	Bacteria	Escherichia coli
Escherichia phage vB_EcoS_FFH1	1446489	NC_024139.1	dsDNA	unknown	Bacteria	Escherichia coli
Escherichia phage vB_Eco_ACG-M12	1141140	NC_019404.1	dsDNA	non-temperate	Bacteria	Escherichia coli
Escherichia phage vB_Ecos_CEB_EC3a	1933774	KY398841.1	dsDNA	unknown	Bacteria	Escherichia coli
Escherichia phage wV7	1054480	NC_019505.1	dsDNA	non-temperate	Bacteria	Escherichia coli
Escherichia phage wV8	576791	NC_012749.1	dsDNA	non-temperate	Bacteria	Escherichia coli
Escherichia virus 186	29252	NC_001317.1	dsDNA	temperate	Bacteria	Escherichia coli
Escherichia virus AAPEc6	1873778	KX279892.1	dsDNA	unknown	Bacteria	Escherichia coli
Escherichia virus AKFV33	1112008	NC_017969.1	dsDNA	non-temperate	Bacteria	Escherichia coli
Escherichia virus BZ13	329853	NC_001426.1	ssRNA	unknown	Bacteria	Escherichia coli
Escherichia virus DT57C	1567006	NC_027356.1	dsDNA	unknown	Bacteria	Escherichia coli
Escherichia virus EPS7	491003	NC_010583.1	dsDNA	non-temperate	Bacteria	Salmonella enterica, Escherichia coli
Escherichia virus FI	39804	FJ539134.1	ssRNA	unknown	Bacteria	Escherichia coli
Escherichia virus HK022	10742	NC_002166.1	dsDNA	temperate	Bacteria	Escherichia coli
Escherichia virus HK97	37554	NC_002167.1	dsDNA	temperate	Bacteria	Escherichia coli
Escherichia virus I22	10869	NC_001332.1	ssDNA	unknown	Bacteria	Escherichia coli
Escherichia virus JL1	1245890	NC_019419.2	dsDNA	non-temperate	Bacteria	Escherichia coli
Escherichia virus K1-5	187764	NC_008152.1	dsDNA	non-temperate	Bacteria	Escherichia coli
Escherichia virus K1E	344022	NC_007637.1	dsDNA	non-temperate	Bacteria	Escherichia coli
Escherichia virus Lambda	10710	KT232076.1	dsDNA	temperate	Bacteria	Escherichia coli
Escherichia virus MS2	329852	EF108465.1	ssRNA	unknown	Bacteria	Escherichia coli
Escherichia virus Mu	10677	NC_000929.1	dsDNA	temperate	Bacteria	Escherichia coli
Escherichia virus N15	40631	NC_001901.1	dsDNA	temperate	Bacteria	Escherichia coli
Escherichia virus P1	10678	NC_005856.1	dsDNA	temperate	Bacteria	Escherichia coli
Escherichia virus P2	10679	NC_001895.1	dsDNA	temperate	Bacteria	Escherichia coli
Escherichia virus Qbeta	39803	FJ483841.1	ssRNA	unknown	Bacteria	Escherichia coli
Escherichia virus Rtp	355246	NC_007603.1	dsDNA	non-temperate	Bacteria	Escherichia coli
Escherichia virus SSL2009a	624134	NC_012223.2	dsDNA	non-temperate	Bacteria	Escherichia coli
Escherichia virus T1	1921008	NC_005833.1	dsDNA	non-temperate	Bacteria	Escherichia coli
Escherichia virus T5	10726	AY587007.1	dsDNA	non-temperate	Bacteria	Escherichia coli
Escherichia virus TLS	245685	NC_009540.1	dsDNA	non-temperate	Bacteria	Shigella flexneri
Escherichia virus phiEco32	490103	NC_010324.1	dsDNA	non-temperate	Bacteria	Escherichia coli
Escherichia virus phiK	10848	NC_001730.1	ssDNA	unknown	Bacteria	Escherichia coli
Exiguobacterium phage vB_EauS-123	1775141	KU160495.1	dsDNA	unknown	Bacteria	Exiguobacterium aurantiacum
Flavobacterium phage 11b	294631	NC_006356.2	dsDNA	unknown	Bacteria	unknown
Flavobacterium phage 1H	1792272	NC_031911.1	DNA	unknown	Bacteria	Flavobacterium psychrophilum
Flavobacterium phage 23T	1814279	KU599888.1	dsDNA	unknown	Bacteria	Flavobacterium psychrophilum
Flavobacterium phage 2A	1792273	NC_031926.1	DNA	unknown	Bacteria	Flavobacterium psychrophilum
Flavobacterium phage 6H	1325731	NC_021867.1	dsDNA	unknown	Bacteria	Flavobacterium psychrophilum
Flavobacterium phage FCL-2	908819	NC_027125.1	dsDNA	unknown	Bacteria	Flavobacterium columnare
Flavobacterium phage FL-1	908820	KY421186.2	DNA	unknown	Bacteria	Flavobacterium sp. B183
Flavobacterium phage Fpv1	1792274	NC_031914.1	DNA	unknown	Bacteria	Flavobacterium psychrophilum
Flavobacterium phage Fpv20	1814283	NC_031912.1	DNA	unknown	Bacteria	Flavobacterium psychrophilum
Flavobacterium phage Fpv3	1814284	NC_031904.1	DNA	unknown	Bacteria	Flavobacterium psychrophilum
Flavobacterium phage Fpv7	1814287	NC_031905.1	DNA	unknown	Bacteria	Flavobacterium psychrophilum
Flavobacterium sp. phage 1/32	1458858	KJ018210.1	dsDNA	unknown	Bacteria	Flavobacterium sp. 32
Freshwater phage uvFW-CGR-AMD-COM-C203	1838151	KU886268.1	dsDNA	unknown	Bacteria	unknown
Freshwater phage uvFW-CGR-AMD-COM-C403	1838152	KU886269.1	dsDNA	unknown	Bacteria	unknown
Freshwater phage uvFW-CGR-AMD-COM-C429	1838153	KU886270.1	dsDNA	unknown	Bacteria	unknown
Freshwater phage uvFW-CGR-AMD-COM-C440	1838154	KU886271.1	dsDNA	unknown	Bacteria	unknown
Freshwater phage uvFW-CGR-AMD-COM-C449	1838155	KU886272.1	dsDNA	unknown	Bacteria	unknown
Freshwater phage uvFW-CGR-AMD-COM-C455	1838156	KU886273.1	dsDNA	unknown	Bacteria	unknown
Freshwater phage uvFW-CGR-AMD-COM-C493	1838157	KU886274.1	dsDNA	unknown	Bacteria	unknown
Freshwater phage uvFW-CGR-AMDFOS-S50-C341	1838158	KU886275.1	dsDNA	unknown	Bacteria	unknown
Fusobacterium phage Funu1	1640977	KR131710.1	DNA	unknown	Bacteria	Fusobacterium nucleatum
Geobacillus phage GBK2	1458842	NC_023612.1	dsDNA	unknown	Bacteria	Geobacillus kaustophilus
Geobacillus phage GBSV1	365048	NC_008376.2	dsDNA	unknown	Bacteria	Geobacillus sp. 6k51
Geobacillus phage TP-84	1965361	KY565347.1	DNA	unknown	Bacteria	Geobacillus stearothermophilus
Geobacillus virus E2	447909	NC_009552.2	dsDNA	unknown	Bacteria	Geobacillus sp. E263
Geobacillus virus E3	1572712	NC_029073.1	dsDNA	unknown	Bacteria	Parageobacillus thermoglucosidans
Gokushovirinae Bog1183_53	1655646	NC_027633.1	ssDNA	unknown	Bacteria	unknown
Gokushovirinae Bog5712_52	1655649	NC_027636.1	ssDNA	unknown	Bacteria	unknown
Gokushovirinae Bog8989_22	1655650	NC_027637.1	ssDNA	unknown	Bacteria	unknown
Gokushovirinae Fen672_31	1655656	NC_027642.1	ssDNA	unknown	Bacteria	unknown
Gokushovirinae Fen7875_21	1655659	NC_027645.1	ssDNA	unknown	Bacteria	unknown
Gokushovirus WZ-2015a	1758150	KT264791.1	ssDNA	unknown	Bacteria	unknown
Gordonia phage Bachita	1838061	NC_030936.1	dsDNA	unknown	Bacteria	Gordonia terrae
Gordonia phage Bantam	1887641	NC_031074.1	dsDNA	unknown	Bacteria	Gordonia terrae
Gordonia phage BaxterFox	1821549	NC_031226.1	dsDNA	unknown	Bacteria	Gordonia terrae
Gordonia phage BetterKatz	1821551	NC_031247.1	dsDNA	unknown	Bacteria	Gordonia terrae
Gordonia phage Blueberry	1838062	NC_030943.1	dsDNA	unknown	Bacteria	Gordonia terrae
Gordonia phage Bowser	1838063	NC_030930.1	dsDNA	unknown	Bacteria	Gordonia terrae
Gordonia phage BritBrat	1838064	NC_030942.1	dsDNA	unknown	Bacteria	Gordonia terrae
Gordonia phage CaptainKirk2	1887643	NC_031072.1	dsDNA	unknown	Bacteria	Gordonia terrae
Gordonia phage CarolAnn	1887644	NC_031118.1	dsDNA	unknown	Bacteria	Gordonia terrae
Gordonia phage ClubL	1838065	NC_030901.1	dsDNA	unknown	Bacteria	Gordonia terrae
Gordonia phage Cozz	1838066	NC_030941.1	dsDNA	unknown	Bacteria	Gordonia terrae
Gordonia phage Cucurbita	1887645	NC_031029.1	dsDNA	unknown	Bacteria	Gordonia terrae
Gordonia phage Demosthenes	1838067	NC_030944.1	dsDNA	unknown	Bacteria	Gordonia terrae
Gordonia phage Emalyn	1821552	NC_031234.1	dsDNA	unknown	Bacteria	Gordonia terrae
Gordonia phage Eyre	1887646	NC_031122.1	dsDNA	unknown	Bacteria	Gordonia terrae
Gordonia phage GAL1	1647469	NC_031936.1	dsDNA	unknown	Bacteria	Gordonia alkanivorans
Gordonia phage GMA1	1647470	NC_030902.1	dsDNA	unknown	Bacteria	Gordonia malaquae
Gordonia phage GMA2	1647283	KR063281.1	dsDNA	unknown	Bacteria	Gordonia malaquae
Gordonia phage GMA3	1647284	NC_028668.1	dsDNA	unknown	Bacteria	Gordonia malaquae
Gordonia phage GMA4	1647471	NC_030939.1	dsDNA	unknown	Bacteria	Gordonia malaquae
Gordonia phage GMA5	1647472	NC_030907.1	dsDNA	unknown	Bacteria	Gordonia malaquae
Gordonia phage GMA6	1647285	NC_030906.1	dsDNA	unknown	Bacteria	Gordonia malaquae
Gordonia phage GMA7	1647286	NC_028673.1	dsDNA	unknown	Bacteria	Gordonia malaquae
Gordonia phage GRU1	1109710	NC_016435.1	dsDNA	unknown	Bacteria	Gordonia rubripertincta
Gordonia phage GRU3	1647473	NC_030935.1	dsDNA	unknown	Bacteria	Gordonia rubripertincta
Gordonia phage GTE2	981323	NC_015720.1	dsDNA	unknown	Bacteria	Gordonia terrae
Gordonia phage GTE5	319522	NC_016434.1	dsDNA	unknown	Bacteria	Gordonia terrae
Gordonia phage GTE6	1647474	NC_028665.1	dsDNA	unknown	Bacteria	Gordonia terrae
Gordonia phage GTE7	1100814	NC_016166.1	dsDNA	unknown	Bacteria	Gordonia terrae
Gordonia phage GTE8	1647475	NC_028653.1	dsDNA	unknown	Bacteria	Gordonia terrae
Gordonia phage Ghobes	1887647	NC_031028.1	dsDNA	unknown	Bacteria	Gordonia terrae
Gordonia phage Gmala1	1622190	NC_028972.1	dsDNA	unknown	Bacteria	Gordonia malaquae, Gordonia sp. G7
Gordonia phage GordDuk1	1622191	NC_029060.1	dsDNA	unknown	Bacteria	Gordonia sp. G7
Gordonia phage GordTnk2	1622192	NC_029074.1	dsDNA	unknown	Bacteria	Gordonia sp. G7, Gordonia sp. G1
Gordonia phage Gsput1	1622193	NC_030932.1	dsDNA	unknown	Bacteria	Gordonia sputi
Gordonia phage Guacamole	1821553	NC_031265.1	dsDNA	unknown	Bacteria	Gordonia terrae
Gordonia phage Hedwig	1887648	NC_031099.1	dsDNA	unknown	Bacteria	Gordonia terrae
Gordonia phage Hotorobo	1821554	NC_031229.1	dsDNA	unknown	Bacteria	Gordonia terrae
Gordonia phage Howe	1777061	KU252585.1	dsDNA	unknown	Bacteria	Gordonia terrae
Gordonia phage Huffy	1958909	KY471268.1	dsDNA	unknown	Bacteria	Gordonia terrae
Gordonia phage JSwag	1887649	NC_031060.1	dsDNA	unknown	Bacteria	Gordonia terrae
Gordonia phage Jumbo	1887650	NC_031109.1	dsDNA	unknown	Bacteria	Gordonia terrae
Gordonia phage KatherineG	1838070	NC_030695.1	dsDNA	unknown	Bacteria	Gordonia terrae
Gordonia phage Katyusha	1821555	KU963258.1	dsDNA	unknown	Bacteria	Gordonia terrae
Gordonia phage Kita	1821556	NC_031233.1	dsDNA	unknown	Bacteria	Gordonia terrae
Gordonia phage Kvothe	1838071	NC_030914.1	dsDNA	unknown	Bacteria	Gordonia terrae
Gordonia phage Lucky10	1821557	NC_031267.1	dsDNA	unknown	Bacteria	Gordonia terrae
Gordonia phage McGonagall	1838072	NC_030912.1	dsDNA	unknown	Bacteria	Gordonia neofelifaecis
Gordonia phage Monty	1838073	NC_030924.1	dsDNA	unknown	Bacteria	Gordonia terrae
Gordonia phage Nyceirae	1887651	NC_031004.1	dsDNA	unknown	Bacteria	Gordonia terrae
Gordonia phage Nymphadora	1821558	NC_031061.1	dsDNA	unknown	Bacteria	Gordonia terrae
Gordonia phage Obliviate	1821559	NC_031237.1	dsDNA	unknown	Bacteria	Gordonia terrae
Gordonia phage OneUp	1838074	NC_030917.1	dsDNA	unknown	Bacteria	Gordonia terrae
Gordonia phage Orchid	1838075	NC_030915.1	dsDNA	unknown	Bacteria	Gordonia terrae
Gordonia phage Phinally	1821560	NC_031112.1	dsDNA	unknown	Bacteria	Gordonia terrae
Gordonia phage Remus	1887652	NC_031031.1	dsDNA	unknown	Bacteria	Gordonia terrae
Gordonia phage Rosalind	1838077	NC_030694.1	dsDNA	unknown	Bacteria	Gordonia terrae
Gordonia phage Schwabeltier	1821561	NC_031255.1	dsDNA	unknown	Bacteria	Gordonia terrae
Gordonia phage Smoothie	1838078	NC_030696.1	dsDNA	unknown	Bacteria	Gordonia terrae
Gordonia phage SoilAssassin	1821562	NC_031251.1	dsDNA	unknown	Bacteria	Gordonia terrae
Gordonia phage Soups	1838079	NC_030698.1	dsDNA	unknown	Bacteria	Gordonia terrae
Gordonia phage Terapin	1887654	NC_031001.1	dsDNA	unknown	Bacteria	Gordonia terrae
Gordonia phage Twister6	1887655	NC_031052.1	dsDNA	unknown	Bacteria	Gordonia terrae
Gordonia phage UmaThurman	1821563	NC_031249.1	dsDNA	unknown	Bacteria	Gordonia terrae
Gordonia phage Utz	1838081	NC_030921.1	dsDNA	unknown	Bacteria	unknown
Gordonia phage Vendetta	1838082	NC_030911.1	dsDNA	unknown	Bacteria	Gordonia terrae
Gordonia phage Vivi2	1821564	NC_031239.1	dsDNA	unknown	Bacteria	Gordonia terrae
Gordonia phage Wizard	1838083	NC_030913.1	dsDNA	unknown	Bacteria	Gordonia terrae
Gordonia phage Woes	1838084	NC_030905.1	dsDNA	unknown	Bacteria	Gordonia terrae
Gordonia phage Yeezy	1821565	NC_031269.1	dsDNA	unknown	Bacteria	Gordonia terrae
Gordonia phage Yvonnetastic	1821566	NC_031230.1	dsDNA	unknown	Bacteria	Gordonia terrae
Gordonia phage Zirinka	1887656	NC_031097.1	dsDNA	unknown	Bacteria	Gordonia terrae
Guinea pig Chlamydia phage	90963	NC_001998.1	ssDNA	unknown	Bacteria	Chlamydia psittaci
Haemophilus phage Aaphi23	230158	NC_004827.1	dsDNA	temperate	Bacteria	Aggregatibacter actinomycetemcomitans
Haemophilus phage HP1	10690	NC_001697.1	dsDNA	temperate	Bacteria	Haemophilus influenzae
Haemophilus phage HP2	157239	NC_003315.1	dsDNA	temperate	Bacteria	Haemophilus influenzae
Haemophilus phage SuMu	483266	NC_019455.1	dsDNA	unknown	Bacteria	[Haemophilus] parasuis
Haloarcula hispanica icosahedral virus 2	1154689	NC_016989.1	dsDNA	unknown	Archaea	Haloarcula hispanica
Haloarcula hispanica pleomorphic virus 1	710112	NC_013758.1	ssDNA	unknown	Archaea	Haloarcula hispanica
Haloarcula hispanica pleomorphic virus 2	1442594	NC_023592.1	ssDNA	unknown	Archaea	Haloarcula hispanica
Haloarcula hispanica pleomorphic virus 3	1879051	KX344510.1	dsDNA	unknown	Archaea	Haloarcula hispanica
Haloarcula hispanica virus PH1	1282967	NC_020998.1	dsDNA	unknown	Archaea	Haloarcula hispanica
Haloarcula hispanica virus SH1	326574	NC_007217.1	dsDNA	non-temperate	Archaea	Haloarcula hispanica
Halocynthia phage JM-2012	1173297	NC_017975.1	dsDNA	unknown	Bacteria	unknown
Halogeometricum pleomorphic virus 1	1156722	NC_017090.1	ssDNA	unknown	Archaea	Halogeometricum sp. CG-9
Halomonas phage QHHSV-1	1913108	KX879752.1	dsDNA	non-temperate	Bacteria	Halomonas ventosae
Halomonas phage phiHAP-1	499235	NC_010342.1	dsDNA	temperate	Bacteria	Halomonas aquamarina
Halorubrum phage HF2	33771	NC_003345.1	dsDNA	non-temperate	Archaea	Halorubrum coriense
Halorubrum pleomorphic virus 1	634168	NC_012558.1	ssDNA	unknown	Bacteria	Halorubrum sp. PV6
Halorubrum pleomorphic virus 2	1156719	NC_017087.1	ssDNA	unknown	Archaea	Halorubrum sp. SS5-4
Halorubrum pleomorphic virus 3	1156720	NC_017088.1	ssDNA	unknown	Archaea	Halorubrum sp. SP3-3
Halorubrum pleomorphic virus 6	1156721	NC_017089.1	ssDNA	unknown	Archaea	Halorubrum sp. SS7-4
Halovirus HCTV-1	1273746	NC_021330.1	dsDNA	unknown	Archaea	Haloarcula californiae
Halovirus HCTV-2	1273747	NC_021319.1	dsDNA	unknown	Archaea	Haloarcula californiae
Halovirus HCTV-5	1273748	NC_021327.1	dsDNA	unknown	Archaea	Haloarcula californiae
Halovirus HF1	222645	NC_004927.1	dsDNA	unknown	Archaea	Haloferax lucentense
Halovirus HGTV-1	1273749	NC_021328.1	dsDNA	unknown	Archaea	Halogranum sp. SS5-1
Halovirus HHTV-1	1273750	NC_021322.1	dsDNA	unknown	Archaea	Haloarcula hispanica
Halovirus HHTV-2	1273751	NC_021340.1	dsDNA	unknown	Archaea	Haloarcula hispanica
Halovirus HRTV-4	1273752	NC_021329.1	dsDNA	unknown	Archaea	Halorubrum sp. s5a-3
Halovirus HRTV-5	1273753	NC_021320.1	dsDNA	unknown	Archaea	Halorubrum sp. s5a-3
Halovirus HRTV-7	1273754	NC_021335.1	dsDNA	unknown	Archaea	Halorubrum sp. B2-2
Halovirus HRTV-8	1273755	NC_021321.1	dsDNA	unknown	Archaea	Halorubrum sp. B2-2
Halovirus HSTV-1	1262530	NC_021471.1	dsDNA	unknown	Archaea	Haloarcula sinaiiensis
Halovirus HSTV-2	1262527	NC_020159.1	dsDNA	unknown	Archaea	Halorubrum sodomense
Halovirus HVTV-1	1262528	NC_020158.1	dsDNA	unknown	Archaea	Haloarcula vallismortis
Hamiltonella virus APSE1	67571	NC_000935.1	dsDNA	temperate	Bacteria	Candidatus Hamiltonella defensa
Helicobacter phage 1961P	1154995	NC_019512.1	dsDNA	unknown	Bacteria	Helicobacter pylori
Helicobacter phage DeM53M	1852661	KX119205.1	DNA	unknown	Bacteria	Helicobacter pylori
Helicobacter phage FrB41M	1852663	KX119188.1	DNA	unknown	Bacteria	Helicobacter pylori
Helicobacter phage FrB58M	1852664	KX119193.1	DNA	unknown	Bacteria	Helicobacter pylori
Helicobacter phage FrG12G	1852665	KX119194.1	DNA	unknown	Bacteria	Helicobacter pylori
Helicobacter phage FrGC43A	1852666	KX119195.1	DNA	unknown	Bacteria	Helicobacter pylori
Helicobacter phage FrMEG235U	1852667	KX119200.1	DNA	unknown	Bacteria	Helicobacter pylori
Helicobacter phage KHP30	1208236	NC_019928.1	dsDNA	unknown	Bacteria	Helicobacter pylori
Helicobacter phage KHP40	1204178	NC_019931.1	dsDNA	unknown	Bacteria	Helicobacter pylori
Helicobacter phage Pt1293U	1852669	KX119202.1	DNA	unknown	Bacteria	Helicobacter pylori
Helicobacter phage Pt1846U	1852670	KX119176.1	DNA	unknown	Bacteria	Helicobacter pylori
Helicobacter phage Pt1918U	1852671	KX119192.1	DNA	unknown	Bacteria	Helicobacter pylori
Helicobacter phage Pt21299RU	1852672	KX119189.1	DNA	unknown	Bacteria	Helicobacter pylori
Helicobacter phage Pt22899G	1852673	KX119175.1	DNA	unknown	Bacteria	Helicobacter pylori
Helicobacter phage Pt4472G	1852675	KX119190.1	DNA	unknown	Bacteria	Helicobacter pylori
Helicobacter phage Pt4481G	1852676	KX119196.1	DNA	unknown	Bacteria	Helicobacter pylori
Helicobacter phage Pt4497U	1852677	KX119191.1	DNA	unknown	Bacteria	Helicobacter pylori
Helicobacter phage Pt5322G	1852679	KX119198.1	DNA	unknown	Bacteria	Helicobacter pylori
Helicobacter phage Pt5771G	1852680	KX119199.1	DNA	unknown	Bacteria	Helicobacter pylori
Helicobacter phage PtB89G	1852681	KX119203.1	DNA	unknown	Bacteria	Helicobacter pylori
Helicobacter phage PtB92G	1852682	KX119197.1	DNA	unknown	Bacteria	Helicobacter pylori
Helicobacter phage Sw577G	1852683	KX119204.1	DNA	unknown	Bacteria	Helicobacter pylori
Helicobacter phage SwA626G	1852684	KX119177.1	DNA	unknown	Bacteria	Helicobacter pylori
Helicobacter phage UKEN31U	1852687	KX119174.1	DNA	unknown	Bacteria	Helicobacter pylori
Helicobacter phage UKEN32U	1852688	KX119206.1	DNA	unknown	Bacteria	Helicobacter pylori
Helicobacter phage phiHP33	1069378	NC_016568.1	dsDNA	temperate	Bacteria	Helicobacter pylori
His 1 virus	128708	NC_007914.1	dsDNA	unknown	Archaea	Haloarcula hispanica
His2 virus	128710	NC_007918.1	ssDNA	unknown	Archaea	Haloarcula hispanica
Human gokushovirus	1986030	KX513864.1	ssDNA	unknown	Bacteria	unknown
Human gut gokushovirus	1986031	KX513868.1	ssDNA	unknown	Bacteria	unknown
Human gut microviridae SH-CHD12	1986032	KX513875.1	ssDNA	unknown	Bacteria	unknown
Human gut microviridae SH-CHD8	1986033	KX513871.1	ssDNA	unknown	Bacteria	unknown
Hydrogenobaculum phage 1	1732176	NC_028651.1	dsDNA	unknown	Bacteria	unknown
Hyperthermophilic Archaeal Virus 1	762905	NC_014322.1	dsDNA	unknown	Archaea	unknown
Hyperthermophilic Archaeal Virus 2	762906	NC_014321.1	dsDNA	unknown	Archaea	unknown
Idiomarinaceae phage 1N2-2	1536592	NC_025439.1	dsDNA	unknown	Bacteria	Idiomarinaceae bacterium N2-2
Idiomarinaceae phage Phi1M2-2	1527515	NC_025471.1	dsDNA	unknown	Bacteria	Idiomarinaceae bacterium M2-2
Iodobacteriophage phiPLPE	551895	NC_011142.1	dsDNA	non-temperate	Bacteria	Iodobacter sp. CdM7
Klebsiella phage 0507-KN2-1	1206545	NC_022343.1	dsDNA	non-temperate	Bacteria	Klebsiella pneumoniae
Klebsiella phage 1 LV-2017	1960654	KY271401.1	DNA	temperate	Bacteria	Klebsiella pneumoniae
Klebsiella phage 1513	1610829	NC_028786.1	dsDNA	unknown	Bacteria	Klebsiella pneumoniae
Klebsiella phage 2 LV-2017	1960655	KY271396.1	DNA	temperate	Bacteria	Klebsiella pneumoniae
Klebsiella phage 2b LV-2017	1960656	KY271395.1	DNA	temperate	Bacteria	Klebsiella pneumoniae
Klebsiella phage 3 LV-2017	1960657	KY271397.1	DNA	temperate	Bacteria	Klebsiella pneumoniae
Klebsiella phage 4 LV-2017	1960658	KY271398.1	DNA	temperate	Bacteria	Klebsiella pneumoniae
Klebsiella phage 48ST307	1955242	KY271402.1	DNA	unknown	Bacteria	Klebsiella pneumoniae
Klebsiella phage 5 LV-2017	1960659	KY271399.1	DNA	temperate	Bacteria	Klebsiella pneumoniae
Klebsiella phage 6 LV-2017	1960660	KY271400.1	DNA	temperate	Bacteria	Klebsiella pneumoniae
Klebsiella phage F19	1416011	NC_023567.2	dsDNA	non-temperate	Bacteria	Klebsiella pneumoniae
Klebsiella phage JD001	1236000	NC_020204.1	dsDNA	non-temperate	Bacteria	Klebsiella pneumoniae
Klebsiella phage JD18	1698360	NC_028686.1	dsDNA	non-temperate	Bacteria	Klebsiella pneumoniae
Klebsiella phage K11	532077	NC_011043.1	dsDNA	non-temperate	Bacteria	Klebsiella sp. 390
Klebsiella phage K5	1647374	NC_028800.1	dsDNA	unknown	Bacteria	Klebsiella pneumoniae
Klebsiella phage K64-1	1439894	NC_027399.1	dsDNA	unknown	Bacteria	Klebsiella pneumoniae
Klebsiella phage KLPN1	1647408	NC_028760.1	dsDNA	unknown	Bacteria	Klebsiella pneumoniae
Klebsiella phage KOX1	1970798	KY780482.1	DNA	non-temperate	Bacteria	Klebsiella oxytoca
Klebsiella phage KP-Rio/2015	1904925	KX856662.1	dsDNA	unknown	Bacteria	Klebsiella pneumoniae
Klebsiella phage KP15	707757	NC_014036.1	dsDNA	non-temperate	Bacteria	Klebsiella pneumoniae
Klebsiella phage KP27	1129147	NC_020080.1	dsDNA	non-temperate	Bacteria	Klebsiella pneumoniae
Klebsiella phage KP32	674082	NC_013647.1	dsDNA	non-temperate	Bacteria	Klebsiella pneumoniae
Klebsiella phage KP34	674081	NC_013649.2	dsDNA	non-temperate	Bacteria	Klebsiella pneumoniae
Klebsiella phage KP36	1129191	NC_029099.1	dsDNA	unknown	Bacteria	Klebsiella pneumoniae
Klebsiella phage KPV15	1913572	KY000080.1	dsDNA	unknown	Bacteria	Klebsiella pneumoniae
Klebsiella phage KPV811	1913574	KY000081.1	dsDNA	unknown	Bacteria	Klebsiella pneumoniae
Klebsiella phage Kp2	1701805	NC_028664.1	dsDNA	unknown	Bacteria	Klebsiella pneumoniae
Klebsiella phage KpV41	1747282	NC_028670.1	dsDNA	non-temperate	Bacteria	Klebsiella pneumoniae
Klebsiella phage KpV475	1852657	NC_031025.1	dsDNA	unknown	Bacteria	Klebsiella pneumoniae
Klebsiella phage KpV71	1796998	NC_031246.1	dsDNA	non-temperate	Bacteria	Klebsiella pneumoniae
Klebsiella phage Kpn112	1481110	KJ021043.1	dsDNA	unknown	Bacteria	Klebsiella pneumoniae
Klebsiella phage Matisse	1675607	NC_028750.1	dsDNA	unknown	Bacteria	Klebsiella pneumoniae
Klebsiella phage Miro	1675608	KT001919.1	dsDNA	unknown	Bacteria	Klebsiella pneumoniae
Klebsiella phage NTUH-K2044-K1-1	1194091	NC_025418.1	dsDNA	unknown	Bacteria	Klebsiella pneumoniae
Klebsiella phage PKO111	1654928	NC_031095.1	dsDNA	unknown	Bacteria	Klebsiella oxytoca
Klebsiella phage PKP126	1654927	NC_031053.1	dsDNA	unknown	Bacteria	Klebsiella pneumoniae
Klebsiella phage Sushi	1675609	NC_028774.1	dsDNA	unknown	Bacteria	Klebsiella pneumoniae
Klebsiella phage phiBO1E	1555207	KM576124.1	dsDNA	non-temperate	Bacteria	Klebsiella pneumoniae
Klebsiella phage phiKO2	255431	NC_005857.1	dsDNA	temperate	Bacteria	Klebsiella oxytoca
Klebsiella phage vB_Kp1	1701804	NC_028688.1	dsDNA	unknown	Bacteria	Klebsiella pneumoniae
Klebsiella phage vB_Kp3	1701806	KT367887.1	dsDNA	unknown	Bacteria	Klebsiella pneumoniae
Klebsiella phage vB_KpnM_KB57	1719140	NC_028659.1	dsDNA	unknown	Bacteria	Klebsiella pneumoniae
Klebsiella phage vB_KpnM_KpV477	1852625	NC_031087.1	dsDNA	unknown	Bacteria	Klebsiella pneumoniae
Klebsiella phage vB_KpnM_KpV52	1912321	KX237516.1	dsDNA	non-temperate	Bacteria	Klebsiella pneumoniae
Klebsiella phage vB_KpnP_BIS33	1907782	KY652725.1	dsDNA	unknown	Bacteria	Klebsiella pneumoniae
Klebsiella phage vB_KpnP_BIS47	1907784	KY652726.1	dsDNA	unknown	Bacteria	Klebsiella pneumoniae
Klebsiella phage vB_KpnP_IL33	1907783	KY652724.1	dsDNA	unknown	Bacteria	Klebsiella pneumoniae
Klebsiella phage vB_KpnP_IME205	1770232	KU183006.1	dsDNA	unknown	Bacteria	Klebsiella pneumoniae
Klebsiella phage vB_KpnP_KpV289	1671396	NC_028977.1	dsDNA	non-temperate	Bacteria	Klebsiella pneumoniae
Klebsiella phage vB_KpnP_KpV48	1912319	KX237514.1	dsDNA	non-temperate	Bacteria	Klebsiella pneumoniae
Klebsiella phage vB_KpnP_KpV74	1933773	KY385423.1	dsDNA	unknown	Bacteria	Klebsiella pneumoniae
Klebsiella phage vB_KpnP_KpV763	1882400	KX591654.1	dsDNA	non-temperate	Bacteria	Klebsiella pneumoniae
Klebsiella phage vB_KpnP_KpV766	1897431	KX712071.1	dsDNA	non-temperate	Bacteria	Klebsiella pneumoniae
Klebsiella phage vB_KpnP_KpV767	1897430	KX712070.1	dsDNA	non-temperate	Bacteria	Klebsiella pneumoniae
Klebsiella phage vB_KpnP_PRA33	1907781	KY652723.1	dsDNA	unknown	Bacteria	Klebsiella pneumoniae
Klebsiella phage vB_KpnP_SU503	1610834	NC_028816.1	dsDNA	unknown	Bacteria	Klebsiella pneumoniae
Klebsiella phage vB_KpnP_SU552A	1610835	NC_028870.1	dsDNA	unknown	Bacteria	Klebsiella pneumoniae
Klebsiella phage vB_KpnS_KpV522	1912320	KX237515.1	dsDNA	non-temperate	Bacteria	Klebsiella pneumoniae
Klebsiella phage vB_Kpn_IME260	1912318	KX845404.2	dsDNA	unknown	Bacteria	Klebsiella pneumoniae
Kluyvera phage Kvp1	47049	NC_011534.1	dsDNA	non-temperate	Bacteria	Kluyvera cryocrescens
Lactobacillus phage A2	51369	NC_004112.1	dsDNA	temperate	Bacteria	Lactobacillus casei
Lactobacillus phage ATCC 8014-B2	1225795	JX486088.1	dsDNA	unknown	Bacteria	Lactobacillus plantarum
Lactobacillus phage CL1	1739607	NC_028888.1	dsDNA	unknown	Bacteria	Lactobacillus paracasei
Lactobacillus phage CL2	1739608	NC_028835.1	dsDNA	unknown	Bacteria	Lactobacillus paracasei
Lactobacillus phage J-1	1414736	NC_022756.1	dsDNA	unknown	Bacteria	Lactobacillus paracasei
Lactobacillus phage JCL1032	37105	NC_019456.1	dsDNA	unknown	Bacteria	Lactobacillus delbrueckii
Lactobacillus phage KC5a	363555	NC_007924.1	dsDNA	unknown	Bacteria	Lactobacillus gasseri
Lactobacillus phage LBR48	755164	NC_027990.1	dsDNA	temperate	Bacteria	Lactobacillus brevis
Lactobacillus phage LF1	947980	NC_019486.1	dsDNA	temperate	Bacteria	Lactobacillus fermentum
Lactobacillus phage LL-H	12348	NC_009554.1	dsDNA	non-temperate	Bacteria	Lactobacillus delbrueckii
Lactobacillus phage Lc-Nu	146269	NC_007501.1	dsDNA	non-temperate	Bacteria	Lactobacillus rhamnosus
Lactobacillus phage Ld17	1500733	NC_025420.1	dsDNA	unknown	Bacteria	Lactobacillus delbrueckii
Lactobacillus phage Ld25A	1500734	NC_025415.1	dsDNA	unknown	Bacteria	Lactobacillus delbrueckii
Lactobacillus phage Ld3	1500735	NC_025421.1	dsDNA	unknown	Bacteria	Lactobacillus delbrueckii
Lactobacillus phage Ldl1	1552735	NC_026609.1	dsDNA	unknown	Bacteria	Lactobacillus delbrueckii
Lactobacillus phage LfeInf	1567484	NC_029058.1	dsDNA	unknown	Bacteria	Lactobacillus fermentum
Lactobacillus phage LfeSau	1567453	NC_029068.1	dsDNA	unknown	Bacteria	Lactobacillus fermentum
Lactobacillus phage Lrm1	496874	NC_011104.1	dsDNA	unknown	Bacteria	Lactobacillus rhamnosus
Lactobacillus phage Lv-1	578234	NC_011801.1	dsDNA	unknown	Bacteria	Lactobacillus jensenii
Lactobacillus phage P1	1846168	KX223815.1	dsDNA	non-temperate	Bacteria	Lactobacillus plantarum
Lactobacillus phage PL-1	39103	NC_022757.1	dsDNA	unknown	Bacteria	Lactobacillus paracasei
Lactobacillus phage PLE2	1815511	NC_031036.1	dsDNA	unknown	Bacteria	Lactobacillus casei
Lactobacillus phage PLE3	1815510	NC_031125.1	dsDNA	unknown	Bacteria	Lactobacillus casei
Lactobacillus phage SA-C12	1755697	KU052488.1	dsDNA	unknown	Bacteria	Lactobacillus brevis
Lactobacillus phage Sha1	947981	NC_019489.1	dsDNA	temperate	Bacteria	Lactobacillus plantarum
Lactobacillus phage iA2	1739609	NC_028830.1	dsDNA	temperate	Bacteria	Lactobacillus paracasei
Lactobacillus phage iLp1308	1739611	NC_028911.1	dsDNA	unknown	Bacteria	Lactobacillus paracasei
Lactobacillus phage iLp84	1739610	NC_028783.1	dsDNA	unknown	Bacteria	Lactobacillus paracasei
Lactobacillus phage phi jlb1	1416334	NC_024206.1	dsDNA	temperate	Bacteria	Lactobacillus gasseri
Lactobacillus phage phiAQ113	1206110	NC_019782.1	dsDNA	unknown	Bacteria	Lactobacillus helveticus
Lactobacillus phage phiAT3	279281	NC_005893.1	dsDNA	temperate	Bacteria	Lactobacillus casei
Lactobacillus phage phiJB	1399941	NC_022775.1	dsDNA	unknown	Bacteria	Lactobacillus delbrueckii
Lactobacillus phage phiLdb	1399942	NC_022762.1	dsDNA	unknown	Bacteria	Lactobacillus delbrueckii
Lactobacillus phage phiPYB5	438780	NC_027982.1	dsDNA	temperate	Bacteria	Lactobacillus fermentum
Lactobacillus phage phiadh	12417	NC_000896.1	dsDNA	temperate	Bacteria	Lactobacillus gasseri
Lactobacillus phage phig1e	52979	NC_004305.1	dsDNA	temperate	Bacteria	unknown
Lactobacillus prophage Lj771	139871	NC_010179.2	DNA	temperate	Bacteria	Lactobacillus johnsonii
Lactobacillus prophage Lj928	139872	NC_005354.1	dsDNA	temperate	Bacteria	Lactobacillus johnsonii
Lactobacillus prophage Lj965	139870	NC_005355.1	dsDNA	temperate	Bacteria	Lactobacillus johnsonii
Lactobacillus virus ATCC8014	1225794	NC_019916.1	dsDNA	unknown	Bacteria	Lactobacillus plantarum
Lactobacillus virus LLKu	297254	NC_022989.1	dsDNA	unknown	Bacteria	Lactobacillus delbrueckii
Lactobacillus virus LP65	298338	NC_006565.1	dsDNA	non-temperate	Bacteria	Lactobacillus plantarum
Lactobacillus virus Lb338-1	632112	NC_012530.1	dsDNA	non-temperate	Bacteria	Lactobacillus paracasei
Lactobacillus virus c5	508419	NC_019449.1	dsDNA	unknown	Bacteria	Lactobacillus delbrueckii
Lactobacillus virus phiJL1	235201	NC_006936.1	dsDNA	non-temperate	Bacteria	Lactobacillus plantarum
Lactoccocus phage WP-2	1486423	NC_024149.1	dsDNA	unknown	Bacteria	Lactococcus garvieae
Lactococcus lactis phage 645	270182	KC182543.1	dsDNA	unknown	Bacteria	Lactococcus lactis
Lactococcus lactis phage P113G	213773	KC182548.1	dsDNA	unknown	Bacteria	Lactococcus lactis
Lactococcus lactis phage P475	213774	KC182550.1	dsDNA	unknown	Bacteria	Lactococcus lactis
Lactococcus phage 1706	475178	NC_010576.1	dsDNA	non-temperate	Bacteria	Lactococcus lactis
Lactococcus phage 28201	1871678	NC_031013.1	dsDNA	unknown	Bacteria	Lactococcus lactis
Lactococcus phage 340	1262533	NC_021853.1	dsDNA	unknown	Bacteria	Lactococcus lactis
Lactococcus phage 38502	1868846	KX160204.1	dsDNA	unknown	Bacteria	Lactococcus lactis
Lactococcus phage 49801	1868847	KX160205.1	dsDNA	unknown	Bacteria	Lactococcus lactis
Lactococcus phage 50101	1871681	NC_031040.1	dsDNA	unknown	Bacteria	Lactococcus lactis
Lactococcus phage 50901	1871683	KX456208.1	dsDNA	unknown	Bacteria	Lactococcus lactis
Lactococcus phage 50902	1868848	KX160206.1	dsDNA	unknown	Bacteria	Lactococcus lactis
Lactococcus phage 53801	1868849	KX160207.1	dsDNA	unknown	Bacteria	Lactococcus lactis
Lactococcus phage 53802	1868850	KX160208.1	dsDNA	unknown	Bacteria	Lactococcus lactis
Lactococcus phage 56701	1871685	KX456209.1	dsDNA	unknown	Bacteria	Lactococcus lactis
Lactococcus phage 58502	1868851	KX160209.1	dsDNA	unknown	Bacteria	Lactococcus lactis
Lactococcus phage 62501	1871686	KX456210.1	dsDNA	unknown	Bacteria	Lactococcus lactis
Lactococcus phage 62502	1868852	KX160210.1	dsDNA	unknown	Bacteria	Lactococcus lactis
Lactococcus phage 62503	1868853	KX160211.1	dsDNA	unknown	Bacteria	Lactococcus lactis
Lactococcus phage 63301	1871687	NC_031017.1	dsDNA	unknown	Bacteria	Lactococcus lactis
Lactococcus phage 86501	1871689	KX456212.1	dsDNA	unknown	Bacteria	Lactococcus lactis
Lactococcus phage 936	39838	KC182544.1	dsDNA	unknown	Bacteria	Lactococcus lactis
Lactococcus phage 936 group phage Phi10.5	1636555	KP793119.1	dsDNA	unknown	Bacteria	Lactococcus lactis
Lactococcus phage 936 group phage Phi109	1636556	KP793121.1	dsDNA	unknown	Bacteria	Lactococcus lactis
Lactococcus phage 936 group phage Phi114	1636557	KP793115.1	dsDNA	unknown	Bacteria	Lactococcus lactis
Lactococcus phage 936 group phage Phi129	1636558	KP793112.1	dsDNA	unknown	Bacteria	Lactococcus lactis
Lactococcus phage 936 group phage Phi13.16	1636559	KP793116.1	dsDNA	unknown	Bacteria	Lactococcus lactis
Lactococcus phage 936 group phage Phi155	1636560	KP793130.1	dsDNA	unknown	Bacteria	Lactococcus lactis
Lactococcus phage 936 group phage Phi17	1636561	KP793114.1	dsDNA	unknown	Bacteria	Lactococcus lactis
Lactococcus phage 936 group phage Phi19	1636562	KP793103.1	dsDNA	unknown	Bacteria	Lactococcus lactis
Lactococcus phage 936 group phage Phi19.2	1636563	KP793111.1	dsDNA	unknown	Bacteria	Lactococcus lactis
Lactococcus phage 936 group phage Phi19.3	1636564	KP793105.1	dsDNA	unknown	Bacteria	Lactococcus lactis
Lactococcus phage 936 group phage Phi4	1636565	KP793101.1	dsDNA	unknown	Bacteria	Lactococcus lactis
Lactococcus phage 936 group phage Phi4.2	1636566	KP793123.1	dsDNA	unknown	Bacteria	Lactococcus lactis
Lactococcus phage 936 group phage Phi40	1636567	KP793127.1	dsDNA	unknown	Bacteria	Lactococcus lactis
Lactococcus phage 936 group phage Phi43	1636568	KP793110.1	dsDNA	unknown	Bacteria	Lactococcus lactis
Lactococcus phage 936 group phage Phi44	1636569	KP793124.1	dsDNA	unknown	Bacteria	Lactococcus lactis
Lactococcus phage 936 group phage Phi5.12	1636570	KP793108.1	dsDNA	unknown	Bacteria	Lactococcus lactis
Lactococcus phage 936 group phage Phi91127	1636571	KP793125.1	dsDNA	unknown	Bacteria	Lactococcus lactis
Lactococcus phage 936 group phage PhiA.16	1636724	KP793102.1	dsDNA	unknown	Bacteria	Lactococcus lactis
Lactococcus phage 936 group phage PhiA1127	1636572	KP793106.1	dsDNA	unknown	Bacteria	Lactococcus lactis
Lactococcus phage 936 group phage PhiB1127	1636573	KP793104.1	dsDNA	unknown	Bacteria	Lactococcus lactis
Lactococcus phage 936 group phage PhiC0139	1636574	KP793109.1	dsDNA	unknown	Bacteria	Lactococcus lactis
Lactococcus phage 936 group phage PhiD.18	1636575	KP793107.1	dsDNA	unknown	Bacteria	Lactococcus lactis
Lactococcus phage 936 group phage PhiE1127	1636576	KP793131.1	dsDNA	unknown	Bacteria	Lactococcus lactis
Lactococcus phage 936 group phage PhiF.17	1636577	KP793113.1	dsDNA	unknown	Bacteria	Lactococcus lactis
Lactococcus phage 936 group phage PhiF0139	1636578	KP793118.1	dsDNA	unknown	Bacteria	Lactococcus lactis
Lactococcus phage 936 group phage PhiG	1636579	KP793117.1	dsDNA	unknown	Bacteria	Lactococcus lactis
Lactococcus phage 936 group phage PhiJF1	1636580	KP793129.1	dsDNA	unknown	Bacteria	Lactococcus lactis
Lactococcus phage 936 group phage PhiL.18	1636581	KP793120.1	dsDNA	unknown	Bacteria	Lactococcus lactis
Lactococcus phage 936 group phage PhiL.6	1636582	KP793122.1	dsDNA	unknown	Bacteria	Lactococcus lactis
Lactococcus phage 936 group phage PhiLj	1636583	KP793133.1	dsDNA	unknown	Bacteria	Lactococcus lactis
Lactococcus phage 936 group phage PhiM.16	1636584	KP793128.1	dsDNA	unknown	Bacteria	Lactococcus lactis
Lactococcus phage 936 group phage PhiM1127	1636586	KP793132.1	dsDNA	unknown	Bacteria	Lactococcus lactis
Lactococcus phage 936 group phage PhiS0139	1636587	KP793134.1	dsDNA	unknown	Bacteria	Lactococcus lactis
Lactococcus phage 949	881953	NC_015263.1	dsDNA	unknown	Bacteria	Lactococcus lactis
Lactococcus phage 98101	1868854	KX160212.1	dsDNA	unknown	Bacteria	Lactococcus lactis
Lactococcus phage 98102	1868855	KX160213.1	dsDNA	unknown	Bacteria	Lactococcus lactis
Lactococcus phage 98103	1868856	KX160214.1	dsDNA	unknown	Bacteria	Lactococcus lactis
Lactococcus phage 98104	1868857	KX160215.1	dsDNA	unknown	Bacteria	Lactococcus lactis
Lactococcus phage 98201	1871690	NC_031064.1	dsDNA	unknown	Bacteria	Lactococcus lactis
Lactococcus phage 98202	1868858	KX160216.1	dsDNA	unknown	Bacteria	Lactococcus lactis
Lactococcus phage 98203	1868859	KX160217.1	dsDNA	unknown	Bacteria	Lactococcus lactis
Lactococcus phage 98204	1868860	KX160218.1	dsDNA	unknown	Bacteria	Lactococcus lactis
Lactococcus phage AM1	1965467	KY554768.1	dsDNA	unknown	Bacteria	Lactococcus lactis
Lactococcus phage AM4	1965472	KY554771.1	dsDNA	unknown	Bacteria	Lactococcus lactis
Lactococcus phage AM5	1965473	KY554772.1	dsDNA	unknown	Bacteria	Lactococcus lactis
Lactococcus phage AM6	1965474	KY554766.1	dsDNA	unknown	Bacteria	Lactococcus lactis
Lactococcus phage ASCC284	1165137	JQ740790.1	dsDNA	non-temperate	Bacteria	Lactococcus lactis
Lactococcus phage ASCC310	1165139	JQ740792.1	dsDNA	non-temperate	Bacteria	Lactococcus lactis
Lactococcus phage ASCC324	1165140	JQ740793.1	dsDNA	non-temperate	Bacteria	Lactococcus lactis
Lactococcus phage ASCC489	1165154	JQ740807.1	dsDNA	non-temperate	Bacteria	Lactococcus lactis
Lactococcus phage BK5-T	31754	NC_002796.1	dsDNA	temperate	Bacteria	Lactococcus lactis
Lactococcus phage BM13	1229751	NC_021861.1	dsDNA	unknown	Bacteria	Lactococcus lactis
Lactococcus phage C41431	1868861	KX160219.1	dsDNA	unknown	Bacteria	Lactococcus lactis
Lactococcus phage CaseusJM1	1289467	KC522412.1	dsDNA	unknown	Bacteria	Lactococcus lactis
Lactococcus phage D4410	1862958	NC_031071.1	dsDNA	unknown	Bacteria	Lactococcus lactis
Lactococcus phage D4412	1862959	NC_031009.1	dsDNA	unknown	Bacteria	Lactococcus lactis
Lactococcus phage Dub35A	1868862	KX160220.1	dsDNA	unknown	Bacteria	Lactococcus lactis
Lactococcus phage GE1	1698369	NC_029118.1	dsDNA	non-temperate	Bacteria	Lactococcus garvieae
Lactococcus phage LW31	1965478	KY554762.1	dsDNA	unknown	Bacteria	Lactococcus lactis
Lactococcus phage LW32	1965479	KY554763.1	dsDNA	unknown	Bacteria	Lactococcus lactis
Lactococcus phage LW33	1965480	KY554764.1	dsDNA	unknown	Bacteria	Lactococcus lactis
Lactococcus phage LW4	1965481	KY554765.1	dsDNA	unknown	Bacteria	Lactococcus lactis
Lactococcus phage LW81	1965482	KY554777.1	dsDNA	unknown	Bacteria	Lactococcus lactis
Lactococcus phage M5938	1862960	NC_031075.1	dsDNA	unknown	Bacteria	Lactococcus lactis
Lactococcus phage M6162	1862961	NC_031002.1	dsDNA	unknown	Bacteria	Lactococcus lactis
Lactococcus phage M6165	1862962	NC_031044.1	dsDNA	unknown	Bacteria	Lactococcus lactis
Lactococcus phage M6202	1862963	KX373690.1	dsDNA	unknown	Bacteria	Lactococcus lactis
Lactococcus phage M6653	1862964	KX373691.1	dsDNA	unknown	Bacteria	Lactococcus lactis
Lactococcus phage M6654	1862965	KX373692.1	dsDNA	unknown	Bacteria	Lactococcus lactis
Lactococcus phage P078	1476886	NC_024215.1	dsDNA	unknown	Bacteria	Lactococcus lactis
Lactococcus phage P087	641487	NC_012663.1	dsDNA	unknown	Bacteria	Lactococcus lactis
Lactococcus phage P092	1476887	NC_024203.1	dsDNA	unknown	Bacteria	Lactococcus lactis
Lactococcus phage P118	1476888	NC_024208.1	dsDNA	unknown	Bacteria	Lactococcus lactis
Lactococcus phage P162	1476889	NC_024214.1	dsDNA	unknown	Bacteria	Lactococcus lactis
Lactococcus phage P335	201846	DQ838728.1	dsDNA	unknown	Bacteria	Lactococcus lactis
Lactococcus phage P335 sensu lato	354260	NC_004746.1	dsDNA	non-temperate	Bacteria	Lactococcus lactis
Lactococcus phage P680	1262537	NC_021852.1	dsDNA	unknown	Bacteria	Lactococcus lactis
Lactococcus phage PLg-TB25	1913145	KX833905.1	dsDNA	unknown	Bacteria	Lactococcus garvieae
Lactococcus phage PLgT-1	1815955	NC_031016.1	dsDNA	temperate	Bacteria	Lactococcus garvieae
Lactococcus phage Q33	254253	JX564242.1	dsDNA	unknown	Bacteria	Lactococcus lactis
Lactococcus phage Q54	382685	NC_008364.1	dsDNA	unknown	Bacteria	Lactococcus lactis
Lactococcus phage R3.4	1965483	KY554760.1	dsDNA	unknown	Bacteria	Lactococcus lactis
Lactococcus phage R31	1965484	KY554761.1	dsDNA	unknown	Bacteria	Lactococcus lactis
Lactococcus phage TP901-1	35345	NC_002747.1	dsDNA	temperate	Bacteria	Lactococcus lactis
Lactococcus phage Tuc2009	35241	NC_002703.1	dsDNA	temperate	Bacteria	Lactococcus lactis
Lactococcus phage WRP3	1560313	NC_027341.1	dsDNA	unknown	Bacteria	Lactococcus lactis
Lactococcus phage asccphi28	503388	NC_010363.1	dsDNA	unknown	Bacteria	Lactococcus lactis
Lactococcus phage bIL285	151535	NC_002666.1	dsDNA	temperate	Bacteria	Lactococcus lactis
Lactococcus phage bIL286	151536	NC_002667.1	dsDNA	temperate	Bacteria	Lactococcus lactis
Lactococcus phage bIL309	151537	NC_002668.1	dsDNA	temperate	Bacteria	Lactococcus lactis
Lactococcus phage bIL310	151538	NC_002669.1	dsDNA	temperate	Bacteria	Lactococcus lactis
Lactococcus phage bIL311	151534	NC_002670.1	dsDNA	temperate	Bacteria	Lactococcus lactis
Lactococcus phage bIL312	151539	NC_002671.1	dsDNA	temperate	Bacteria	Lactococcus lactis
Lactococcus phage fd13	213782	KC182545.1	dsDNA	unknown	Bacteria	Lactococcus lactis
Lactococcus phage jm2	1262535	NC_021860.1	dsDNA	unknown	Bacteria	Lactococcus lactis
Lactococcus phage jm3	1262536	NC_021854.1	dsDNA	unknown	Bacteria	Lactococcus lactis
Lactococcus phage phi145	1527692	KM091444.1	dsDNA	unknown	Bacteria	Lactococcus lactis
Lactococcus phage phi15	1527693	KM091442.1	dsDNA	unknown	Bacteria	Lactococcus lactis
Lactococcus phage phi7	1262538	NC_021855.1	dsDNA	unknown	Bacteria	Lactococcus lactis
Lactococcus phage phi93	1527694	KM091443.1	dsDNA	unknown	Bacteria	Lactococcus lactis
Lactococcus phage phiL47	1412875	NC_023574.1	dsDNA	unknown	Bacteria	Lactococcus lactis
Lactococcus phage phiLC3	12390	NC_005822.1	dsDNA	temperate	Bacteria	Lactococcus lactis
Lactococcus phage phismq86	444474	DQ394810.1	dsDNA	temperate	Bacteria	Lactococcus lactis
Lactococcus phage r1t	43685	NC_004302.1	dsDNA	temperate	Bacteria	Lactococcus lactis
Lactococcus phage ul36	114416	NC_004066.1	dsDNA	non-temperate	Bacteria	Lactococcus lactis
Lactococcus phage ul36.k1	374525	DQ394806.1	dsDNA	unknown	Bacteria	Lactococcus lactis
Lactococcus phage ul36.k1t1	374526	DQ394807.1	dsDNA	unknown	Bacteria	Lactococcus lactis
Lactococcus phage ul36.t1	374527	DQ394808.1	dsDNA	unknown	Bacteria	Lactococcus lactis
Lactococcus phage ul36.t1k1	374529	DQ394809.1	dsDNA	unknown	Bacteria	Lactococcus lactis
Lactococcus virus 712	213769	NC_008370.1	dsDNA	unknown	Bacteria	Lactococcus lactis
Lactococcus virus ASCC191	1165134	NC_017688.1	dsDNA	non-temperate	Bacteria	Lactococcus lactis
Lactococcus virus ASCC273	1165135	JQ740788.1	dsDNA	non-temperate	Bacteria	Lactococcus lactis
Lactococcus virus ASCC281	1165136	JQ740789.1	dsDNA	non-temperate	Bacteria	Lactococcus lactis
Lactococcus virus ASCC465	1165151	JQ740804.1	dsDNA	non-temperate	Bacteria	Lactococcus lactis
Lactococcus virus ASCC532	1165160	JQ740813.1	dsDNA	non-temperate	Bacteria	Lactococcus lactis
Lactococcus virus Bibb29	494269	NC_011046.1	dsDNA	unknown	Bacteria	Lactococcus lactis
Lactococcus virus CB13	665883	NC_013155.1	dsDNA	unknown	Bacteria	Lactococcus lactis
Lactococcus virus CB14	665884	NC_013152.1	dsDNA	unknown	Bacteria	Lactococcus lactis
Lactococcus virus CB19	665886	FJ848884.1	dsDNA	unknown	Bacteria	Lactococcus lactis
Lactococcus virus KSY1	388452	NC_009817.1	dsDNA	unknown	Bacteria	Lactococcus lactis
Lactococcus virus P008	83129	NC_008363.1	dsDNA	unknown	Bacteria	Lactococcus lactis
Lactococcus virus P2	254252	GQ979703.1	dsDNA	unknown	Bacteria	Lactococcus lactis
Lactococcus virus Sl4	287412	NC_028900.1	dsDNA	unknown	Bacteria	Lactococcus lactis
Lactococcus virus bIL170	63118	NC_001909.1	dsDNA	non-temperate	Bacteria	Lactococcus lactis
Lactococcus virus bIL67	36343	NC_001629.1	dsDNA	non-temperate	Bacteria	Lactococcus lactis
Lactococcus virus c2	31537	NC_001706.1	dsDNA	non-temperate	Bacteria	Lactococcus lactis
Lactococcus virus jj50	213775	NC_008371.1	dsDNA	unknown	Bacteria	Lactococcus lactis
Lactococcus virus sk1	31532	NC_001835.1	dsDNA	non-temperate	Bacteria	Lactococcus lactis
Lelliottia phage phD2B	1542498	NC_025450.1	dsDNA	unknown	Bacteria	Lelliottia sp. GL2
Leptospira phage vB_LalZ_80412-LE1	1334242	KF114876.1	dsDNA	unknown	Bacteria	Leptospira alstonii
Leptospira phage vB_LbrZ_5399-LE1	1334245	KF114879.1	dsDNA	unknown	Bacteria	Leptospira inadai, Leptospira broomii
Leptospira phage vB_LinZ_10-LE1	1334246	KF114880.1	dsDNA	unknown	Bacteria	Leptospira inadai
Leptospira phage vB_LnoZ_CZ214-LE1	1334243	KF114877.1	dsDNA	unknown	Bacteria	Leptospira noguchii
Leptospira phage vb_LkmZ_Bejolso9-LE1	1334244	KF114878.1	dsDNA	unknown	Bacteria	Leptospira kmetyi
Leuconostoc phage 1-A4	745088	NC_027987.1	dsDNA	unknown	Bacteria	Leuconostoc mesenteroides
Leuconostoc phage L5	440576	L06183.1	DNA	unknown	Bacteria	Oenococcus oeni
Leuconostoc phage Lmd1	1161930	NC_018273.1	dsDNA	unknown	Bacteria	Leuconostoc mesenteroides
Leuconostoc phage Ln-8	1536604	NC_027377.1	dsDNA	unknown	Bacteria	Leuconostoc mesenteroides
Leuconostoc phage Ln-9	1536605	NC_027358.1	dsDNA	unknown	Bacteria	Leuconostoc mesenteroides
Leuconostoc phage P793	1262522	NC_020880.1	dsDNA	unknown	Bacteria	Leuconostoc pseudomesenteroides
Leuconostoc phage phiLN03	1262515	NC_024390.1	dsDNA	unknown	Bacteria	Leuconostoc pseudomesenteroides
Leuconostoc phage phiLN04	1262516	NC_020870.1	dsDNA	unknown	Bacteria	Leuconostoc pseudomesenteroides
Leuconostoc phage phiLN12	1262517	NC_024385.1	dsDNA	unknown	Bacteria	Leuconostoc pseudomesenteroides
Leuconostoc phage phiLN25	1262518	NC_024386.1	dsDNA	unknown	Bacteria	Leuconostoc mesenteroides
Leuconostoc phage phiLN34	1262519	NC_024388.1	dsDNA	unknown	Bacteria	Leuconostoc mesenteroides
Leuconostoc phage phiLN6B	1262520	NC_024380.1	dsDNA	unknown	Bacteria	Leuconostoc pseudomesenteroides
Leuconostoc phage phiLNTR2	1262523	NC_024389.1	dsDNA	unknown	Bacteria	Leuconostoc mesenteroides
Leuconostoc phage phiLNTR3	1262521	NC_024378.1	dsDNA	unknown	Bacteria	Leuconostoc mesenteroides
Leuconostoc phage phiMH1	912321	HM596271.1	dsDNA	temperate	Bacteria	Leuconostoc pseudomesenteroides
Liberibacter phage FP2	1072683	JF773396.1	dsDNA	temperate	Bacteria	Candidatus Liberibacter asiaticus
Liberibacter phage HHCA1-2	1903185	KX879602.1	DNA	temperate	Bacteria	Candidatus Liberibacter asiaticus
Liberibacter phage SC1	941969	NC_019549.1	dsDNA	temperate	Bacteria	Candidatus Liberibacter asiaticus
Liberibacter phage SC2	941970	NC_019550.1	dsDNA	temperate	Bacteria	Candidatus Liberibacter asiaticus
Listeria phage 2389	181007	NC_003291.2	dsDNA	unknown	Bacteria	Listeria monocytogenes
Listeria phage A006	330399	NC_009815.1	dsDNA	unknown	Bacteria	Listeria monocytogenes
Listeria phage A118	40521	NC_003216.1	dsDNA	temperate	Bacteria	Listeria monocytogenes
Listeria phage A500	40522	NC_009810.1	dsDNA	unknown	Bacteria	Listeria monocytogenes
Listeria phage B025	330396	NC_009812.1	dsDNA	unknown	Bacteria	Listeria monocytogenes
Listeria phage B054	330397	NC_009813.1	dsDNA	unknown	Bacteria	Listeria monocytogenes
Listeria phage LMSP-25	1486421	NC_024360.1	dsDNA	non-temperate	Bacteria	Listeria monocytogenes
Listeria phage LMTA-148	1486413	NC_024787.1	dsDNA	non-temperate	Bacteria	Listeria monocytogenes
Listeria phage LMTA-57	1486414	KJ591605.1	dsDNA	non-temperate	Bacteria	Listeria monocytogenes
Listeria phage LMTA-94	1486419	KJ586795.1	dsDNA	non-temperate	Bacteria	Listeria monocytogenes
Listeria phage LP-026	1173745	NC_024375.1	dsDNA	unknown	Bacteria	Listeria monocytogenes
Listeria phage LP-030-2	1173743	NC_021539.2	dsDNA	unknown	Bacteria	Listeria monocytogenes
Listeria phage LP-030-3	1458852	NC_024384.1	dsDNA	unknown	Bacteria	Listeria monocytogenes
Listeria phage LP-037	1173747	NC_021787.2	dsDNA	unknown	Bacteria	Listeria monocytogenes
Listeria phage LP-048	1173764	NC_024359.1	dsDNA	unknown	Bacteria	Listeria monocytogenes
Listeria phage LP-083-2	1458855	NC_024383.1	dsDNA	unknown	Bacteria	Listeria monocytogenes
Listeria phage LP-101	1458856	NC_024387.1	dsDNA	unknown	Bacteria	Listeria monocytogenes
Listeria phage LP-110	1173748	NC_021785.1	dsDNA	unknown	Bacteria	Listeria monocytogenes
Listeria phage LP-114	1458857	NC_024392.1	dsDNA	unknown	Bacteria	Listeria monocytogenes
Listeria phage LP-124	1173765	KJ094031.2	dsDNA	unknown	Bacteria	Listeria monocytogenes
Listeria phage LP-125	1173766	NC_021781.2	dsDNA	unknown	Bacteria	Listeria monocytogenes
Listeria phage LWP01	1633782	CP011103.1	DNA	unknown	Bacteria	Listeria weihenstephanensis
Listeria phage List-36	1486422	NC_024364.1	dsDNA	non-temperate	Bacteria	Listeria monocytogenes
Listeria phage P35	330398	NC_009814.1	dsDNA	unknown	Bacteria	Listeria monocytogenes
Listeria phage P40	560178	NC_011308.1	dsDNA	unknown	Bacteria	Listeria ivanovii
Listeria phage P70	1225800	NC_018831.1	dsDNA	non-temperate	Bacteria	Listeria ivanovii, Listeria monocytogenes
Listeria phage WIL-1	1541821	NC_025440.1	dsDNA	non-temperate	Bacteria	Listeria monocytogenes
Listeria phage vB_LmoM_AG20	1168744	NC_020871.1	dsDNA	unknown	Bacteria	Listeria monocytogenes
Listeria phage vB_LmoS_188	1591072	NC_028871.1	dsDNA	unknown	Bacteria	Listeria monocytogenes
Listeria phage vB_LmoS_293	1591073	NC_028929.1	dsDNA	unknown	Bacteria	Listeria monocytogenes
Listeria virus A511	40523	NC_009811.2	dsDNA	non-temperate	Bacteria	Listeria monocytogenes
Listeria virus P100	330395	DQ004855.1	dsDNA	non-temperate	Bacteria	Listeria monocytogenes
Listonella phage phiHSIC	310539	NC_006953.1	dsDNA	unknown	Bacteria	Vibrio pelagius
Mannheimia phage phiMHaA1	390978	NC_008201.1	dsDNA	temperate	Bacteria	Mannheimia haemolytica
Mannheimia phage vB_MhM_1127AP1	1572746	KP137436.1	dsDNA	unknown	Bacteria	Mannheimia haemolytica
Mannheimia phage vB_MhM_2256AP1	1572748	KP137438.1	dsDNA	unknown	Bacteria	Mannheimia haemolytica
Mannheimia phage vB_MhM_3927AP2	1572750	NC_028766.1	dsDNA	unknown	Bacteria	Mannheimia haemolytica
Mannheimia phage vB_MhM_587AP1	1572744	NC_028898.1	dsDNA	unknown	Bacteria	Mannheimia haemolytica
Mannheimia phage vB_MhS_1152AP2	1572747	NC_028956.1	dsDNA	unknown	Bacteria	Mannheimia haemolytica
Mannheimia phage vB_MhS_3927AP1	1572749	KP137439.1	dsDNA	unknown	Bacteria	Mannheimia haemolytica
Mannheimia phage vB_MhS_535AP2	1572743	NC_028853.1	dsDNA	unknown	Bacteria	Mannheimia haemolytica
Mannheimia phage vB_MhS_587AP2	1572745	NC_028743.1	dsDNA	unknown	Bacteria	Mannheimia haemolytica
Marine gokushovirus	1385658	KC131023.1	ssDNA	unknown	Bacteria	unknown
Marinitoga camini virus 1	1629954	KP836355.1	DNA	unknown	Bacteria	Marinitoga camini
Marinitoga camini virus 2	1629953	KP836356.2	DNA	unknown	Bacteria	Marinitoga camini
Marinomonas phage CPP1m	1965370	KY626176.1	dsDNA	unknown	Bacteria	Marinomonas mediterranea
Marinomonas phage P12026	1176423	NC_018269.1	dsDNA	non-temperate	Bacteria	unknown
Mesorhizobium phage vB_MloP_Lo5R7ANS	1527771	NC_025431.1	dsDNA	unknown	Bacteria	Mesorhizobium loti
Methanobacterium phage psiM2	77048	NC_001902.1	dsDNA	non-temperate	Archaea	Methanothermobacter thermautotrophicus
Methanothermobacter phage psiM100	173824	NC_002628.3	dsDNA	temperate	Archaea	Methanothermobacter wolfeii
Microbacterium phage Min1	446529	NC_009603.1	dsDNA	temperate	Bacteria	Microbacterium nematophilum
Microbacterium phage vB_MoxS-ISF9	1458670	NC_023859.1	dsDNA	non-temperate	Bacteria	Microbacterium oxydans
Microcystis aeruginosa phage Ma-LMM01	340435	NC_008562.1	dsDNA	unknown	Bacteria	Microcystis aeruginosa
Microcystis phage MaMV-DC	1357715	NC_029002.1	dsDNA	unknown	Bacteria	Microcystis aeruginosa
Microviridae Bog1249_12	1655647	NC_027634.1	ssDNA	unknown	Bacteria	unknown
Microviridae Bog5275_51	1655648	NC_027635.1	ssDNA	unknown	Bacteria	unknown
Microviridae Bog9017_22	1655651	NC_027638.1	ssDNA	unknown	Bacteria	unknown
Microviridae Fen2266_11	1655652	NC_027639.1	ssDNA	unknown	Bacteria	unknown
Microviridae Fen418_41	1655653	NC_027640.1	ssDNA	unknown	Bacteria	unknown
Microviridae Fen4707_41	1655654	NC_027641.1	ssDNA	unknown	Bacteria	unknown
Microviridae Fen685_11	1655657	NC_027643.1	ssDNA	unknown	Bacteria	unknown
Microviridae Fen7786_21	1655658	NC_027644.1	ssDNA	unknown	Bacteria	unknown
Microviridae Fen7895_21	1655660	NC_027646.1	ssDNA	unknown	Bacteria	unknown
Microviridae Fen7918_21	1655661	NC_027647.1	ssDNA	unknown	Bacteria	unknown
Microviridae Fen7940_21	1655662	NC_027648.1	ssDNA	unknown	Bacteria	unknown
Microviridae IME-16	1544364	NC_026013.1	ssDNA	unknown	Bacteria	unknown
Microviridae phi-CA82	913970	NC_015785.1	ssDNA	unknown	Bacteria	unknown
Moraxella phage Mcat1	1647524	KR093625.1	dsDNA	unknown	Bacteria	Moraxella catarrhalis
Moraxella phage Mcat10	1647525	KR093634.1	dsDNA	unknown	Bacteria	Moraxella catarrhalis
Moraxella phage Mcat11	1647526	KR093635.1	dsDNA	unknown	Bacteria	Moraxella catarrhalis
Moraxella phage Mcat12	1647527	KR093636.1	dsDNA	unknown	Bacteria	Moraxella catarrhalis
Moraxella phage Mcat13	1647528	KR093637.1	dsDNA	unknown	Bacteria	Moraxella catarrhalis
Moraxella phage Mcat14	1647529	KR093638.1	dsDNA	unknown	Bacteria	Moraxella catarrhalis
Moraxella phage Mcat15	1647530	KR093639.1	dsDNA	unknown	Bacteria	Moraxella catarrhalis
Moraxella phage Mcat16	1647531	KR093640.1	dsDNA	unknown	Bacteria	Moraxella catarrhalis
Moraxella phage Mcat17	1647532	KR093641.1	dsDNA	unknown	Bacteria	Moraxella catarrhalis
Moraxella phage Mcat18	1647533	KR093642.1	dsDNA	unknown	Bacteria	Moraxella catarrhalis
Moraxella phage Mcat19	1647534	KR093643.1	dsDNA	unknown	Bacteria	Moraxella catarrhalis
Moraxella phage Mcat20	1647536	KR093644.1	dsDNA	unknown	Bacteria	Moraxella catarrhalis
Moraxella phage Mcat21	1647537	KR093645.1	dsDNA	unknown	Bacteria	Moraxella catarrhalis
Moraxella phage Mcat22	1647538	KR093646.1	dsDNA	unknown	Bacteria	Moraxella catarrhalis
Moraxella phage Mcat23	1647539	KR093647.1	dsDNA	unknown	Bacteria	Moraxella catarrhalis
Moraxella phage Mcat24	1647540	KR093648.1	dsDNA	unknown	Bacteria	Moraxella catarrhalis
Moraxella phage Mcat25	1647541	KR093649.1	dsDNA	unknown	Bacteria	Moraxella catarrhalis
Moraxella phage Mcat26	1647542	KR093650.1	dsDNA	unknown	Bacteria	Moraxella catarrhalis
Moraxella phage Mcat27	1647543	KR093651.1	dsDNA	unknown	Bacteria	Moraxella catarrhalis
Moraxella phage Mcat28	1647544	KR093652.1	dsDNA	unknown	Bacteria	Moraxella catarrhalis
Moraxella phage Mcat29	1647545	KR093653.1	dsDNA	unknown	Bacteria	Moraxella catarrhalis
Moraxella phage Mcat3	1647546	KR093627.1	dsDNA	unknown	Bacteria	Moraxella catarrhalis
Moraxella phage Mcat30	1647547	KR093654.1	dsDNA	unknown	Bacteria	Moraxella catarrhalis
Moraxella phage Mcat32	1647549	KR093656.1	dsDNA	unknown	Bacteria	Moraxella catarrhalis
Moraxella phage Mcat4	1647550	KR093628.1	dsDNA	unknown	Bacteria	Moraxella catarrhalis
Moraxella phage Mcat5	1647551	KR093629.1	dsDNA	unknown	Bacteria	Moraxella catarrhalis
Moraxella phage Mcat6	1647552	KR093630.1	dsDNA	unknown	Bacteria	Moraxella catarrhalis
Moraxella phage Mcat7	1647553	KR093631.1	dsDNA	unknown	Bacteria	Moraxella catarrhalis
Moraxella phage Mcat8	1647554	KR093632.1	dsDNA	unknown	Bacteria	Moraxella catarrhalis
Moraxella phage Mcat9	1647555	KR093633.1	dsDNA	unknown	Bacteria	Moraxella catarrhalis
Morganella phage IME1369_01	1965532	KY653118.1	DNA	temperate	Bacteria	Morganella morganii
Morganella phage IME1369_02	1965488	KY653119.1	dsDNA	temperate	Bacteria	Morganella morganii
Morganella phage IME1369_03	1965534	KY653122.1	DNA	temperate	Bacteria	Morganella morganii
Morganella phage MmP1	526118	NC_011085.3	dsDNA	non-temperate	Bacteria	Morganella morganii
Morganella phage vB_MmoM_MP1	1852628	NC_031020.1	dsDNA	non-temperate	Bacteria	Morganella morganii
Morganella phage vB_MmoP_MP2	1852627	NC_031115.1	dsDNA	non-temperate	Bacteria	Morganella morganii
Mycobacteriophage ElTiger69	1195069	JX042578.1	dsDNA	unknown	Bacteria	Mycobacterium smegmatis
Mycobacterium phage 20ES	1458726	NC_023597.1	dsDNA	unknown	Bacteria	Mycobacterium smegmatis
Mycobacterium phage 32HC	1445729	NC_023602.1	dsDNA	unknown	Bacteria	Mycobacterium smegmatis
Mycobacterium phage 39HC	1463809	NC_023603.1	dsDNA	unknown	Bacteria	Mycobacterium smegmatis
Mycobacterium phage 40AC	1458717	NC_023607.1	dsDNA	unknown	Bacteria	Mycobacterium smegmatis
Mycobacterium phage ABCat	1358124	KF188414.1	dsDNA	unknown	Bacteria	Mycobacterium smegmatis
Mycobacterium phage Abdiel	1916112	KY083058.1	dsDNA	unknown	Bacteria	Mycobacterium smegmatis
Mycobacterium phage Abrogate	1551710	NC_028920.1	dsDNA	unknown	Bacteria	Mycobacterium smegmatis
Mycobacterium phage Acadian	1089109	NC_023701.1	dsDNA	unknown	Bacteria	Mycobacterium smegmatis
Mycobacterium phage Adawi	1354507	NC_022328.1	dsDNA	unknown	Bacteria	Mycobacterium smegmatis
Mycobacterium phage Adephagia	1034127	JF704105.1	dsDNA	unknown	Bacteria	Mycobacterium smegmatis
Mycobacterium phage Adler	1327959	NC_023591.1	dsDNA	unknown	Bacteria	Mycobacterium abscessus
Mycobacterium phage Adzzy	1383059	NC_022058.1	dsDNA	unknown	Bacteria	Mycobacterium smegmatis
Mycobacterium phage Aeneas	1168595	NC_023723.1	dsDNA	unknown	Bacteria	Mycobacterium smegmatis
Mycobacterium phage Airmid	1041808	JN083853.1	dsDNA	unknown	Bacteria	Mycobacterium smegmatis
Mycobacterium phage Akoma	1089110	NC_023742.1	dsDNA	unknown	Bacteria	Mycobacterium smegmatis
Mycobacterium phage Alice	1034128	NC_028986.1	dsDNA	unknown	Bacteria	Mycobacterium smegmatis
Mycobacterium phage Alsfro	1458724	NC_023862.1	dsDNA	unknown	Bacteria	Mycobacterium smegmatis
Mycobacterium phage Alvin	1567466	NC_026583.1	dsDNA	unknown	Bacteria	Mycobacterium smegmatis
Mycobacterium phage Amelie	1913035	KX808132.1	dsDNA	unknown	Bacteria	Mycobacterium smegmatis
Mycobacterium phage Angel	649688	NC_012788.1	dsDNA	unknown	Bacteria	Mycobacterium smegmatis
Mycobacterium phage AnnaL29	1076630	NC_022087.1	dsDNA	unknown	Bacteria	Mycobacterium smegmatis
Mycobacterium phage Anubis	1354511	NC_029018.1	dsDNA	unknown	Bacteria	Mycobacterium smegmatis
Mycobacterium phage Apizium	1673886	NC_028691.1	dsDNA	unknown	Bacteria	Mycobacterium smegmatis
Mycobacterium phage Arbiter	1079896	JN618996.1	dsDNA	unknown	Bacteria	Mycobacterium smegmatis
Mycobacterium phage ArcherNM	1815972	NC_031277.1	dsDNA	unknown	Bacteria	Mycobacterium smegmatis
Mycobacterium phage ArcherS7	1327938	NC_021348.1	dsDNA	unknown	Bacteria	Mycobacterium smegmatis
Mycobacterium phage Archie	1718599	NC_028878.1	dsDNA	unknown	Bacteria	Mycobacterium smegmatis
Mycobacterium phage Ares	1089112	JN699004.1	dsDNA	unknown	Bacteria	Mycobacterium smegmatis
Mycobacterium phage Ariel	1541824	NC_028876.1	dsDNA	unknown	Bacteria	Mycobacterium smegmatis
Mycobacterium phage Artemis2UCLA	1391429	NC_022977.1	dsDNA	unknown	Bacteria	Mycobacterium smegmatis
Mycobacterium phage Astraea	1327762	NC_021349.1	dsDNA	unknown	Bacteria	Mycobacterium smegmatis
Mycobacterium phage Athena	1089113	JN699003.1	dsDNA	unknown	Bacteria	Mycobacterium smegmatis
Mycobacterium phage Audrey	1458709	KJ194581.1	dsDNA	unknown	Bacteria	Mycobacterium smegmatis
Mycobacterium phage Ava3	1176426	JQ911768.1	dsDNA	unknown	Bacteria	Mycobacterium smegmatis
Mycobacterium phage Avani	1168594	NC_023698.1	dsDNA	unknown	Bacteria	Mycobacterium smegmatis
Mycobacterium phage BBPiebs31	1032891	JF957057.1	dsDNA	unknown	Bacteria	Mycobacterium smegmatis
Mycobacterium phage BPs	515982	EU568876.1	dsDNA	unknown	Bacteria	Mycobacterium smegmatis
Mycobacterium phage BTCU-1	1262532	NC_021533.1	dsDNA	unknown	Bacteria	Mycobacterium smegmatis
Mycobacterium phage Babsiella	1089115	NC_023697.1	dsDNA	unknown	Bacteria	Mycobacterium smegmatis
Mycobacterium phage BabyRay	1897486	KX683423.1	dsDNA	unknown	Bacteria	Mycobacterium smegmatis
Mycobacterium phage Bactobuster	1784956	NC_031279.1	dsDNA	unknown	Bacteria	Mycobacterium smegmatis
Mycobacterium phage Baee	1647306	NC_028742.1	dsDNA	unknown	Bacteria	Mycobacterium smegmatis
Mycobacterium phage Baehexic	1897448	KX683875.1	dsDNA	unknown	Bacteria	Mycobacterium smegmatis
Mycobacterium phage Baka	1034099	JF937090.1	dsDNA	unknown	Bacteria	Mycobacterium smegmatis
Mycobacterium phage Bane1	1354508	NC_022331.2	dsDNA	unknown	Bacteria	Mycobacterium smegmatis
Mycobacterium phage Barnyard	205880	NC_004689.1	dsDNA	unknown	Bacteria	Mycobacterium smegmatis
Mycobacterium phage BarrelRoll	1084722	NC_023747.1	dsDNA	unknown	Bacteria	Mycobacterium smegmatis
Mycobacterium phage Barriga	1675548	NC_028804.1	dsDNA	unknown	Bacteria	Mycobacterium smegmatis
Mycobacterium phage Bask21	1034100	JF937091.1	dsDNA	unknown	Bacteria	Mycobacterium smegmatis
Mycobacterium phage BellusTerra	1429791	NC_023562.1	dsDNA	unknown	Bacteria	Mycobacterium smegmatis
Mycobacterium phage Benedict	1041807	JN083852.1	dsDNA	unknown	Bacteria	Mycobacterium smegmatis
Mycobacterium phage Bernal13	1486424	NC_024135.1	dsDNA	unknown	Bacteria	Mycobacterium smegmatis
Mycobacterium phage Bernardo	1429903	NC_022983.1	dsDNA	unknown	Bacteria	Mycobacterium smegmatis
Mycobacterium phage Bethlehem	260121	NC_009878.1	dsDNA	unknown	Bacteria	unknown
Mycobacterium phage BigNuz	1074309	NC_023692.1	dsDNA	unknown	Bacteria	Mycobacterium smegmatis
Mycobacterium phage Bigfoot	1897425	KX702320.1	dsDNA	unknown	Bacteria	Mycobacterium smegmatis
Mycobacterium phage BillKnuckles	1089116	NC_023739.1	dsDNA	unknown	Bacteria	Mycobacterium smegmatis
Mycobacterium phage Bipolar	1551711	NC_028823.1	dsDNA	unknown	Bacteria	Mycobacterium smegmatis
Mycobacterium phage Bipper	1805457	NC_031253.1	dsDNA	unknown	Bacteria	Mycobacterium smegmatis
Mycobacterium phage Blue	1927019	KY224001.1	dsDNA	unknown	Bacteria	Mycobacterium smegmatis
Mycobacterium phage Blue7	1089117	NC_023713.1	dsDNA	unknown	Bacteria	Mycobacterium smegmatis
Mycobacterium phage Bo4	1327949	KC787107.1	dsDNA	unknown	Bacteria	Mycobacterium smegmatis, Mycobacterium tuberculosis
Mycobacterium phage Bobi	1340708	NC_022055.1	dsDNA	unknown	Bacteria	Mycobacterium smegmatis
Mycobacterium phage Bongo	1088864	JN699628.1	dsDNA	unknown	Bacteria	Mycobacterium smegmatis
Mycobacterium phage Boomer	546182	NC_011054.1	dsDNA	unknown	Bacteria	unknown
Mycobacterium phage Breeniome	1340712	NC_029044.1	dsDNA	unknown	Bacteria	Mycobacterium smegmatis
Mycobacterium phage Bricole	1718601	KT591491.1	dsDNA	unknown	Bacteria	Mycobacterium smegmatis
Mycobacterium phage Brocalys	1815608	NC_031262.1	dsDNA	unknown	Bacteria	Mycobacterium smegmatis
Mycobacterium phage BrownCNA	1698252	NC_028968.1	dsDNA	unknown	Bacteria	Mycobacterium smegmatis
Mycobacterium phage Bruin	1391179	NC_022988.1	dsDNA	unknown	Bacteria	Mycobacterium smegmatis
Mycobacterium phage Brujita	561996	NC_011291.1	dsDNA	unknown	Bacteria	Mycobacterium smegmatis
Mycobacterium phage Bruns	1089118	NC_023687.1	dsDNA	unknown	Bacteria	Mycobacterium smegmatis
Mycobacterium phage Brusacoram	1698358	NC_028747.1	dsDNA	unknown	Bacteria	Mycobacterium smegmatis
Mycobacterium phage Bubbles123	1932895	KY348865.1	dsDNA	unknown	Bacteria	Mycobacterium smegmatis
Mycobacterium phage Butters	1296646	NC_021061.1	dsDNA	unknown	Bacteria	Mycobacterium smegmatis
Mycobacterium phage BuzzLyseyear	1536598	NC_026593.1	dsDNA	unknown	Bacteria	Mycobacterium smegmatis
Mycobacterium phage Bxb1	148603	NC_002656.1	dsDNA	unknown	Bacteria	Mycobacterium smegmatis
Mycobacterium phage Bxz1	205877	NC_004687.1	dsDNA	unknown	Bacteria	Mycobacterium smegmatis
Mycobacterium phage Bxz2	205870	NC_004682.1	dsDNA	unknown	Bacteria	Mycobacterium smegmatis
Mycobacterium phage CASbig	1327035	NC_021324.1	dsDNA	unknown	Bacteria	Mycobacterium smegmatis
Mycobacterium phage CRB1	1458841	NC_023606.1	dsDNA	unknown	Bacteria	Mycobacterium smegmatis
Mycobacterium phage CREW	1932363	KY380102.1	dsDNA	unknown	Bacteria	Mycobacterium smegmatis
Mycobacterium phage Cabrinians	1739967	NC_028678.1	dsDNA	unknown	Bacteria	Mycobacterium smegmatis
Mycobacterium phage CactusRose	1897449	KX683876.1	dsDNA	unknown	Bacteria	Mycobacterium smegmatis
Mycobacterium phage Cali	546803	NC_011271.1	dsDNA	unknown	Bacteria	unknown
Mycobacterium phage Cambiare	1647305	NC_028922.1	dsDNA	unknown	Bacteria	Mycobacterium smegmatis
Mycobacterium phage Camperdownii	1927024	KY204245.1	dsDNA	unknown	Bacteria	Mycobacterium smegmatis
Mycobacterium phage CaptainTrips	1556289	NC_028842.1	dsDNA	unknown	Bacteria	Mycobacterium smegmatis
Mycobacterium phage Carcharodon	1555233	NC_028779.1	dsDNA	unknown	Bacteria	Mycobacterium smegmatis
Mycobacterium phage Catalina	1792253	NC_031238.1	dsDNA	unknown	Bacteria	Mycobacterium smegmatis
Mycobacterium phage Catdawg	1340819	NC_022057.1	dsDNA	unknown	Bacteria	Mycobacterium smegmatis
Mycobacterium phage Catera	373404	NC_008207.1	dsDNA	unknown	Bacteria	Mycobacterium smegmatis
Mycobacterium phage Cerasum	1527463	NC_026604.1	dsDNA	unknown	Bacteria	Mycobacterium smegmatis
Mycobacterium phage Chadwick	1698366	NC_028897.1	dsDNA	unknown	Bacteria	Mycobacterium smegmatis
Mycobacterium phage Chandler	1567465	KP027207.1	dsDNA	unknown	Bacteria	Mycobacterium smegmatis
Mycobacterium phage Charlie	1056830	NC_023729.1	dsDNA	unknown	Bacteria	Mycobacterium smegmatis
Mycobacterium phage CharlieGBrown	1897764	KX576647.1	dsDNA	unknown	Bacteria	Mycobacterium smegmatis
Mycobacterium phage Che12	373405	NC_008203.1	dsDNA	temperate	Bacteria	Mycobacterium tuberculosis
Mycobacterium phage Che8	205868	NC_004680.1	dsDNA	temperate	Bacteria	Mycobacterium smegmatis
Mycobacterium phage Che9c	205872	NC_004683.1	dsDNA	temperate	Bacteria	Mycobacterium smegmatis
Mycobacterium phage Che9d	205876	NC_004686.1	dsDNA	temperate	Bacteria	Mycobacterium smegmatis
Mycobacterium phage Cheetobro	1506716	NC_028979.1	dsDNA	unknown	Bacteria	Mycobacterium smegmatis
Mycobacterium phage ChipMunk	1821722	KU985095.1	dsDNA	unknown	Bacteria	Mycobacterium smegmatis
Mycobacterium phage ChrisnMich	1034130	JF704094.1	dsDNA	unknown	Bacteria	Mycobacterium smegmatis
Mycobacterium phage Chy4	1327947	NC_021338.1	dsDNA	unknown	Bacteria	Mycobacterium smegmatis, Mycobacterium tuberculosis
Mycobacterium phage Chy5	1327948	NC_021318.1	dsDNA	unknown	Bacteria	Mycobacterium smegmatis, Mycobacterium tuberculosis
Mycobacterium phage Cjw1	205869	NC_004681.1	dsDNA	temperate	Bacteria	Mycobacterium smegmatis
Mycobacterium phage CloudWang3	1391430	NC_022965.1	dsDNA	unknown	Bacteria	Mycobacterium smegmatis
Mycobacterium phage Colbert	663553	NC_028689.1	dsDNA	unknown	Bacteria	Mycobacterium smegmatis
Mycobacterium phage Conspiracy	1391431	NC_022973.1	dsDNA	unknown	Bacteria	Mycobacterium smegmatis
Mycobacterium phage Contagion	1340833	NC_022065.1	dsDNA	unknown	Bacteria	Mycobacterium smegmatis
Mycobacterium phage Cooper	373406	NC_008195.1	dsDNA	unknown	Bacteria	Mycobacterium smegmatis
Mycobacterium phage Corndog	205875	NC_004685.1	dsDNA	non-temperate	Bacteria	Mycobacterium smegmatis
Mycobacterium phage Cosmo	1567467	KP027195.1	dsDNA	unknown	Bacteria	Mycobacterium smegmatis
Mycobacterium phage Courthouse	1089119	NC_023690.1	dsDNA	unknown	Bacteria	Mycobacterium smegmatis
Mycobacterium phage CrimD	861045	NC_014459.1	dsDNA	unknown	Bacteria	Mycobacterium smegmatis
Mycobacterium phage Crossroads	1340836	NC_022071.1	dsDNA	unknown	Bacteria	Mycobacterium smegmatis
Mycobacterium phage CrystalP	1932894	KY319168.1	dsDNA	unknown	Bacteria	Mycobacterium smegmatis
Mycobacterium phage Cuco	1071502	JN408459.1	dsDNA	unknown	Bacteria	Mycobacterium smegmatis
Mycobacterium phage D29	28369	NC_001900.1	dsDNA	non-temperate	Bacteria	Mycobacterium tuberculosis
Mycobacterium phage DD5	540064	NC_011022.1	dsDNA	unknown	Bacteria	unknown
Mycobacterium phage DLane	1034101	JF937093.1	dsDNA	unknown	Bacteria	Mycobacterium smegmatis
Mycobacterium phage DNAIII	1327950	KC787108.1	dsDNA	unknown	Bacteria	Mycobacterium smegmatis, Mycobacterium tuberculosis
Mycobacterium phage DS6A	45764	NC_023744.1	dsDNA	unknown	Bacteria	Mycobacterium tuberculosis
Mycobacterium phage DTDevon	1701800	KT365398.1	dsDNA	unknown	Bacteria	Mycobacterium smegmatis
Mycobacterium phage DaVinci	1034102	JF937092.1	dsDNA	unknown	Bacteria	Mycobacterium smegmatis
Mycobacterium phage Daenerys	1340822	NC_022068.1	dsDNA	unknown	Bacteria	Mycobacterium smegmatis
Mycobacterium phage Daisy	1034131	JF704095.1	dsDNA	unknown	Bacteria	Mycobacterium smegmatis
Mycobacterium phage Damien	1486469	NC_024371.1	dsDNA	unknown	Bacteria	Mycobacterium smegmatis
Mycobacterium phage Dandelion	1074305	NC_023696.1	dsDNA	unknown	Bacteria	Mycobacterium smegmatis
Mycobacterium phage Dante	1698357	NC_028946.1	dsDNA	unknown	Bacteria	Mycobacterium smegmatis
Mycobacterium phage DarthPhader	1912975	KX657793.1	dsDNA	unknown	Bacteria	Mycobacterium smegmatis
Mycobacterium phage DeadP	1089120	NC_023728.1	dsDNA	unknown	Bacteria	Mycobacterium smegmatis
Mycobacterium phage Donovan	1429793	NC_023552.1	dsDNA	unknown	Bacteria	Mycobacterium smegmatis
Mycobacterium phage Doom	1051138	NC_023704.1	dsDNA	unknown	Bacteria	Mycobacterium smegmatis
Mycobacterium phage Dori	1089121	NC_023703.1	dsDNA	unknown	Bacteria	Mycobacterium smegmatis
Mycobacterium phage Dorothy	1225861	JX411620.1	dsDNA	unknown	Bacteria	Mycobacterium smegmatis
Mycobacterium phage DotProduct	1097752	JN859129.1	dsDNA	unknown	Bacteria	Mycobacterium smegmatis
Mycobacterium phage DrDrey	1357669	NC_022059.1	dsDNA	unknown	Bacteria	Mycobacterium smegmatis
Mycobacterium phage Drago	1074303	NC_023721.1	dsDNA	unknown	Bacteria	Mycobacterium smegmatis
Mycobacterium phage Drazdys	1034132	JF704116.1	dsDNA	unknown	Bacteria	Mycobacterium smegmatis
Mycobacterium phage Dreamboat	1086749	NC_023708.1	dsDNA	unknown	Bacteria	Mycobacterium smegmatis
Mycobacterium phage DudeLittle	1897766	KX576639.1	dsDNA	unknown	Bacteria	Mycobacterium smegmatis
Mycobacterium phage Dumbo	1327764	NC_021306.1	dsDNA	unknown	Bacteria	Mycobacterium smegmatis
Mycobacterium phage Dusk	1679524	NC_029079.1	dsDNA	unknown	Bacteria	Mycobacterium smegmatis
Mycobacterium phage Dylan	1340831	NC_022325.1	dsDNA	unknown	Bacteria	Mycobacterium smegmatis
Mycobacterium phage Dynamix	1792149	KT626047.1	dsDNA	unknown	Bacteria	Mycobacterium smegmatis
Mycobacterium phage ET08	663554	NC_013650.1	dsDNA	unknown	Bacteria	Mycobacterium smegmatis
Mycobacterium phage Eagle	861046	HM152766.1	dsDNA	unknown	Bacteria	Mycobacterium smegmatis
Mycobacterium phage EagleEye	1429759	NC_023564.1	dsDNA	unknown	Bacteria	Mycobacterium smegmatis
Mycobacterium phage Echild	1437839	NC_023553.1	dsDNA	unknown	Bacteria	Mycobacterium smegmatis
Mycobacterium phage Edtherson	1567468	NC_029059.1	dsDNA	unknown	Bacteria	Mycobacterium smegmatis
Mycobacterium phage Eidsmoe	1821221	KU716094.1	dsDNA	unknown	Bacteria	Mycobacterium smegmatis
Mycobacterium phage Elph10	1070989	JN391441.1	dsDNA	unknown	Bacteria	Mycobacterium smegmatis
Mycobacterium phage Emerson	1486470	KJ567045.1	dsDNA	unknown	Bacteria	Mycobacterium smegmatis
Mycobacterium phage EmpTee	1486471	KJ567044.1	dsDNA	unknown	Bacteria	Mycobacterium smegmatis
Mycobacterium phage Empress	1913118	KY012363.1	dsDNA	unknown	Bacteria	Mycobacterium smegmatis
Mycobacterium phage Enkosi	1698709	NC_028936.1	dsDNA	unknown	Bacteria	Mycobacterium smegmatis
Mycobacterium phage Equemioh13	1555201	NC_028852.1	dsDNA	unknown	Bacteria	Mycobacterium smegmatis
Mycobacterium phage Erdmann	1897432	KX721256.1	dsDNA	unknown	Bacteria	Mycobacterium smegmatis
Mycobacterium phage Eremos	1527494	NC_028690.1	dsDNA	unknown	Bacteria	Mycobacterium smegmatis
Mycobacterium phage EricB	1041406	JN049605.1	dsDNA	unknown	Bacteria	Mycobacterium smegmatis
Mycobacterium phage ErnieJ	1701802	KT365400.1	dsDNA	unknown	Bacteria	Mycobacterium smegmatis
Mycobacterium phage Estave1	1536603	NC_026585.1	dsDNA	unknown	Bacteria	Mycobacterium smegmatis
Mycobacterium phage Euphoria	1051140	NC_023726.1	dsDNA	unknown	Bacteria	Mycobacterium smegmatis
Mycobacterium phage Eureka	1074306	JN412590.1	dsDNA	unknown	Bacteria	Mycobacterium smegmatis
Mycobacterium phage EvilGenius	1821723	NC_031263.1	dsDNA	unknown	Bacteria	Mycobacterium smegmatis
Mycobacterium phage Faith1	1034125	NC_015584.1	dsDNA	unknown	Bacteria	Mycobacterium smegmatis
Mycobacterium phage Fang	701454	GU247133.1	dsDNA	unknown	Bacteria	Mycobacterium smegmatis
Mycobacterium phage Farber	1527517	KM233455.1	dsDNA	unknown	Bacteria	Mycobacterium smegmatis
Mycobacterium phage Fezzik	1131256	JN600672.1	dsDNA	unknown	Bacteria	Mycobacterium smegmatis
Mycobacterium phage Firecracker	1089135	NC_023712.1	dsDNA	unknown	Bacteria	Mycobacterium smegmatis
Mycobacterium phage First	1245814	NC_020876.1	dsDNA	unknown	Bacteria	Mycobacterium smegmatis
Mycobacterium phage Fishburne	1327765	NC_021302.1	dsDNA	unknown	Bacteria	Mycobacterium smegmatis
Mycobacterium phage FlagStaff	1647304	NC_028861.1	dsDNA	unknown	Bacteria	Mycobacterium smegmatis
Mycobacterium phage Florinda	1675549	NC_028889.1	dsDNA	unknown	Bacteria	Mycobacterium smegmatis
Mycobacterium phage Fortunato	1882439	KX589269.1	dsDNA	unknown	Bacteria	Mycobacterium smegmatis
Mycobacterium phage Fredward	1354510	NC_022753.1	dsDNA	unknown	Bacteria	Mycobacterium smegmatis
Mycobacterium phage Fruitloop	563119	NC_011288.1	dsDNA	unknown	Bacteria	Mycobacterium smegmatis
Mycobacterium phage GUmbie	1071505	NC_023746.1	dsDNA	unknown	Bacteria	Mycobacterium smegmatis
Mycobacterium phage Gabriel	1897435	KX781992.1	dsDNA	unknown	Bacteria	Mycobacterium smegmatis
Mycobacterium phage Gadjet	1089122	NC_023686.1	dsDNA	unknown	Bacteria	Mycobacterium smegmatis
Mycobacterium phage Gaia	1486472	NC_026590.1	dsDNA	unknown	Bacteria	Mycobacterium smegmatis
Mycobacterium phage Gardann	1873696	NC_031124.1	dsDNA	unknown	Bacteria	Mycobacterium smegmatis
Mycobacterium phage GardenSalsa	1970789	KY783914.1	dsDNA	unknown	Bacteria	Mycobacterium smegmatis
Mycobacterium phage Gengar	1891963	NC_031035.1	dsDNA	unknown	Bacteria	Mycobacterium smegmatis
Mycobacterium phage George	1034133	JF704107.1	dsDNA	unknown	Bacteria	Mycobacterium smegmatis
Mycobacterium phage Ghost	1034134	JF704096.1	dsDNA	unknown	Bacteria	Mycobacterium smegmatis
Mycobacterium phage Giles	480808	NC_009993.2	dsDNA	unknown	Bacteria	Mycobacterium smegmatis
Mycobacterium phage Girafales	1675550	KR997931.1	dsDNA	unknown	Bacteria	Mycobacterium smegmatis
Mycobacterium phage Gizmo	1327936	NC_021346.1	dsDNA	unknown	Bacteria	Mycobacterium smegmatis
Mycobacterium phage Gladiator	1034135	JF704097.1	dsDNA	unknown	Bacteria	Mycobacterium smegmatis
Mycobacterium phage Godines	1675551	KR997932.1	dsDNA	unknown	Bacteria	Mycobacterium smegmatis
Mycobacterium phage Goku	1383057	NC_022085.1	dsDNA	unknown	Bacteria	Mycobacterium smegmatis
Mycobacterium phage Goldilocks	1906944	KX834009.1	dsDNA	unknown	Bacteria	Mycobacterium smegmatis
Mycobacterium phage Gompeii16	1873895	NC_031111.1	dsDNA	unknown	Bacteria	Mycobacterium smegmatis
Mycobacterium phage Goose	1211282	JX307704.1	dsDNA	unknown	Bacteria	Mycobacterium smegmatis
Mycobacterium phage Graduation	1391432	NC_022979.1	dsDNA	unknown	Bacteria	Mycobacterium smegmatis
Mycobacterium phage Gruunaga	1897770	KX576638.1	dsDNA	unknown	Bacteria	Mycobacterium smegmatis
Mycobacterium phage Gumball	561998	NC_011290.1	dsDNA	unknown	Bacteria	Mycobacterium smegmatis
Mycobacterium phage Gyarad	1235691	JX649099.1	dsDNA	unknown	Bacteria	Mycobacterium smegmatis
Mycobacterium phage HINdeR	1327770	NC_021308.1	dsDNA	unknown	Bacteria	Mycobacterium smegmatis
Mycobacterium phage Hades	1527511	NC_026595.1	dsDNA	unknown	Bacteria	Mycobacterium smegmatis
Mycobacterium phage Halo	373407	NC_008202.2	dsDNA	unknown	Bacteria	Mycobacterium smegmatis
Mycobacterium phage Hammer	1034103	JF937094.1	dsDNA	unknown	Bacteria	Mycobacterium smegmatis
Mycobacterium phage Hammy	1920298	KY087993.1	dsDNA	unknown	Bacteria	Mycobacterium smegmatis
Mycobacterium phage Hamulus	1340824	NC_022056.1	dsDNA	unknown	Bacteria	Mycobacterium smegmatis
Mycobacterium phage HanShotFirst	1429904	NC_022975.1	dsDNA	unknown	Bacteria	Mycobacterium smegmatis
Mycobacterium phage Harvey	1034104	JF937095.1	dsDNA	unknown	Bacteria	Mycobacterium smegmatis
Mycobacterium phage Hawkeye	1458711	NC_024209.1	dsDNA	unknown	Bacteria	Mycobacterium smegmatis
Mycobacterium phage Heathcliff	1458712	KJ194584.1	dsDNA	unknown	Bacteria	Mycobacterium smegmatis
Mycobacterium phage HedwigODU	1897516	KX585253.1	dsDNA	unknown	Bacteria	Mycobacterium smegmatis
Mycobacterium phage HelDan	1032892	JF957058.1	dsDNA	unknown	Bacteria	Mycobacterium smegmatis
Mycobacterium phage Henry	1034105	JF937096.1	dsDNA	unknown	Bacteria	Mycobacterium smegmatis
Mycobacterium phage Hetaeria	1700833	KT364588.1	dsDNA	unknown	Bacteria	Mycobacterium smegmatis
Mycobacterium phage Hosp	1463811	NC_024145.1	dsDNA	unknown	Bacteria	Mycobacterium smegmatis
Mycobacterium phage HufflyPuff	1430411	NC_022981.1	dsDNA	unknown	Bacteria	Mycobacterium smegmatis
Mycobacterium phage HyRo	1698710	NC_028869.1	dsDNA	unknown	Bacteria	Mycobacterium smegmatis
Mycobacterium phage ICleared	1176425	JQ896627.1	dsDNA	unknown	Bacteria	Mycobacterium smegmatis
Mycobacterium phage Ibhubesi	1034107	JF937098.1	dsDNA	unknown	Bacteria	Mycobacterium smegmatis
Mycobacterium phage Idleandcovert	1958895	KY464936.1	dsDNA	unknown	Bacteria	Mycobacterium smegmatis
Mycobacterium phage Inventum	1527580	NC_026596.1	dsDNA	unknown	Bacteria	Mycobacterium smegmatis
Mycobacterium phage Iracema64	1755681	NC_028687.1	dsDNA	unknown	Bacteria	Mycobacterium smegmatis
Mycobacterium phage Iridoclysis	1897552	KX592589.1	dsDNA	unknown	Bacteria	Mycobacterium smegmatis
Mycobacterium phage Isiphiwo	1897544	KX641261.1	dsDNA	unknown	Bacteria	Mycobacterium smegmatis
Mycobacterium phage JAMaL	1429905	NC_023554.1	dsDNA	unknown	Bacteria	Mycobacterium smegmatis
Mycobacterium phage JC27	1034108	JF937099.1	dsDNA	unknown	Bacteria	Mycobacterium smegmatis
Mycobacterium phage JHC117	1034136	JF704098.1	dsDNA	unknown	Bacteria	Mycobacterium smegmatis
Mycobacterium phage Jaan	1897439	KX758539.1	dsDNA	unknown	Bacteria	Mycobacterium smegmatis
Mycobacterium phage Jabbawokkie	1340820	NC_022069.1	dsDNA	unknown	Bacteria	Mycobacterium smegmatis
Mycobacterium phage Jabith	1959484	KY471460.1	dsDNA	unknown	Bacteria	Mycobacterium smegmatis
Mycobacterium phage JacAttac	1089136	NC_023740.1	dsDNA	unknown	Bacteria	Mycobacterium smegmatis
Mycobacterium phage Jasper	540065	NC_011020.1	dsDNA	unknown	Bacteria	unknown
Mycobacterium phage Jebeks	1076631	JN572061.1	dsDNA	unknown	Bacteria	Mycobacterium smegmatis
Mycobacterium phage Jeffabunny	1089125	JN699019.1	dsDNA	unknown	Bacteria	Mycobacterium smegmatis
Mycobacterium phage Jerm	1897503	KX619650.1	dsDNA	unknown	Bacteria	Mycobacterium smegmatis
Mycobacterium phage Job42	1327771	NC_021538.1	dsDNA	unknown	Bacteria	Mycobacterium smegmatis
Mycobacterium phage Jobu08	1327772	NC_021535.1	dsDNA	unknown	Bacteria	Mycobacterium smegmatis
Mycobacterium phage JoeDirt	1034137	JF704108.1	dsDNA	unknown	Bacteria	Mycobacterium smegmatis
Mycobacterium phage Jolie1	1463812	NC_023600.1	dsDNA	unknown	Bacteria	Mycobacterium smegmatis
Mycobacterium phage Jolie2	1458831	NC_023604.1	dsDNA	unknown	Bacteria	Mycobacterium smegmatis
Mycobacterium phage Journey13	1983408	KY798216.1	dsDNA	unknown	Bacteria	Mycobacterium smegmatis
Mycobacterium phage Jovo	1429912	NC_022984.1	dsDNA	unknown	Bacteria	Mycobacterium smegmatis
Mycobacterium phage KBG	540066	NC_011019.1	dsDNA	unknown	Bacteria	unknown
Mycobacterium phage KLucky39	1034138	JF704099.1	dsDNA	unknown	Bacteria	Mycobacterium smegmatis
Mycobacterium phage KSSJEB	1034109	JF937110.1	dsDNA	unknown	Bacteria	Mycobacterium smegmatis
Mycobacterium phage Kalpine	1897545	KX641263.1	dsDNA	unknown	Bacteria	Mycobacterium smegmatis
Mycobacterium phage Kamiyu	1089126	JN699018.1	dsDNA	unknown	Bacteria	Mycobacterium smegmatis
Mycobacterium phage Kampy	1486425	NC_024141.1	dsDNA	unknown	Bacteria	Mycobacterium smegmatis
Mycobacterium phage KayaCho	1340830	NC_022061.1	dsDNA	unknown	Bacteria	Mycobacterium smegmatis
Mycobacterium phage Kerberos	1897440	KX758538.1	dsDNA	unknown	Bacteria	Mycobacterium smegmatis
Mycobacterium phage Kersh	1897501	KX610764.1	dsDNA	unknown	Bacteria	Mycobacterium smegmatis
Mycobacterium phage Keshu	1567471	NC_026603.1	dsDNA	unknown	Bacteria	Mycobacterium smegmatis
Mycobacterium phage Kikipoo	1089127	NC_028907.1	dsDNA	unknown	Bacteria	Mycobacterium smegmatis
Mycobacterium phage Kimberlium	1662284	NC_028792.1	dsDNA	unknown	Bacteria	Mycobacterium smegmatis
Mycobacterium phage KingVeveve	1471544	KJ538723.1	dsDNA	unknown	Bacteria	Mycobacterium smegmatis
Mycobacterium phage Kingsley	1970794	KY702574.1	dsDNA	unknown	Bacteria	Mycobacterium smegmatis
Mycobacterium phage Konstantine	563121	NC_011292.1	dsDNA	unknown	Bacteria	Mycobacterium smegmatis
Mycobacterium phage Kostya	546183	NC_011056.1	dsDNA	unknown	Bacteria	unknown
Mycobacterium phage Kratark	1927029	KY204250.1	dsDNA	unknown	Bacteria	Mycobacterium smegmatis
Mycobacterium phage Kratio	1606763	NC_028947.1	dsDNA	unknown	Bacteria	Mycobacterium smegmatis
Mycobacterium phage Kugel	1089128	NC_023702.1	dsDNA	unknown	Bacteria	Mycobacterium smegmatis
Mycobacterium phage L5	31757	NC_001335.1	dsDNA	temperate	Bacteria	Mycobacterium tuberculosis
Mycobacterium phage LRRHood	663556	GQ303262.1	dsDNA	unknown	Bacteria	Mycobacterium smegmatis
Mycobacterium phage LadyBird	1718166	NC_028744.1	dsDNA	unknown	Bacteria	Mycobacterium smegmatis
Mycobacterium phage Lamina13	1468169	NC_024143.1	dsDNA	unknown	Bacteria	Mycobacterium smegmatis
Mycobacterium phage Larenn	1560285	NC_028877.1	dsDNA	unknown	Bacteria	Mycobacterium smegmatis
Mycobacterium phage Larva	1056831	NC_023724.1	dsDNA	unknown	Bacteria	Mycobacterium smegmatis
Mycobacterium phage Lasso	1541886	KM408320.1	dsDNA	unknown	Bacteria	Mycobacterium smegmatis
Mycobacterium phage Laurie	1874015	KX443696.1	dsDNA	unknown	Bacteria	Mycobacterium smegmatis
Mycobacterium phage Lego3393	1897528	KX620786.1	dsDNA	unknown	Bacteria	Mycobacterium smegmatis
Mycobacterium phage Leo	1327952	NC_021556.1	dsDNA	unknown	Bacteria	Mycobacterium smegmatis, Mycobacterium tuberculosis
Mycobacterium phage LeoAvram	1916120	KY006473.1	dsDNA	unknown	Bacteria	Mycobacterium smegmatis
Mycobacterium phage Lesedi	1034110	JF937100.1	dsDNA	unknown	Bacteria	Mycobacterium smegmatis
Mycobacterium phage Liefie	1074304	NC_023705.1	dsDNA	unknown	Bacteria	Mycobacterium smegmatis
Mycobacterium phage Lilac	1070990	NC_023689.1	dsDNA	unknown	Bacteria	Mycobacterium smegmatis
Mycobacterium phage LinStu	1074307	NC_023714.1	dsDNA	unknown	Bacteria	Mycobacterium smegmatis
Mycobacterium phage LindNT	1897546	KX641264.1	dsDNA	unknown	Bacteria	Mycobacterium smegmatis
Mycobacterium phage LittleCherry	1340818	NC_022086.1	dsDNA	unknown	Bacteria	Mycobacterium smegmatis
Mycobacterium phage LittleE	1034111	JF937101.1	dsDNA	unknown	Bacteria	Mycobacterium smegmatis
Mycobacterium phage LittleGuy	1881139	KX550441.1	dsDNA	unknown	Bacteria	Mycobacterium smegmatis
Mycobacterium phage Littleton	1873888	KX369583.1	dsDNA	unknown	Bacteria	Mycobacterium smegmatis
Mycobacterium phage Llama	1541823	NC_028923.1	dsDNA	unknown	Bacteria	Mycobacterium smegmatis
Mycobacterium phage Llij	373408	NC_008196.1	dsDNA	unknown	Bacteria	Mycobacterium smegmatis
Mycobacterium phage Loadrie	1837841	KU997639.1	dsDNA	unknown	Bacteria	Mycobacterium smegmatis
Mycobacterium phage Lockley	540067	NC_011021.1	dsDNA	unknown	Bacteria	unknown
Mycobacterium phage Lolly9	1698711	NC_028843.1	dsDNA	unknown	Bacteria	Mycobacterium smegmatis
Mycobacterium phage Loser	1815969	NC_031256.1	dsDNA	unknown	Bacteria	Mycobacterium smegmatis
Mycobacterium phage Luchador	1647300	NC_028849.1	dsDNA	unknown	Bacteria	Mycobacterium smegmatis
Mycobacterium phage Lukilu	1913044	KX831080.1	dsDNA	unknown	Bacteria	Mycobacterium smegmatis
Mycobacterium phage MOOREtheMARYer	1647309	NC_028791.1	dsDNA	unknown	Bacteria	Mycobacterium smegmatis
Mycobacterium phage Madruga	1675552	KR997933.1	dsDNA	unknown	Bacteria	Mycobacterium smegmatis
Mycobacterium phage Magnito	1881141	KX550443.1	dsDNA	unknown	Bacteria	Mycobacterium smegmatis
Mycobacterium phage Makemake	1873889	NC_031067.1	dsDNA	unknown	Bacteria	Mycobacterium smegmatis
Mycobacterium phage Malithi	1567472	NC_026605.1	dsDNA	unknown	Bacteria	Mycobacterium smegmatis
Mycobacterium phage Manad	1486403	NC_024363.1	dsDNA	unknown	Bacteria	Mycobacterium smegmatis
Mycobacterium phage MarQuardt	1527516	NC_028798.1	dsDNA	unknown	Bacteria	Mycobacterium smegmatis
Mycobacterium phage Marcell	1211283	JX307705.1	dsDNA	unknown	Bacteria	Mycobacterium smegmatis
Mycobacterium phage Marcoliusprime	1897445	KX688047.1	dsDNA	unknown	Bacteria	Mycobacterium smegmatis
Mycobacterium phage Margo	1897496	KX640831.1	dsDNA	unknown	Bacteria	Mycobacterium smegmatis
Mycobacterium phage Marvin	1034139	JF704100.1	dsDNA	unknown	Bacteria	Mycobacterium smegmatis
Mycobacterium phage Maxxinista	1955423	KY549152.1	dsDNA	unknown	Bacteria	Mycobacterium smegmatis
Mycobacterium phage McFly	1805460	KU695582.1	dsDNA	unknown	Bacteria	Mycobacterium smegmatis
Mycobacterium phage Medusa	1340834	KF024733.1	dsDNA	unknown	Bacteria	Mycobacterium smegmatis
Mycobacterium phage MiaZeal	1567005	NC_028953.1	dsDNA	unknown	Bacteria	Mycobacterium smegmatis
Mycobacterium phage MichelleMyBell	1445726	NC_023572.1	dsDNA	unknown	Bacteria	Mycobacterium smegmatis
Mycobacterium phage Microwolf	1034140	JF704101.1	dsDNA	unknown	Bacteria	Mycobacterium smegmatis
Mycobacterium phage Milly	1567473	NC_026598.1	dsDNA	unknown	Bacteria	Mycobacterium smegmatis
Mycobacterium phage Mindy	1647311	NC_029093.1	dsDNA	unknown	Bacteria	Mycobacterium smegmatis
Mycobacterium phage Minerva	1527513	NC_026584.1	dsDNA	unknown	Bacteria	Mycobacterium smegmatis
Mycobacterium phage Mitti	1917488	KY087992.1	dsDNA	unknown	Bacteria	Mycobacterium smegmatis
Mycobacterium phage MkaliMitinis3	1777060	KU234099.1	dsDNA	unknown	Bacteria	Mycobacterium smegmatis
Mycobacterium phage MoMoMixon	1088865	NC_023733.1	dsDNA	unknown	Bacteria	Mycobacterium smegmatis
Mycobacterium phage Momo	1647303	KR080196.1	dsDNA	unknown	Bacteria	Mycobacterium smegmatis
Mycobacterium phage Morgushi	1084721	JN638753.1	dsDNA	unknown	Bacteria	Mycobacterium smegmatis
Mycobacterium phage MosMoris	1471542	NC_024138.1	dsDNA	unknown	Bacteria	Mycobacterium smegmatis
Mycobacterium phage Mozy	1034112	JF937102.1	dsDNA	unknown	Bacteria	Mycobacterium smegmatis
Mycobacterium phage MrGordo	1036613	JN020140.1	dsDNA	unknown	Bacteria	Mycobacterium smegmatis
Mycobacterium phage MrMagoo	1927020	KY223999.1	dsDNA	unknown	Bacteria	Mycobacterium smegmatis
Mycobacterium phage Muddy	1340829	NC_022054.1	dsDNA	unknown	Bacteria	Mycobacterium smegmatis
Mycobacterium phage Mufasa	1718600	NC_028759.1	dsDNA	unknown	Bacteria	Mycobacterium smegmatis
Mycobacterium phage Mulciber	1805459	NC_031257.1	dsDNA	unknown	Bacteria	Mycobacterium smegmatis
Mycobacterium phage Mundrea	1897540	KX579975.1	dsDNA	unknown	Bacteria	Mycobacterium smegmatis
Mycobacterium phage Murdoc	1084720	JN638752.1	dsDNA	unknown	Bacteria	Mycobacterium smegmatis
Mycobacterium phage Murphy	1327939	NC_021305.1	dsDNA	unknown	Bacteria	Mycobacterium smegmatis
Mycobacterium phage Murucutumbu	1560286	NC_028978.1	dsDNA	unknown	Bacteria	Mycobacterium smegmatis
Mycobacterium phage Museum	1034113	JF937103.1	dsDNA	unknown	Bacteria	Mycobacterium smegmatis
Mycobacterium phage Mutaforma13	1036614	JN020142.1	dsDNA	unknown	Bacteria	Mycobacterium smegmatis
Mycobacterium phage Myrna	546805	NC_011273.1	dsDNA	unknown	Bacteria	Mycobacterium smegmatis
Mycobacterium phage NaSiaTalie	1777062	KU297783.1	dsDNA	unknown	Bacteria	Mycobacterium smegmatis
Mycobacterium phage Nacho	1235692	JX649098.1	dsDNA	unknown	Bacteria	Mycobacterium smegmatis
Mycobacterium phage Nala	1391180	NC_022976.1	dsDNA	unknown	Bacteria	Mycobacterium smegmatis
Mycobacterium phage Nappy	1088866	NC_023725.1	dsDNA	unknown	Bacteria	Mycobacterium smegmatis
Mycobacterium phage Nazo	1897547	KX641262.1	dsDNA	unknown	Bacteria	Mycobacterium smegmatis
Mycobacterium phage NelitzaMV	1679530	NC_028785.1	dsDNA	unknown	Bacteria	Mycobacterium smegmatis
Mycobacterium phage Nepal	1194642	JQ698665.1	dsDNA	unknown	Bacteria	Mycobacterium smegmatis
Mycobacterium phage Nerujay	1647308	NC_028928.1	dsDNA	unknown	Bacteria	Mycobacterium smegmatis
Mycobacterium phage Newman	1327766	NC_021310.1	dsDNA	unknown	Bacteria	Mycobacterium smegmatis
Mycobacterium phage Nhonho	1675553	NC_028815.1	dsDNA	unknown	Bacteria	Mycobacterium smegmatis
Mycobacterium phage Nigel	543152	NC_011044.1	dsDNA	unknown	Bacteria	Mycobacterium smegmatis
Mycobacterium phage NoSleep	1673875	KT020852.1	dsDNA	unknown	Bacteria	Mycobacterium smegmatis
Mycobacterium phage Nova	1089130	JN699014.1	dsDNA	unknown	Bacteria	Mycobacterium smegmatis
Mycobacterium phage Numberten	1458713	KJ194583.1	dsDNA	unknown	Bacteria	Mycobacterium smegmatis
Mycobacterium phage Nyxis	1445714	NC_023565.1	dsDNA	unknown	Bacteria	Mycobacterium smegmatis
Mycobacterium phage OBUpride	1698367	KT246485.1	dsDNA	unknown	Bacteria	Mycobacterium smegmatis
Mycobacterium phage OSmaximus	1035482	NC_028803.1	dsDNA	unknown	Bacteria	Mycobacterium smegmatis
Mycobacterium phage Oaker	1445727	NC_023578.1	dsDNA	unknown	Bacteria	Mycobacterium smegmatis
Mycobacterium phage Obama12	1445715	NC_023577.1	dsDNA	unknown	Bacteria	Mycobacterium smegmatis
Mycobacterium phage Odin	1340711	KF017927.1	dsDNA	unknown	Bacteria	Mycobacterium smegmatis
Mycobacterium phage OkiRoe	1486473	NC_024366.1	dsDNA	unknown	Bacteria	Mycobacterium smegmatis
Mycobacterium phage Oline	1052671	NC_023711.1	dsDNA	unknown	Bacteria	Mycobacterium smegmatis
Mycobacterium phage Omega	205879	NC_004688.1	dsDNA	temperate	Bacteria	Mycobacterium smegmatis
Mycobacterium phage Omnicron	1541819	NC_028832.1	dsDNA	unknown	Bacteria	Mycobacterium smegmatis
Mycobacterium phage Oosterbaan	1034141	JF704109.1	dsDNA	unknown	Bacteria	Mycobacterium smegmatis
Mycobacterium phage Optimus	1032893	JF957059.1	dsDNA	unknown	Bacteria	Mycobacterium smegmatis
Mycobacterium phage Orion	373409	NC_008197.1	dsDNA	unknown	Bacteria	Mycobacterium smegmatis
Mycobacterium phage Ovechkin	1673889	NC_028937.1	dsDNA	unknown	Bacteria	Mycobacterium smegmatis
Mycobacterium phage PBI1	373410	NC_008198.1	dsDNA	unknown	Bacteria	Mycobacterium smegmatis
Mycobacterium phage PDRPv	1640882	KR029086.1	dsDNA	unknown	Bacteria	Mycobacterium smegmatis
Mycobacterium phage PLot	373411	NC_008200.1	dsDNA	unknown	Bacteria	Mycobacterium smegmatis
Mycobacterium phage PMC	373412	NC_008205.1	dsDNA	unknown	Bacteria	Mycobacterium smegmatis
Mycobacterium phage Pacc40	563122	NC_011287.1	dsDNA	unknown	Bacteria	Mycobacterium smegmatis
Mycobacterium phage PacerPaul	1897542	KX574454.1	dsDNA	unknown	Bacteria	Mycobacterium smegmatis
Mycobacterium phage PackMan	1034142	JF704110.1	dsDNA	unknown	Bacteria	Mycobacterium smegmatis
Mycobacterium phage Panchino	1821537	NC_031281.1	dsDNA	unknown	Bacteria	Mycobacterium smegmatis
Mycobacterium phage Papez	1873891	NC_031041.1	dsDNA	unknown	Bacteria	Mycobacterium smegmatis
Mycobacterium phage Papyrus	1383056	NC_022053.1	dsDNA	unknown	Bacteria	Mycobacterium smegmatis
Mycobacterium phage Pari	1718171	NC_028874.1	dsDNA	unknown	Bacteria	Mycobacterium smegmatis
Mycobacterium phage Patience	1074308	NC_023691.1	dsDNA	unknown	Bacteria	Mycobacterium smegmatis
Mycobacterium phage PattyP	1327773	NC_021297.1	dsDNA	unknown	Bacteria	Mycobacterium smegmatis
Mycobacterium phage Peaches	663557	NC_013694.1	dsDNA	unknown	Bacteria	Mycobacterium smegmatis
Mycobacterium phage PegLeg	1325953	NC_021299.1	dsDNA	unknown	Bacteria	Mycobacterium smegmatis
Mycobacterium phage Pepe	1735466	NC_028680.1	dsDNA	unknown	Bacteria	Mycobacterium smegmatis
Mycobacterium phage Perseus	1076136	NC_023720.1	dsDNA	unknown	Bacteria	Mycobacterium smegmatis
Mycobacterium phage Petruchio	1927018	KY213952.1	dsDNA	unknown	Bacteria	Mycobacterium smegmatis
Mycobacterium phage Phaedrus	546184	NC_011057.1	dsDNA	unknown	Bacteria	unknown
Mycobacterium phage Phamished	1673885	KR816508.1	dsDNA	unknown	Bacteria	Mycobacterium smegmatis
Mycobacterium phage PhancyPhin	1897438	KX756439.1	dsDNA	unknown	Bacteria	Mycobacterium smegmatis
Mycobacterium phage Phantastic	1486426	NC_024148.1	dsDNA	unknown	Bacteria	Mycobacterium smegmatis
Mycobacterium phage Pharsalus	1897505	KX611831.1	dsDNA	unknown	Bacteria	Mycobacterium smegmatis
Mycobacterium phage PhatBacter	1391181	NC_022969.1	dsDNA	unknown	Bacteria	Mycobacterium smegmatis
Mycobacterium phage Phatniss	1698356	NC_028844.1	dsDNA	unknown	Bacteria	Mycobacterium smegmatis
Mycobacterium phage Phaux	1327937	NC_021311.1	dsDNA	unknown	Bacteria	Mycobacterium smegmatis
Mycobacterium phage Phayonce	1647302	NC_028796.1	dsDNA	unknown	Bacteria	Mycobacterium smegmatis
Mycobacterium phage Phelemich	1383055	NC_022063.1	dsDNA	unknown	Bacteria	Mycobacterium smegmatis
Mycobacterium phage Phipps	1034143	NC_028942.1	dsDNA	unknown	Bacteria	Mycobacterium smegmatis
Mycobacterium phage Phlei	1690684	NC_028662.1	dsDNA	unknown	Bacteria	Mycobacterium phlei
Mycobacterium phage Phlyer	591487	NC_012027.1	dsDNA	unknown	Bacteria	Mycobacterium smegmatis
Mycobacterium phage Phoxy	1567451	KP017310.1	dsDNA	unknown	Bacteria	Mycobacterium smegmatis
Mycobacterium phage Phrann	1821541	NC_031266.1	dsDNA	unknown	Bacteria	Mycobacterium smegmatis
Mycobacterium phage PhrostyMug	1354512	NC_022329.1	dsDNA	unknown	Bacteria	Mycobacterium smegmatis
Mycobacterium phage Phrux	1327774	NC_021309.1	dsDNA	unknown	Bacteria	Mycobacterium smegmatis
Mycobacterium phage Pinkman	1897426	KX702319.1	dsDNA	unknown	Bacteria	Mycobacterium smegmatis
Mycobacterium phage Pinto	1498204	NC_024368.1	dsDNA	unknown	Bacteria	Mycobacterium smegmatis
Mycobacterium phage Pio	1089131	JN699013.1	dsDNA	unknown	Bacteria	Mycobacterium smegmatis
Mycobacterium phage Pioneer	1698417	NC_028965.1	dsDNA	unknown	Bacteria	Mycobacterium smegmatis
Mycobacterium phage Pipefish	373413	NC_008199.1	dsDNA	unknown	Bacteria	Mycobacterium smegmatis
Mycobacterium phage Pipsqueak	1567474	KP027208.1	dsDNA	unknown	Bacteria	Mycobacterium smegmatis
Mycobacterium phage Piro94	1527520	NC_028794.1	dsDNA	unknown	Bacteria	Mycobacterium smegmatis
Mycobacterium phage Pixie	1034114	JF937104.1	dsDNA	unknown	Bacteria	Mycobacterium smegmatis
Mycobacterium phage Pleione	1079895	NC_023737.1	dsDNA	unknown	Bacteria	Mycobacterium smegmatis
Mycobacterium phage Pomar16	1897543	KX574455.1	dsDNA	unknown	Bacteria	Mycobacterium smegmatis
Mycobacterium phage PopTart	1698712	NC_028961.1	dsDNA	unknown	Bacteria	Mycobacterium smegmatis
Mycobacterium phage Pops	1675554	NC_028681.1	dsDNA	unknown	Bacteria	Mycobacterium smegmatis
Mycobacterium phage Porky	546185	NC_011055.1	dsDNA	unknown	Bacteria	unknown
Mycobacterium phage Power	1552733	KM463009.1	dsDNA	unknown	Bacteria	Mycobacterium smegmatis
Mycobacterium phage Prann	1916121	KY006474.1	dsDNA	unknown	Bacteria	Mycobacterium smegmatis
Mycobacterium phage Predator	543153	NC_011039.1	dsDNA	unknown	Bacteria	Mycobacterium smegmatis
Mycobacterium phage Puhltonio	663558	GQ303264.1	dsDNA	unknown	Bacteria	Mycobacterium smegmatis
Mycobacterium phage Pukovnik	540068	NC_011023.1	dsDNA	unknown	Bacteria	unknown
Mycobacterium phage Pumpkin	663559	GQ303265.1	dsDNA	unknown	Bacteria	Mycobacterium smegmatis
Mycobacterium phage Qobbit	1897484	KX685355.1	dsDNA	unknown	Bacteria	Mycobacterium smegmatis
Mycobacterium phage Quico	1675555	NC_028751.1	dsDNA	unknown	Bacteria	Mycobacterium smegmatis
Mycobacterium phage Quink	1354514	NC_022330.1	dsDNA	unknown	Bacteria	Mycobacterium smegmatis
Mycobacterium phage QuinnKiro	1551642	KM592966.1	dsDNA	unknown	Bacteria	Mycobacterium smegmatis
Mycobacterium phage Qyrzula	373414	NC_008204.1	dsDNA	unknown	Bacteria	Mycobacterium smegmatis
Mycobacterium phage Rakim	1035483	JN006062.1	dsDNA	unknown	Bacteria	Mycobacterium smegmatis
Mycobacterium phage Ramsey	563123	NC_011289.1	dsDNA	unknown	Bacteria	Mycobacterium smegmatis
Mycobacterium phage Rebeuca	1225862	JX411619.1	dsDNA	unknown	Bacteria	Mycobacterium smegmatis
Mycobacterium phage RedRock	711470	NC_025444.1	dsDNA	unknown	Bacteria	Mycobacterium smegmatis
Mycobacterium phage Redi	1079894	NC_023730.1	dsDNA	unknown	Bacteria	Mycobacterium smegmatis
Mycobacterium phage Redno2	1340709	NC_022066.1	dsDNA	unknown	Bacteria	Mycobacterium smegmatis
Mycobacterium phage Rey	1034115	JF937105.1	dsDNA	unknown	Bacteria	Mycobacterium smegmatis
Mycobacterium phage RhynO	1458846	NC_023609.1	dsDNA	unknown	Bacteria	Mycobacterium smegmatis
Mycobacterium phage Rich	1927021	KY224000.1	dsDNA	unknown	Bacteria	Mycobacterium smegmatis
Mycobacterium phage RidgeCB	1071506	NC_023710.1	dsDNA	unknown	Bacteria	Mycobacterium smegmatis
Mycobacterium phage Rizal	546806	NC_011272.1	dsDNA	unknown	Bacteria	unknown
Mycobacterium phage Rockstar	1034144	JF704111.1	dsDNA	unknown	Bacteria	Mycobacterium smegmatis
Mycobacterium phage RockyHorror	1034145	JF704117.1	dsDNA	unknown	Bacteria	Mycobacterium smegmatis
Mycobacterium phage RonRayGun	1555234	KM591905.1	dsDNA	unknown	Bacteria	Mycobacterium smegmatis
Mycobacterium phage Roosevelt	1897504	KX619651.1	dsDNA	unknown	Bacteria	Mycobacterium smegmatis
Mycobacterium phage Rosebush	205874	NC_004684.1	dsDNA	non-temperate	Bacteria	Mycobacterium smegmatis
Mycobacterium phage Rufus	1698441	NC_028810.1	dsDNA	unknown	Bacteria	Mycobacterium smegmatis
Mycobacterium phage Rumpelstiltskin	1086751	NC_023732.1	dsDNA	unknown	Bacteria	Mycobacterium smegmatis
Mycobacterium phage SG4	1089132	NC_023699.1	dsDNA	unknown	Bacteria	Mycobacterium smegmatis
Mycobacterium phage SWU1	1175504	NC_017973.1	dsDNA	unknown	Bacteria	Mycobacterium smegmatis
Mycobacterium phage Saal	1445728	NC_023580.1	dsDNA	unknown	Bacteria	Mycobacterium smegmatis
Mycobacterium phage Saintus	1097754	JN831654.1	dsDNA	unknown	Bacteria	Mycobacterium smegmatis
Mycobacterium phage SamuelLPlaqson	1912977	KX657794.1	dsDNA	unknown	Bacteria	Mycobacterium smegmatis
Mycobacterium phage Sarfire	1340827	NC_022324.1	dsDNA	unknown	Bacteria	Mycobacterium smegmatis
Mycobacterium phage Sbash	1567475	NC_026589.1	dsDNA	unknown	Bacteria	Mycobacterium smegmatis
Mycobacterium phage ScottMcG	546807	NC_011269.1	dsDNA	unknown	Bacteria	unknown
Mycobacterium phage Seabiscuit	1458714	NC_024136.1	dsDNA	unknown	Bacteria	Mycobacterium smegmatis
Mycobacterium phage Seagreen	1698713	NC_028813.1	dsDNA	unknown	Bacteria	Mycobacterium smegmatis
Mycobacterium phage Sebata	1052672	JN204348.1	dsDNA	unknown	Bacteria	Mycobacterium smegmatis
Mycobacterium phage Send513	1034146	JF704112.1	dsDNA	unknown	Bacteria	Mycobacterium smegmatis
Mycobacterium phage Serendipity	1035484	JN006063.1	dsDNA	unknown	Bacteria	Mycobacterium smegmatis
Mycobacterium phage Serenity	1701853	NC_028932.1	dsDNA	unknown	Bacteria	Mycobacterium smegmatis
Mycobacterium phage Severus	1327776	NC_021307.1	dsDNA	unknown	Bacteria	Mycobacterium smegmatis
Mycobacterium phage Shaka	1034124	JF792674.1	dsDNA	unknown	Bacteria	Mycobacterium smegmatis
[truncated: 1,418 more rows]
