# Supplementary material for: Avoidance of recognition sites of restriction-modification systems is a widespread but not universal anti-restriction strategy of prokaryotic viruses
Source: BMC Genomics. 2018 Dec 7;19:885. doi: 10.1186/s12864-018-5324-3 (PMC6286503; doi:10.1186/s12864-018-5324-3)
Supplement: Supplementary file 4 — List of REases with known recognition sites. (TSV 467 kb) [file 12864_2018_5324_MOESM4_ESM.tsv]

# Additional file 4. List of REases with known recognition site.
#
# Species -- prokaryotic species (NCBI Taxonomy scientific name)
# Type -- R-M system type (I, II, IIG, IIM, III, IV)
# Site -- recognition sequence
# Names -- REBASE names of the REases
#
#Species	Type	Site	Names
Acaryochloris marina	II	CCGCGG	AmaMORF2583P
Acetoanaerobium sticklandii	II	CTGCAG	CstI,CstSORF2532P
Acetobacter aceti	II	AGGCCT	AatI
Acetobacter aceti	II	CCWGG	AorI
Acetobacter aceti	II	CGGCCG	AaaI,Aac1023ORF14055P
Acetobacter aceti	II	GACGTC	AatII
Acetobacter aceti	II	GGATCC	AacLI,AaeI
Acetobacter ghanensis	II	RGATCY	Agh23848ORF702P
Acetobacter malorum	II	CCWGG	Ama7742ORF3237P
Acetobacter pasteurianus	I	GAANNNNNNCTAA/TTAGNNNNNNTTC	Apa101655IP
Acetobacter pasteurianus	II	ATGCAT	Apa1590ORF14300P
Acetobacter pasteurianus	II	CCWGG	ApaORI
Acetobacter pasteurianus	II	GCANNNNNTGC	ApaBI
Acetobacter pasteurianus	II	GGATCC	ApaCI
Acetobacter pasteurianus	II	GGGCCC	ApaI
Acetobacter pasteurianus	II	GTGCAC	ApaLI
Acetobacter pomorum	II	GGCGCC	R1.Apo1ORF396P,R2.Apo1ORF396P
Acetobacter sp. SLV-7	II	CGGCCG	AspSLV7ORF855P
Acetobacter sp. SLV-7	II	GGCGCC	R1.AspSLV7ORF8235P,R2.AspSLV7ORF8235P
Acetobacter tropicalis	II	GATC	Atr16470ORFHP
Acetobacterium woodii	I	GATGNNNNNNTGC/GCANNNNNNCATC	Awo1030IIIP
Acetobacterium woodii	I	GGANNNNNCTTA/TAAGNNNNNTCC	Awo1030IIP
Acetobacterium woodii	II	CCGG	Awo1030ORF6460P
Acetobacterium woodii	II	CCWGG	Awo1030IP
Acetobacterium woodii	IIG	CTYGGC/GCCRAG	Awo1030IV
Acholeplasma laidlawii	II	GATC	AlaPGORF1083P
Acholeplasma palmae	II	GATC	Apa233ORF300P
Achromobacter agile	II	ATCGAT	AagI
Achromobacter denitrificans	II	CACNNNGTG	AdeI
Achromobacter denitrificans	II	GGCGCC	AdeAX22ORFAP
Achromobacter pestifer	II	ACGCGT	ApeI
Achromobacter piechaudii	II	CCGCGG	ApiGCS2ORF16290P
Achromobacter xylosoxidans	I	CAANNNNNNNTACG/CGTANNNNNNNTTG	Axy10807IP,Axy15126ORF5324P
Achromobacter xylosoxidans	II	CCGCGG	Axy150ORF1040P,R1.AxyCF304ORFBP,R2.AxyCF304ORFBP
Achromobacter xylosoxidans	II	GCSGC	Axy54ORF1193P
Acidaminococcus intestini	II	GRGCYC	AinMR95ORF1317P
Acidibacillus ferrooxidans	I	ATCNNNNNNCTGG/CCAGNNNNNNGAT	Afe66ORF12620P
Acidibacillus ferrooxidans	II	GCCGGC	Afe66ORF12285P
Acidihalobacter prosperus	I	CAANNNNNNTTGG/CCAANNNNNNTTG	AprV6ORF14630P
Acidihalobacter prosperus	II	CCWGG	AprV6ORF12940P
Acidilobus saccharovorans	II	GTAC	Asa345ORF251P
Acidimicrobium ferrooxidans	II	CTCGAG	Afe10331ORF1866P
Acidiphilium cryptum	II	CCANNNNNTGG	AcpII
Acidiphilium cryptum	II	CCWGG	AcrJFORF3583P
Acidiphilium cryptum	II	CTGCAG	AcrJFORF792P
Acidiphilium cryptum	II	TTCGAA	AcpI
Acidiphilium multivorum	II	AGGCCT	Amu301ORF380P
Acidiphilium multivorum	II	GACGTC	Amu301ORF160P
Acidiphilium organovorum	II	AGCGCT	Aor51HI
Acidiphilium organovorum	II	TCCGGA	Aor13HI
Acidipropionibacterium acidipropionici	II	CTGCAG	Pac4875ORF23000P
Acidipropionibacterium acidipropionici	II	GCCGGC	Pac4875ORF950P
Acidithiobacillus caldus	II	CTGCAG	AcaSM1ORF2080AP,AcaSM1ORF2080BP
Acidithiobacillus thiooxidans	II	CCGCGG	TtoI
Acidobacterium ailaaui	IIM	GATC	AspPMMR2ORFCP
Acidobacterium capsulatum	II	GTCGAC	Acs1371I,Acs1372I,Acs1373I,Acs1421I,Acs1422I
Acidocella facilis	II	CGATCG	Afa22MI
Acidocella facilis	II	GCCGGC	Afa24RI
Acidocella facilis	II	GTAC	AfaI
Acidocella sp. MX-AZ02	II	CCGCGG	AspAZ02ORF17019P
Acidocella sp. MX-AZ02	II	CTCGAG	AspAZ02ORF3861P
Acidovorax avenae	II	CTCGAG	AavRS1ORFGP
Acidovorax avenae	II	GTCGAC	Aav19860ORF627P
Acidovorax avenae	II	GTMKAC	AavT1061ORFDP
Acidovorax citrulli	II	GACGTC	Aci65ORFEP
Acidovorax facilis	II	GATC	PfaI
Acidovorax radicis	II	GCSGC	Ara35vORFAP,AraN35ORFAP
Acidovorax sp. JHL-3	II	GAGCTC	AspJHL3IP
Acidovorax sp. JHL-3	IIG	CGCCCAG/CTGGGCG	AspJHL3II
Acidovorax sp. JS42	II	GCCGGC	AspJSORF4252P
Acidovorax sp. JS42	II	GTCGAC	AspJSORF2202P
Acidovorax sp. MR-S7	II	GATC	AspMRS7ORFCP,AspMRS7ORFLP
Acidovorax sp. RAC01	I	CGACNNNNNNTAC/GTANNNNNNGTCG	AspRAC01IP
Aciduliprofundum boonei	II	CTCTTC/GAAGAG	AboTCORFCP
Acinetobacter baumannii	I	AAGANNNNNNNRTTA/TAAYNNNNNNNTCTT	AbaMSP416ORF17604P
Acinetobacter baumannii	I	CAYCNNNNRTRC/GYAYNNNNGRTG	Aba401IP
Acinetobacter baumannii	I	CCAYNNNNNNCTA/TAGNNNNNNRTGG	Aba858IP
Acinetobacter baumannii	I	CTACNNNNNGTR/YACNNNNNGTAG	Aba6200IP
Acinetobacter baumannii	I	GAYNNNNNNNTCYC/GRGANNNNNNNRTC	AbaB8300IP
Acinetobacter baumannii	I	GGANNNNNNTGAA/TTCANNNNNNTCC	AbaB8342ORF917AP,AbaB8342ORF917BP
Acinetobacter baumannii	II	ACTGGG/CCCAGT	AbaSORF13P
Acinetobacter baumannii	II	ATTGAG/CTCAAT	AbaKAB04ORF3940P,AbaKAB08ORF3901P
Acinetobacter baumannii	II	CCGG	Aba1917ORF2227P,Aba433ORF2925P,AbaB11911ORF196P,AbaSORF16P
Acinetobacter baumannii	II	CCWGG	Aba22204ORFCP,Aba4190ORFCP
Acinetobacter baumannii	II	CCWWGG	Aba307ORF209P
Acinetobacter baumannii	II	CTCGAG	AbaR2091ORF2984P
Acinetobacter baumannii	II	GGCC	Aba17ORF7600P
Acinetobacter baumannii	IIG	BTGATAG/CTATCAV	AbaCIII,AbaMSP416ORF4638P
Acinetobacter baumannii	IIG	CRRTAAG/CTTAYYG	AbaAYEORF69P
Acinetobacter baumannii	IIG	CTGAAG/CTTCAG	AbaST75ORFBP
Acinetobacter baumannii	III	CCTCG/CGAGG	AbaB8342ORF1253P
Acinetobacter baumannii	III	GAAAGC/GCTTTC	Aba4448ORF1714P,Aba4490ORF2997P,Aba5075ORFBP,Aba5674ORF2741P
Acinetobacter baumannii	IIM	C/G	Aba099ORF3397P,Aba12978ORF5310P,Aba17978ORF1185P,Aba60707ORF10915P,Aba7ORF18875P,Aba860ORF1075P,AbaAI,AbaAb59ORF1140P,AbaAb5ORF855P,AbaAb66ORF1135P,AbaAc16aORFAP,AbaBGI,AbaBRO97ORF18090P,AbaBU310ORF4215P,AbaDI,AbaHI,AbaMSP416ORF13183P,AbaR2090ORF262P,AbaSI,AbaTI,AbaUI,AbaZJORF3643P,Aban97ORF13415P
Acinetobacter baumannii	IIM	SSCGGR/YCCGSS	AbaUMB2I
Acinetobacter calcoaceticus	I	RGAANNNNNNNNRTGA/TCAYNNNNNNNNTTCY	Aca7364ORF2967P
Acinetobacter calcoaceticus	II	AACGTT	AclI
Acinetobacter calcoaceticus	II	ACCTGC/GCAGGT	Acc36I
Acinetobacter calcoaceticus	II	ACTAGT	AclNI
Acinetobacter calcoaceticus	II	AGTACT	Acc113I
Acinetobacter calcoaceticus	II	CCANNNNNTGG	AccB7I
Acinetobacter calcoaceticus	II	CCGCTC/GAGCGG	AccBSI
Acinetobacter calcoaceticus	II	CCGG	Aca1570ORFGP
Acinetobacter calcoaceticus	II	CCWGG	Acc38I,AcuII
Acinetobacter calcoaceticus	II	CGCG	AccII
Acinetobacter calcoaceticus	II	GATCC/GGATC	AclWI
Acinetobacter calcoaceticus	II	GGATCC	AccEBI
Acinetobacter calcoaceticus	II	GGYRCC	AccB1I
Acinetobacter calcoaceticus	II	GTCGAC	AcaGK1ORF17995P
Acinetobacter calcoaceticus	II	GTMKAC	AccI
Acinetobacter calcoaceticus	II	RGCGCY	AccB2I
Acinetobacter calcoaceticus	II	TCCGGA	AccIII
Acinetobacter calcoaceticus	II	TGCGCA	Acc16I
Acinetobacter calcoaceticus	II	YGGCCR	AcoI
Acinetobacter calcoaceticus	IIG	CRRTAAG/CTTAYYG	Aca1570ORFHP
Acinetobacter calcoaceticus	IIG	CTGAAG/CTTCAG	AcuI
Acinetobacter calcoaceticus	IIM	C/G	Aca7364ORF3558P
Acinetobacter haemolyticus	II	GGCC	AhaBGORF3491P
Acinetobacter johnsonii	II	CACGTC/GACGTG	AjiI
Acinetobacter johnsonii	II	CCWGG	AjnI
Acinetobacter johnsonii	II	CTGCAG	AjoI
Acinetobacter johnsonii	II	GATCC/GGATC	AjoXBB1ORF19225P
Acinetobacter junii	II	CCAANNNNNNNTTC/GAANNNNNNNTTGG	AjuI
Acinetobacter junii	II	CTKMAG	Acc65VIP
Acinetobacter junii	II	GGTACC	Acc65I
Acinetobacter junii	IIG	GACGCA/TGCGTC	Acc65V
Acinetobacter lactucae	III	CRACAG/CTGTYG	Ala02IP
Acinetobacter larvae	I	ACCNNNNNCTC/GAGNNNNNGGT	AspBRTC1IP
Acinetobacter larvae	I	GGANNNNNGTAA/TTACNNNNNTCC	AspBRTC1IIP
Acinetobacter larvae	II	GTCGAC	AspBRTC1ORF7355P
Acinetobacter lwoffii	II	CAGCTG	Alw145ORFIP
Acinetobacter lwoffii	II	CAGNNNCTG	AlwNI
Acinetobacter lwoffii	II	CAYNNNNNRTTTC/GAAAYNNNNNRTG	AlwFI
Acinetobacter lwoffii	II	CTCGAG	AlwFII
Acinetobacter lwoffii	II	GAGAC/GTCTC	Alw26I
Acinetobacter lwoffii	II	GATCC/GGATC	Alw145ORFHP,AlwI
Acinetobacter lwoffii	II	GCAGC/GCTGC	AlwXI
Acinetobacter lwoffii	II	GCANNNNNNTGC	AlfI
Acinetobacter lwoffii	II	GTGCAC	Alw44I
Acinetobacter lwoffii	II	GWGCWC	Alw21I
Acinetobacter lwoffii	IIG	GAACNNNNNNTCC/GGANNNNNNGTTC	AloI
Acinetobacter nosocomialis	I	CCANNNNNNNNTGG	Aba6411IP
Acinetobacter nosocomialis	II	GTCGAC	Aba6411ORF3575P
Acinetobacter nosocomialis	IIG	CRRTAAG/CTTAYYG	Aba6411II
Acinetobacter oleivorans	II	CTGCAG	AolPF1ORF10110P
Acinetobacter pittii	IIG	CRRTAAG/CTTAYYG	ApiD499ORFBP,ApiP1ORFFP,Asp24ORFDP
Acinetobacter pittii	III	CATCAG/CTGATG	Api2010IP
Acinetobacter pittii	IIM	C/G	AcaPI,Api338ORF228P
Acinetobacter sp. 1690	II	CCGG	AspCNORFCP
Acinetobacter sp. 1690	II	GCSGC	AspCNI
Acinetobacter sp. A47	II	CCWGG	AspA47ORFHP
Acinetobacter sp. DUT-2	I	CAAGNNNNNNNTAYG/CRTANNNNNNNCTTG	AspDUT2IP
Acinetobacter sp. DUT-2	IIG	GNGCAAC/GTTGCNC	AspDUT2V
Acinetobacter sp. DUT-2	III	CCTCG/CGAGG	AspDUT2IVP
Acinetobacter sp. MN12	IIG	CTGAAG/CTTCAG	AspMN12ORFAP
Acinetobacter sp. N54.MGS-139	II	GATCC/GGATC	Asp139ORFCP
Acinetobacter sp. NCu2D-2	III	CTGGA/TCCAG	Asp2D2IIP
Acinetobacter sp. NCu2D-2	IIM	C/G	Asp2D2ORF6645P
Acinetobacter towneri	II	CTGCAG	Ato52ORF13700P
Acinetobacter towneri	II	GAGAC/GTCTC	Ato52ORF14330P
Acinetobacter venetianus	III	GAAAGC/GCTTTC	AveF02ORF5805P
Actinobacillus minor	II	GGTGA/TCACC	Ami202ORF5020P
Actinobacillus pleuropneumoniae	II	CATCC/GGATG	Apl12ORF13560P,Apl4ORF9800P
Actinobacillus pleuropneumoniae	II	CCGG	Apl10ORF12530P,Apl1ORFEP,AplL20ORF1202P
Actinobacillus pleuropneumoniae	II	CTTAAG	AplS8ORFDP
Actinobacillus pleuropneumoniae	II	GTYRAC	Apl12ORF17660P,Apl1536ORF17500P,Apl24226ORF445P
Actinobacillus succinogenes	I	AAAYNNNNNNTGGC/GCCANNNNNNRTTT	Asu130IP
Actinobacillus suis	II	CCSGG	AsuC2I
Actinobacillus suis	II	CCTNAGG	AsuSAI
Actinobacillus suis	II	GATC	AsuMBI
Actinobacillus suis	II	GCTAGC	AsuNHI
Actinobacillus suis	II	GGTGA/TCACC	AsuHPI
Actinobacillus ureae	II	CCATC/GATGG	Aur25976ORF26P
Actinobacillus ureae	II	GGCC	Aur25976ORF950P
Actinobacillus ureae	II	GGTNACC	Aur25976ORF800P
Actinobacillus ureae	II	TTCGAA	Aur25976ORF673P
Actinobacteria bacterium IMCC26256	II	ACTGG/CCAGT	Aba26256ORF11103P
Actinobacteria bacterium OK006	IIG	CGCAGCG/CGCTGCG	AbaOK006ORF6817P
Actinobacteria bacterium OK074	II	GCCGGC	AbaOK074ORF6431P
Actinomadura madurae	II	CTTAAG	Ama290ORFAP
Actinomadura madurae	II	TCGCGA	AmaSI
Actinomyces massiliensis	II	GTCGAC	Ama292ORFAP,Ama292ORFBP
Actinomyces meyeri	II	RGATCY	Ame712ORF8055P
Actinomyces odontolyticus	II	CTCGAG	Aod17982ORF260P
Actinomyces oris	I	CCANNNNNNRTTC/GAAYNNNNNNTGG	AorT14IP
Actinomyces oris	II	GCSGC	AorT14ORF5635P
Actinomyces oris	II	GTCGAC	AorK20ORFGP,AorT14IIIP
Actinomyces radicidentis	I	CAGNNNNNCTCG/CGAGNNNNNCTG	Ara36733IP
Actinomyces radicidentis	I	CATCNNNNNNCTC/GAGNNNNNNGATG	Ara36733IIP
Actinomyces sp. Marseille-P2985	II	GGWCC	Asp2985ORFAP
Actinomyces sp. oral taxon 178	II	CTCGAG	Asp338ORF2438P
Actinomyces sp. oral taxon 178	II	GATC	Asp338ORF1694P
Actinomyces sp. oral taxon 180	II	CTCGAG	Asp180ORF1981P
Actinomyces sp. oral taxon 180	II	GCCGGC	Asp180ORF830P
Actinomyces sp. oral taxon 180	II	TGATCA	Asp180ORF1846P
Actinomyces sp. oral taxon 848	II	GTCGAC	Asp332ORF691P
Actinomyces sp. pika_114	II	CTCGAG	Asp114IP
Actinomyces sp. pika_114	IIG	AGCABCC/GGVTGCT	Asp114II
Actinomyces timonensis	II	CGGWCCG	Asp942ORFHP
Actinomyces urogenitalis	II	CTYRAG	Aur15434ORF2191P
Actinoplanes missouriensis	II	GGCGCC	Ami431ORFAP
Actinoplanes sp. N902-109	II	ACGCGT	Asp109ORF750P
Actinoplanes sp. N902-109	II	GAGCTC	Asp109ORF210P
Actinoplanes sp. N902-109	II	GCCGGC	Asp109ORF8016P
Actinoplanes sp. N902-109	II	GCSGC	Asp109ORF2593P
Actinoplanes sp. TFC3	II	GCCGGC	AspTFC3ORFCP
Actinoplanes teichomyceticus	II	CCATGG	AteI
Actinosynnema mirum	I	CAGNNNNNNNTCGA/TCGANNNNNNNCTG	AmiIP
Actinosynnema pretiosum	II	GCCGGC	AprI
Actinotignum schaalii	II	CGATCG	Asc27420ORF4765P
Adlercreutzia equolifaciens	II	GGWCC	Aeq19450ORF2084P
Aequorivita sublithincola	I	CCANNNNNNTTC/GAANNNNNNTGG	Asu14238IIIP
Aequorivita sublithincola	I	GCCNNNNNNTCC/GGANNNNNNGGC	Asu14238II
Aequorivita sublithincola	II	CATG	Asu14238IP
Aequorivita sublithincola	IIG	CGTRAC/GTYACG	Asu14238IV
Aeribacillus pallidus	II	AGTACT	Bpa34I
Aeribacillus pallidus	II	CTNAG	Bpa36II
Aeribacillus pallidus	II	GGCC	Apa3372ORFBP,Bpa36I
Aerococcus sanguinicola	III	ATGCG/CGCAT	Asa43001IP
Aerococcus urinae	II	GCNGC	Aur36881ORF8195P
Aerococcus urinaeequi	I	CCAYNNNNRTC/GAYNNNNRTGG	Aur28094IP
Aerococcus urinaeequi	II	GATC	Aur56713ORF9095P
Aerococcus urinaeequi	II	GCNGC	Aur28094ORF3630P
Aerococcus urinaehominis	II	GATC	Aur38BORF8485P
Aerococcus urinaehominis	II	GTCGAC	Aur38BORF7925P
Aeromonas caviae	II	ATCGAT	Apu16I
Aeromonas caviae	II	CACGTG	AcvI
Aeromonas caviae	IIG	GCYYGAC/GTCRRGC	Aca306ORF10370P
Aeromonas dhakensis	II	CCCGGG	AdhF2S21ORFAP
Aeromonas dhakensis	II	TTCGAA	AdhF2S21ORF5670P
Aeromonas hydrophila	II	AGGCCT	AehII
Aeromonas hydrophila	II	CAGCTG	AhyA8ORFGP
Aeromonas hydrophila	II	CCCGGG	AhyI
Aeromonas hydrophila	II	CCWGG	Ahy187ORFCP
Aeromonas hydrophila	II	CTCGAG	AehI,AerAI,Ahy10ORFBP,Ahy9708ORFAP,AhyAI
Aeromonas hydrophila	II	GACNNNNNGTC	AhdI
Aeromonas hydrophila	IIG	CTCKTTR/YAAMGAG	AhyYL17I
Aeromonas hydrophila	IIG	GCYYGAC/GTCRRGC	AhyAH1ORF5730P,AhyRBAHI
Aeromonas media	II	GGTACC	AmeARB13ORFEP,AmeARB20ORFFP
Aeromonas sp. 159	II	CACNNNGTG	Asp159ORFDP
Aeromonas sp. EERV15	II	CAGCTG	AspV15ORFDP
Aeromonas veronii	I	CTAYNNNNNNNTAC/GTANNNNNNNRTAG	AveCB51IP
Aeromonas veronii	II	CCWGG	Ave426ORF12575P,AveARB3ORFCP,AveCB51ORF20495P,AveHm21ORF13630P
Aeromonas veronii	II	CTGCAG	AveCB51IIP
Aeromonas veronii	II	GGTNACC	Ave426ORF5560P
Aeropyrum pernix	II	GCWGC	ApeKI
Afipia sp. GAS231	II	CCWGG	Asp231ORF4638P
Afipia sp. GAS231	II	CGATCG	Asp231ORF7059P
Afipia sp. GAS231	IIM	GATC	Asp231ORF5148P
Aggregatibacter actinomycetemcomitans	II	CCGG	Aac1083ORF1885P,AacAA1ORF2169P
Aggregatibacter actinomycetemcomitans	II	GATATC	AacAA1ORF2951P
Aggregatibacter aphrophilus	I	CGANNNNNNNRTAG/CTAYNNNNNNNTCG	Aap10433IP
Aggregatibacter aphrophilus	II	CCGG	Aap10433IIIP,Aap33389ORF1159P,HapII
Agrobacterium albertimagni	II	GCCGGC	Aal15ORF11436P
Agrobacterium rhizogenes	II	CCWGG	Arh2659ORF8370P
Agrobacterium rhizogenes	II	GATC	Arh15834ORF19425P
Agrobacterium sp. R89-1	II	GCCGGC	AspR891ORF14735P
Agrobacterium sp. R89-1	IIM	GATC	AspR891ORF5040P
Agrobacterium sp. RAC06	I	CACNNNNNNGTCY/RGACNNNNNNGTG	AspRAC06IP
Agrobacterium tumefaciens	II	CCWGG	Atu1I,Atu4213ORF2839P,AtuAch5ORF27260P,AtuBI,AtuII
Agrobacterium tumefaciens	II	CTGCAG	AtuF2ORF100118P
Agrobacterium tumefaciens	II	GCTAGC	AtuP4ORFDP
Agrobacterium tumefaciens	II	GGATCC	Atu1II
Agrobacterium tumefaciens	II	TGATCA	AtuSI
Agrococcus lahaulensis	II	GGWCC	Ala17612ORFEP
Agrococcus lahaulensis	IIM	GCWGC	Ala17612I
Agrococcus pavilionensis	II	GCSGC	ApaRW1ORFBP
Agrococcus sp. 25	II	TTSAA	AgsI
Akkermansia glycaniphila	II	CTGCAG	AglApytTORF2233P
Akkermansia muciniphila	I	AACNNNNNNTAC/GTANNNNNNGTT	AmuIP
Akkermansia muciniphila	II	RAATTY	AmuORF61P
Akkermansia muciniphila	IIM	GATC	AmuORF1564P
Alcaligenes faecalis	II	AGCGCT	AfeI
Alcaligenes faecalis	II	CCGCGG	Afa8687ORF6560P
Alcaligenes faecalis	II	GCCGGC	Afa89ORFEP
Alcaligenes faecalis	II	GTCGAC	AfaZD02ORF7600P
Alcaligenes faecalis	III	CCTCC/GGAGG	Afa017ORF9200P
Alcaligenes sp. EGD-AK7	II	GTCGAC	AspAK7ORF3880P
Alcaligenes sp. HPC1271	II	GTCGAC	Asp1271ORF2485P
Alcanivorax borkumensis	II	AGGCCT	AboORF2079P
Alcanivorax hongdengensis	II	CCWGG	AhoA113ORF3474P
Alcanivorax nanhaiticus	II	CCWGG	Asp19m6ORF1552P
Alcanivorax sp. DG881	II	CCWGG	AspDG881ORFDP
Alcanivorax sp. KX64203	II	CTGCAG	Asp64203ORF9420P
Algibacter alginicilyticus	II	CCGG	AspHZ22ORF1215P
Algibacter alginicilyticus	II	GATC	AspHZ22ORF1845P
Algibacter lectus	II	TTCGAA	AleSS8ORF2019P
Algoriphagus marincola	IIG	CTGAAG/CTTCAG	AmaHL49ORFIP
Alicycliphilus denitrificans	II	TGATCA	AdeBCORF1590P,AdeBCORF3603P
Alicycliphilus sp. B1	II	CTCGAG	AspB1ORF6684P
Alicyclobacillus acidocaldarius	II	CCGCGG	Aac446ORF1132P,Bac465I,BacI
Alicyclobacillus acidocaldarius	II	CTCGAG	AacLAA1ORF2968P
Alicyclobacillus acidoterrestris	II	GATC	Aac49025ORF12965P
Alicyclobacillus macrosporangiidus	II	CGGCCG	Ama55IP
Aliihoeflea sp. 2WW	II	CCGCGG	Asp2WWORFEP
Aliivibrio fischeri	II	CTTAAG	VfiI
Alishewanella aestuarii	II	GGCGCC	AaeB11ORF430P
Alishewanella aestuarii	II	TCCGGA	AaeB11ORF22270P
Alishewanella jeotgali	II	GCCGGC	AjeMS1ORF12179P
Alishewanella sp. HH-ZS	II	CCCGGG	AaeZSORF12730P
Alistipes obesi	II	GRGCYC	Aob25724ORFFP
Alistipes putredinis	II	CCGG	Apu17216ORF1463P
Alistipes shahii	II	CTAG	AshWALORF26520P
Alistipes sp. CHKCI003	II	CCWGG	AspCHKC3ORF272P
Alistipes sp. CHKCI003	II	GTSAC	AspCHKC3ORF2471P
Alistipes sp. HGB5	II	CCWGG	AspHGB5ORF103P
Alistipes sp. HGB5	II	CYCGRG	AspHGB5ORF2798P
Alistipes sp. N15.MGS-157	II	GATC	Asp157ORFCP
Aliterella atlantica	II	GGCC	Ccy595ORF19510P
Aliterella atlantica	II	GGYRCC	Ccy595ORF18355P
Aliterella atlantica	II	TTCGAA	Ccy595ORF16280P
Alkalibacillus haloalkaliphilus	II	GATC	R1.AhaC5ORFAP,R2.AhaC5ORFAP
Alkaliphilus oremlandii	II	GGCC	AorOORF1855P,CspOORF2127P
Alloactinosynnema sp. L-07	II	CTCGAG	AspL07ORFBP
Allochromatium vinosum	II	CCTNAGG	Avi180ORF1614P,CvnI
Allochromatium vinosum	II	GTCGAC	Avi180ORF1461P
Allokutzneria albata	IIM	CCDS/SHGG	Aal44149ORF950P
Alloprevotella tannerae	II	GDGCHC	Pta51259ORF2669P
Alloscardovia omnicolens	II	GGNCC	Aom7705AORF194P
Altererythrobacter atlanticus	II	CCWGG	AatDY36ORF2705P
Altererythrobacter dongtanensis	II	CCWGG	Ado22672ORF134P
Altererythrobacter dongtanensis	II	GCCGGC	Ado22672ORF2848P
Alteromonadaceae bacterium Bs12	II	CCWGG	AbaBs12IP
Alteromonas addita	II	GAGACC/GGTCTC	AadSW13ORF4345P
Alteromonas macleodii	II	CYCGRG	Ama87I
Alteromonas mediterranea	II	GTCGAC	AmeCP48ORF1370P
Alteromonas naphthalenivorans	II	GGCGCC	AnaSN2ORF21550P
Alteromonas stellipolaris	I	GATGNNNNNNTTAA/TTAANNNNNNCATC	Ast42IP
Altibacter lentus	II	TCTAGA	Ale2010ORFCP
Aminiphilus circumscriptus	II	AGGCCT	Aci16581ORFDP
Aminobacterium colombiense	I	ACANNNNNNTGC/GCANNNNNNTGT	Aco12261IP
Aminobacterium colombiense	IIG	CCRGAG/CTCYGG	Aco12261II
Aminomonas paucivorans	I	CAGNNNNNCTCG/CGAGNNNNNCTG	Apa12260IIP
Aminomonas paucivorans	I	GCCNNNNNCTCC/GGAGNNNNNGGC	Apa12260IP
Amphibacillus xylanus	II	CCGG	Axy15112ORF14060P
Amphibacillus xylanus	II	GATC	Axy15112ORF19120P
Amycolatopsis lurida	II	CCGCGG	Alu2430ORFBP,Alu2430ORFCP
Amycolatopsis orientalis	II	CCGCGG	Aor10007ORF306P,Aor66ORF40295P,Aor66ORFDP
Amycolatopsis orientalis	II	GCCGGC	Aor9412ORFAP,R1.Aor9412ORFEP,R2.Aor9412ORFEP
Amycolatopsis orientalis	IIM	CC/GG	Aor9412ORFBP
Amycolatopsis sp. MJM2582	II	GCCGGC	R1.Asp2582ORF4705P,R2.Asp2582ORF4705P
Anabaena catenula	II	GGATCC	AcaII
Anabaena catenula	II	GGCC	AcaIV
Anabaena catenula	II	TGCGCA	AcaIII
Anabaena catenula	II	TTCGAA	AcaI
Anabaena cylindrica	II	ATGCAT	Acy7122ORF3878P
Anabaena cylindrica	II	GCTNAGC	Acy7122ORF2831P
Anabaena cylindrica	II	GGATCC	Acy7122ORF4944P
Anabaena cylindrica	II	GGWCC	Acy7122ORF930P
Anabaena cylindrica	II	GRCGYC	Acy7122ORF949P,AcyI
Anabaena cylindrica	II	TTCGAA	Acy7122ORF3294P
Anabaena oscillarioides	II	CCGCGG	AosIII
Anabaena oscillarioides	II	GRCGYC	AosII
Anabaena oscillarioides	II	TGCGCA	AosI
Anabaena sp. 123	II	ATCGAT	Asp123I
Anabaena sp. 37	II	ATCGAT	Asp37I
Anabaena sp. 4-3	II	ACNNNNNCTCC/GGAGNNNNNGT	Asp43ORFPP
Anabaena sp. 4-3	II	CGATCG	Asp43ORFGP
Anabaena sp. 4-3	II	CMGCKG	Asp43ORFLP
Anabaena sp. 4-3	II	GATC	Asp43ORFCP
Anabaena sp. 4-3	II	GGWCC	Asp43ORFKP
Anabaena sp. 4-3	II	GRCGYC	Asp43ORFJP
Anabaena sp. 90	II	ACRYGT	Asp90I,Asp90ORF10936P
Anabaena sp. 90	II	ATGCAT	Asp90ORF20218P
Anabaena sp. 90	II	CAGCTG	Asp90ORF11009P
Anabaena sp. 90	II	CAGNNNCTG	Asp90ORF10676P
Anabaena sp. 90	II	CCTNAGG	Asp90ORF13581P
Anabaena sp. 90	II	GAATTC	Asp90ORF11059P
Anabaena sp. 90	II	GTCGAC	Asp90ORF20065P
Anabaena sp. 90	II	GTMKAC	Asp90ORF11774P
Anabaena sp. 90	IIG	CTCCAG/CTGGAG	Asp90ORF12690P
Anabaena sp. CA = ATCC 33047	II	CGATCG	Asp33047ORFGP
Anabaena sp. CA = ATCC 33047	II	CMGCKG	Asp33047ORFJP
Anabaena sp. CA = ATCC 33047	II	GATC	Asp33047ORFFP
Anabaena sp. CA = ATCC 33047	II	GRCGYC	Asp33047ORFCP
Anabaena sp. CA = ATCC 33047	II	RGCGCY	Asp33047ORFKP
Anabaena sp. PCC 7108	II	AGATCT	Asp7108ORFDP
Anabaena sp. PCC 7108	II	CCGCGG	Asp7108ORFMP
Anabaena sp. PCC 7108	II	CGATCG	Asp7108ORFQP
Anabaena sp. PCC 7108	II	GDGCHC	Asp7108ORFKP
Anabaena sp. PCC 7108	II	GGCC	Asp7108ORFFP
Anabaena sp. PCC 7108	II	GGWCC	Asp7108ORFHP
Anabaena sp. PCC 7108	II	GRCGYC	Asp7108ORFJP
Anabaena sp. PCC 7108	II	TTCGAA	Asp7108ORFBP
Anabaena sp. WA102	II	AGTACT	AspWA102ORF11190P
Anabaena sp. WA102	II	ATGCAT	AspWA102ORF22090P
Anabaena sp. WA102	II	GATC	AspWA102ORF7560P
Anabaena sp. WA102	II	GGWCC	AspWA102ORF25305P
Anabaena sp. WA102	II	GTCGAC	AspWA102ORF10505P
Anabaena sp. WA102	II	RCATGY	AspWA102ORF11765P
Anabaena sp. WA102	IIG	CTCCAG/CTGGAG	AspWA102ORF10250P
Anabaena subcylindrica	II	GGNCC	AsuI
Anabaena subcylindrica	II	GRCGYC	AsuIII
Anabaena subcylindrica	II	TTCGAA	AsuII
Anabaena variabilis	II	CCTAGG	AvaBORF4359P,AvrII
Anabaena variabilis	II	CYCGRG	AvaBORF3181P,AvrI
Anabaena variabilis	II	TGCGCA	AviII
Anabaena variabilis	II	TTCGAA	AviI
Anabaena variabilis	II	YGGCCR	Ava458I
Anabaenopsis circularis	II	CYCGRG	AcrI
Anabaenopsis circularis	II	GGTNACC	AcrII
Anaerococcus hydrogenalis	II	GATC	Ahy25ORF1538P
Anaerococcus lactolyticus	II	CCGC/GCGG	Ala51172ORF1334P
Anaerococcus lactolyticus	II	GATC	Ala51172ORF1154P
Anaerococcus tetradius	II	CCGG	Ate8151ORF670P
Anaerococcus tetradius	IIG	CTYCCC/GGGRAG	AteTI
Anaerococcus vaginalis	II	CCWGG	Ava51170ORF1211P
Anaerococcus vaginalis	II	GCTAGC	AvaPH9ORFBP
Anaerococcus vaginalis	II	GGCC	Ava51170ORF1213P
Anaerococcus vaginalis	IIG	ACTGC/GCAGT	AvaPH9ORFEP
Anaerofustis stercorihominis	II	CCGG	Ast17244ORF884P
Anaerolinea thermolimosa	II	CAGCTG	AthIMO1ORFKP
Anaerolinea thermolimosa	II	RGATCY	AthIMO1ORFNP
Anaerolinea thermophila	II	CAGCTG	AthUNI1ORF30P
Anaerolinea thermophila	II	CCSGG	AthUNI1ORF1290P
Anaerolinea thermophila	II	CTNAG	AthUNI1ORF4840P
Anaerolinea thermophila	II	GCCGGC	AthUNI1ORF28870P
Anaerolinea thermophila	II	GGCC	AthUNI1ORF430P
Anaerolinea thermophila	IIM	GATC	AthUNI1ORF7640P
Anaerolineaceae bacterium oral taxon 439	II	CTCGAG	Aba439ORF2690P
Anaerophaga thermohalophila	II	CAGCTG	Ath12881ORFDP
Anaerophaga thermohalophila	II	GATC	Ath12881ORFFP
Anaerophaga thermohalophila	II	RGATCY	Ath12881ORFGP
Anaerostipes hadrus	II	CTGCAG	AhaPEL85ORFIP,AhaPEL85ORFLP
Anaerostipes hadrus	II	GCNGC	AhaPEL85ORFDP
Anaerostipes sp. 3_2_56FAA	II	GRCGYC	AspFAAORF3152P
Anaerotruncus colihominis	II	GATCC/GGATC	Aco17241ORF4136P
Aneurinibacillus aneurinilyticus	II	ATCGAT	BanIII
Aneurinibacillus aneurinilyticus	II	GGYRCC	BanI
Aneurinibacillus aneurinilyticus	II	GRGCYC	BanII
Aneurinibacillus migulanus	II	GATC	Ami9999ORF30165P,AmiE1ORF2620P
Aneurinibacillus migulanus	II	GCWGC	Ami7096ORF22610P,Ami9999ORF6450P
Aneurinibacillus migulanus	II	GRGCYC	AmiE1ORF680P,AmiNORF2380P
Aneurinibacillus sp. XH2	II	TTCGAA	AspXH2ORF15685P
Aneurinibacillus tyrosinisolvens	II	GATC	AtyLL002ORFGP
Anoxybacillus amylolyticus	II	CCWGG	Aam15939ORF2455P
Anoxybacillus flavithermus	II	ATCGAT	AflWKORF2238P
Anoxybacillus flavithermus	II	CCNNNNNNNGG	AfiI,BflI
Anoxybacillus flavithermus	II	GATC	AflWKORF1191P
Anoxybacillus flavithermus	II	GGCC	Afl16ORF373P
Anoxybacillus gonensis	II	ACTGG/CCAGT	AgoG2IP
Anoxybacillus kamchatkensis	II	ACTGG/CCAGT	AkaG10ORFAP
Anoxybacillus sp. BCO1	II	GCWGC	AspBCO1ORF1804P
Anoxybacillus suryakundensis	II	GCNGC	Asu27374ORFAP
Anoxybacillus voinovskiensis	II	RCATGY	AvoI
Anthococcus sp. DF1	II	GCNGC	AspDF1ORF6405P
Aphanizomenon flos-aquae	II	ACRYGT	Afl2012ORF10620P
Aphanizomenon flos-aquae	II	AGTACT	Afl2012ORF15245P
Aphanizomenon flos-aquae	II	ATCGAT	Afl81ORFF1P
Aphanizomenon flos-aquae	II	ATGCAT	Afl81ORFI1P
Aphanizomenon flos-aquae	II	CAGCTG	Afl2012ORF21550P,Afl81ORFFP
Aphanizomenon flos-aquae	II	CAGNNNCTG	Afl2012ORF6755P
Aphanizomenon flos-aquae	II	CCRYGG	Afl2012ORF3700P
Aphanizomenon flos-aquae	II	CYCGRG	Afl2012ORF7415P
Aphanizomenon flos-aquae	II	GATC	Afl81ORFUP
Aphanizomenon flos-aquae	II	GCGCGC	Afl2012ORF16135P
Aphanizomenon flos-aquae	II	GCTAGC	Afl81ORFIP
Aphanizomenon flos-aquae	II	GGATCC	Afl81ORFDP
Aphanizomenon flos-aquae	II	GGWCC	Afl2012ORF8205P,Afl81ORFWP
Aphanizomenon flos-aquae	II	GGYRCC	Afl2012ORF4900P
Aphanizomenon flos-aquae	II	GRCGYC	Afl81ORFKP
Aphanizomenon flos-aquae	II	GTCGAC	Afl2012ORF13375P
Aphanizomenon flos-aquae	II	GTMKAC	Afl2012ORF17475P
Aphanizomenon flos-aquae	II	TCCGGA	Afl2012ORF18775P
Aphanizomenon flos-aquae	II	TCGCGA	Afl2012ORF10890P
Aphanizomenon flos-aquae	II	TGCGCA	Afl2012ORF7940P,Afl81ORFQP,ApcTR183I
Aphanizomenon flos-aquae	IIG	CTCCAG/CTGGAG	Afl2012ORF7240P,Afl81ORFJP
Aphanocapsa montana	II	GGCC	AmoBDHKMORF3685P
Aphanothece halophytica	II	CCSGG	AhaI
Aphanothece halophytica	II	GRCGYC	AhaII
Aphanothece halophytica	II	TTTAAA	AhaIII
Aquamicrobium defluvii	II	CCWGG	AdeW13Z1ORF1540P
Aquamicrobium sp. SK-2	III	CACAG/CTGTG	AspSK2ORFCP
Aquaspirillum serpens	II	ATTAAT	AseI
Aquaspirillum serpens	II	CCSGG	AseII
Aquimarina agarivorans	II	CCCGC/GCGGG	FbaHQM9ORFGP
Aquimarina agarivorans	II	TTCGAA	FbaHQM9ORFBP
Aquimarina megaterium	II	GCSGC	AspEL33ORFAP
Arachidicoccus sp. BS20	I	CTAYNNNNNNNTCNNC/GNNGANNNNNNNRTAG	AspBS20IP
Arachidicoccus sp. BS20	II	CAGCTG	AspBS20ORF9790P
Arachidicoccus sp. BS20	II	CCATC/GATGG	AspBS20ORF14785P
Arachidicoccus sp. BS20	II	CCGG	AspBS20ORF9875P
Arachidicoccus sp. BS20	II	GATC	AspBS20ORF8325P
Arachidicoccus sp. BS20	II	GGCC	AspBS20ORF15210P
Arachidicoccus sp. BS20	II	GTSAC	AspBS20ORF14730P
Arachidicoccus sp. BS20	IIG	CTGAAG/CTTCAG	AspBS20ORF10535P
Arcanobacterium phocae	II	CCTTC/GAAGG	Aph10002ORF251P
Archaeoglobus veneficus	II	CTAG	AveSPN6ORF1129P,AveSPN6ORF237P
Archangium violaceum	II	CCGCGG	R1.Cvi76ORF31710P,R2.Cvi76ORF31710P
Archangium violaceum	II	GCWGC	Cvi76ORFBP
Arcobacter butzleri	II	CCGG	Abu7h1hORF1338P
Arcobacter butzleri	II	CCNGG	Abu4018ORF1481P,AbuORF2120P
Arcobacter butzleri	IIM	GATC	Abu7h1hORF411P
Arcobacter lanthieri	II	GCNNGC	Ast1581ORFAP
Arcobacter nitrofigilis	II	GATC	Ani7299ORF2986P
Arcobacter sp. L	II	GAATTC	AspLJORF1426P
Arcticibacter svalbardensis	II	CAGCTG	AsvMN127ORF549P
Arcticibacter svalbardensis	II	CCWGG	AsvMN127ORF3829P
Arenitalea lutea	II	GATC	Fba7ORFCP
Arsenicicoccus sp. oral taxon 190	I	CATNNNNNNCTCC/GGAGNNNNNNATG	Asp190IP
Arthrobacter citreus	II	CCGC/GCGG	AciI
Arthrobacter citreus	II	RAATTY	AcsI
Arthrobacter enclensis	II	CCWGG	Aen5488ORF12690P
Arthrobacter globiformis	II	CCWGG	AglI
Arthrobacter sp. 31Y	I	CGACNNNNNNTCA/TGANNNNNNGTCG	Asp31YIP
Arthrobacter sp. A2	II	CCTAGG	AspA2I
Arthrobacter sp. AK-YN10	II	CCWGG	AspYN10ORF18675P
Arthrobacter sp. AK-YN10	II	GGCGCC	AspYN10ORF20945P
Arthrobacter sp. AK-YN10	II	GTCGAC	AspYN10ORF20920P
Arthrobacter sp. ERGS1:01	II	GCCGGC	AspS101ORF18095P
Arthrobacter sp. Edens01	II	ACGCGT	AspE01ORF6600P
Arthrobacter sp. Hiyo8	II	CCANNNNNTGG	AspH8ORF59180P
Arthrobacter sp. IHBB 11108	II	CGTACG	Asp11108ORF15580P
Arthrobacter sp. J3.40	II	CCWGG	AspJ340ORFBP
Arthrobacter sp. LS16	II	CGATCG	AspLS16ORF15690P
Arthrobacter sp. LS16	II	CTYRAG	AspLS16ORF2575P
Arthrobacter sp. NEB 688	II	GGCGCGCC	AscI
Arthrobacter sp. PAMC 25486	II	CTYRAG	Asp25486ORF3383P
Arthrobacter sp. PAO19	II	CTYRAG	AspPAO19ORFBP
Arthrobacter sp. S	II	GCGATCGC	AsiSI
Arthrobacter sp. TB 23	IIM	GCWGC	AspTB23I
Arthrobacter sp. U41	I	GGCANNNNNNTGA/TCANNNNNNTGCC	AspU41IIIP
Arthrobacter sp. U41	II	CCWGG	AspU41IIP
Arthrobacter sp. W1	II	CTCGAG	AspW1ORFAP
Arthrobacter sp. YC-RL1	II	CTYRAG	AspYCRL1ORF15365P,AspYCRL1ORF3530P
Arthrobacter sp. ZXY-2	II	CCCGGG	AspZXY2ORF4976P
Arthrospira maxima	II	ATGCAT	AmaCSORF1773P,AmaFACHORFBP
Arthrospira maxima	II	CAGCTG	AmaCSORF5521P,SmaAIV
Arthrospira maxima	II	CGATCG	AmaCSORF3349P,SmaAIII
Arthrospira maxima	II	CGTACG	AmaCSORF5682P,SmaAI
Arthrospira maxima	II	CYCGRG	AmaCSORF4895P
Arthrospira maxima	II	GACNNNGTC	AmaCSORF1395P,SmaAII
Arthrospira maxima	II	GCTAGC	AmaCSORF2243P
Arthrospira maxima	II	GGTNACC	AmaCSORF2078P
Arthrospira maxima	II	GGYRCC	AmaCSORF4996P
Arthrospira maxima	II	GRCGYC	AmaCSORF5018P
Arthrospira maxima	II	RCATGY	AmaFACHORFAP
Arthrospira maxima	II	TACGTA	AmaCSORFAP
Arthrospira maxima	IIG	GCTCCA/TGGAGC	AmaCSI,AmaCSORF2214P
Arthrospira platensis	II	AAGCTT	SpaPIV
Arthrospira platensis	II	ACCGGT	AplORF2600P,AplPORF23675P,AplYZORF25135P,SplZORFHP
Arthrospira platensis	II	ATGCAT	AplC1ORF101350P,AplORF1180P,AplPORF25755P,AplYZORF27970P,SplZORFRP
Arthrospira platensis	II	CAGCTG	AplC1ORF271110P,SpaPIII,SplAIV
Arthrospira platensis	II	CATATG	AplC1ORF260660P
Arthrospira platensis	II	CCGCGG	AplORF5830P,AplPORF27965P,AplYZORF2560P
Arthrospira platensis	II	CGATCG	SpaPII,SplAIII
Arthrospira platensis	II	CGTACG	AplC1ORF50840P,AplORF8920P,AplPORF10790P,AplYZORF3865P,SplAI,SplI,SplZORFDP
Arthrospira platensis	II	CTCCAG/CTGGAG	AplPORFDP
Arthrospira platensis	II	CTGCAG	AplI,AplPORF20615P,AplYZORF18910P,SplZORFOP
Arthrospira platensis	II	CYCGRG	AplC1ORF205180P,AplORF7920P,AplPORF22905P
Arthrospira platensis	II	GACNNNGTC	AplC1ORF370170P,AplORF580P,AplPORF16570P,AplYZORF22250P,SpaPI,SplAII,SplII
Arthrospira platensis	II	GCTAGC	AplC1ORF80070P
Arthrospira platensis	II	GCTNAGC	AplORF4030P,AplPORF12930P,AplYZORF18635P,SplZORFGP
Arthrospira platensis	II	GGCC	SplIII
Arthrospira platensis	II	GGTNACC	AplC1ORF550980P,AplORF1110P,AplPORF10170P,AplYZORFBP
Arthrospira platensis	II	GGYRCC	AplC1ORF411890P,AplORF2960P,AplPORF11810P,AplYZORF15520P
Arthrospira platensis	II	GRCGYC	AplC1ORF200600P,AplORF3540P,AplPORF11510P,AplYZORF1455P,SplZORFNP
Arthrospira platensis	II	RCATGY	AplC1ORF206650P,AplORF1710P,AplPORF29535P,AplYZORF19815P,SplZORFPP
Arthrospira platensis	II	TACGTA	AplC1ORFAP,AplORF200P,AplPORF7470P,AplYZORF4140P
Arthrospira platensis	II	TTCGAA	AplC1ORF102600P,AplORF2440P,AplPORF18860P,AplYZORF28525P
Arthrospira platensis	IIG	TTCGAA	AplC1ORF61590P
Arthrospira sp. PCC 8005	II	ATGCAT	Asp8005ORF10381P
Arthrospira sp. PCC 8005	II	CAGCTG	Asp8005ORF50002P,Asp8005ORF50011P
Arthrospira sp. PCC 8005	II	CGTACG	Asp8005ORF11170P
Arthrospira sp. PCC 8005	II	CYCGRG	Asp8005ORF60570P
Arthrospira sp. PCC 8005	II	GCTAGC	Asp8005ORF10855P
Arthrospira sp. PCC 8005	II	GGTNACC	Asp8005ORF30008P
Arthrospira sp. PCC 8005	II	GGWCC	Asp8005ORF30353P
Arthrospira sp. PCC 8005	II	GGYRCC	Asp8005ORF40640P
Arthrospira sp. PCC 8005	II	GRCGYC	Asp8005ORF60966P
Arthrospira sp. PCC 8005	II	RCATGY	Asp8005ORF60118P
Arthrospira sp. PCC 8005	II	TACGTA	Asp8005ORFK1P
Arthrospira sp. PCC 8005	II	TTCGAA	Asp8005ORF10253P
Asinibacterium sp. OR53	I	CCAYNNNNNNNRTTTY/RAAAYNNNNNNNRTGG	Ssp53IP
Asticcacaulis excentricus	II	CCWGG	AexORF1482P
Atopobium vaginae	II	TTCGAA	Ava7778AORF1041P
Avibacterium paragallinarum	II	CATG	Apa221ORFSP,Apa4211ORFAP
Avibacterium paragallinarum	II	CCNGG	Apa221ORFKP,Apa4211ORF390P
Avibacterium paragallinarum	II	GACGC/GCGTC	HgaI
Avibacterium paragallinarum	II	GCGC	Apa221ORFTP,Apa4211ORF770P
Avibacterium paragallinarum	III	BA/TV	Apa4211ORF140P
Azoarcus sp. BH72	II	RGGWCCY	AspBHII
Azoarcus sp. BH72	IIM	SNGSR/YSCNS	AspBHI
Azospirillum brasilense	II	CTCGAG	AbrI
Azospirillum brasilense	II	TGATCA	AbaI
Azospirillum lipoferum	II	GGCCGGCC	AspB510ORF14690P
Azospirillum lipoferum	II	GTCGAC	Ali4BORF10441P
Azotobacter beijerinckii	II	CCTCAGC/GCTGAGG	AbeI
Bacillus aerophilus	II	GCSGC	BaeC772ORFBP
Bacillus aerophilus	II	GCWGC	BaeC772ORFCP
Bacillus aestuarii	II	GKGCMC	BaeGI
Bacillus akibai	II	GCWGC	Bak9157ORF3647P
Bacillus alcalophilus	II	GGNCC	Bac36I,Bal228I,R1.Bal1934ORF214375P,R2.Bal1934ORF214375P
Bacillus altitudinis	II	ACGGG/CCCGT	Bal380ORF12195P
Bacillus altitudinis	II	CGCG	Bal380ORF19490P
Bacillus altitudinis	IIG	CTCCAG/CTGGAG	BalB388ORF17905P
Bacillus alveayuensis	II	GATC	Bal51ORFAP
Bacillus amyloliquefaciens	II	CCWGG	Bam6639ORF10345P,BamXK41ORF1305P
Bacillus amyloliquefaciens	II	GCSGC	BcoB425ORF3138P
Bacillus amyloliquefaciens	II	GCWGC	Bam112ORF19415P,Bam2303ORF7665P,BamB15ORF18445P,BamCMW1ORFAP,BamH57ORFAP,BamKHG19ORF3375P,BamRD77ORF3565P,BamWS8IP
Bacillus amyloliquefaciens	II	GGATCC	BamFI,BamHI,BamKI,BamLL3ORF3413P,BamNI,BamTA208IP,BamXH7ORF3402P,BcoB425ORF3796P
Bacillus amyloliquefaciens	II	GGNCC	BamHB26ORFBP,BamTF28ORF9890P
Bacillus amyloliquefaciens	II	GGWCC	BamNII
Bacillus amyloliquefaciens	II	GTCGAC	Bam1283ORF12845P
Bacillus amyloliquefaciens	II	RCCGGY	Bam629ORF18175P
Bacillus anthracis	II	GATC	Ban375ORF5405P
Bacillus anthracis	II	GGCC	BanAI
Bacillus aquimaris	II	CACGAG/CTCGTG	BauI
Bacillus atrophaeus	II	AGATCT	Bat10132ORFBP,Bat1013ORFBP,Bat1221ORF16965P,Bat1942ORF18085P,Bat498222ORFBP,Bat49822ORFBP,Bat51NORFBP,Bat51ORFCP,Bat930029ORFCP,Bat93722ORFBP,Bat9372ORF8P,BatBSSORF3485P,BatC89ORF6730P,BatD1ORFBP,BatD2ORFDP,BatD3ORFBP,BatDORFBP
Bacillus atrophaeus	II	GCCNNNNNGGC	Bat10132ORFAP,Bat1013ORFAP,Bat1221ORF17030P,Bat1942ORF18165P,Bat498222ORFCP,Bat49822ORFCP,Bat51NORFAP,Bat51ORFAP,Bat930029ORFBP,Bat93722ORFCP,Bat9372ORF9P,BatBSSORF3501P,BatC89ORF6655P,BatD1ORFCP,BatD2ORFAP,BatD3ORFAP,BatDORFAP
Bacillus azotoformans	II	ATCGAT	BazI
Bacillus azotoformans	II	CGTACG	Baz2011ORF4530P
Bacillus badius	II	WCCGGW	Bba179I
Bacillus bataviensis	II	GCGC	BbtI
Bacillus cellulosilyticus	I	CCCNNNNNCTC/GAGNNNNNGGG	BceNIP
Bacillus cellulosilyticus	II	GCSGC	BceNORF1128P
Bacillus cellulosilyticus	II	GCWGC	BceNORF202P
Bacillus cereus	I	AGCNNNNNNTACA/TGTANNNNNNGCT	Bce4X21ORF515P
Bacillus cereus	I	ATTCNNNNCTG/CAGNNNNGAAT	Bce3aIP,BceS28IP
Bacillus cereus	I	CCANNNNNNNCTTA/TAAGNNNNNNNTGG	BceFT9ORF704P,BceSVIP
Bacillus cereus	II	AAGCTT	Bce4083ORF4484P
Bacillus cereus	II	ACGGC/GCCGT	Bce1271ORF51420P,Bce2302ORF11025P,Bce4085ORF1068P,Bce4116ORF1607P,Bce4153ORF5686P,BceAI,BceD12ORF103P,BceFT9ORF4389P,BceLCR12ORFBP,BceSIII,BcefI,BctI
Bacillus cereus	II	CAGCTG	Bce5975cORF5546P,BceSchORF5002P,Bcetsu1ORF29685P
Bacillus cereus	II	CCCGC/GCGGG	BceF115ORF3417P
Bacillus cereus	II	CCGG	BceVD107ORF193P
Bacillus cereus	II	CCNGG	Bce13061ORF5661P
Bacillus cereus	II	CCWGG	R1.Bce65185ORF54380P,R2.Bce65185ORF54380P
Bacillus cereus	II	CGCG	Bce31293I,Bce4118ORF3753P,BceBI,BceRI,BceVD62ORF20P
Bacillus cereus	II	CTCAAG/CTTGAG	Bce83I
Bacillus cereus	II	CTCGAG	Bce1407ORF98P,R1.Bce03ORF972P,R1.Bce13061ORF1739P,R1.BceBB102ORF1018P,R1.BceGORF4337AP,R2.Bce03ORF972P,R2.Bce13061ORF1739P,R2.BceBB102ORF1018P,R2.BceGORF4337BP
Bacillus cereus	II	CTGCAG	Bce170I,BceVD184ORF5839P
Bacillus cereus	II	CTRYAG	Bce4088ORF2462P
Bacillus cereus	II	GATC	Bce196ORF22350P,Bce196ORF22470P,Bce243I,Bce2O2ORF772P,Bce2X1ORF3919P,Bce3191ORF3534P,Bce3O1ORF5856P,Bce3O1ORF842P,Bce4084ORF1258P,Bce4147ORF1093P,Bce4X21ORF4483P,Bce5O1ORF196P,BceA410ORF4554P,BceB29ORF4474P,BceHN1ORF4700P,BceVC53ORF210P,BceVD200ORF6123P,BceVD214ORF212P,BceVDM22ORF4456P,BceZB5JORF896P,R1.Bce196ORF7980P,R1.Bce2X12ORF4839P,R1.Bce5X21ORF4198P,R1.BceA24ORF753P,R1.BceF837ORF4695P,R1.Bc…
Bacillus cereus	II	GCAGC/GCTGC	BceSIV
Bacillus cereus	II	GCNGC	Bce4120ORF1839P,Bce6O1ORF4429P,BceA1ORFDP,BceVD148ORF4541P,BceVD19ORF6119P,R1.Bce4081ORF1600P,R1.Bce820ORF1008P,R1.BceVD118ORF5112P,R2.Bce820ORF1008P,R2.BceMROC2ORF19445P,R3.Bce820ORF1008P,R3.BceVD118ORF5112P
Bacillus cereus	II	GCNNNNNNNGC	Bce1247I,Bce4I,BceCI
Bacillus cereus	II	GCSGC	Bce1O3ORF5544P,Bce4120ORF1842P,Bce6O1ORF4432P,BceA1ORFCP,BceSORF365AP,BceVD148ORF4544P,R1.BceFRI35ORF3620P,R1.BceFT9ORF335P,R2.BceFRI35ORF3620P
Bacillus cereus	II	GCWGC	Bce14579I,Bce14579IA,Bce14579IB,Bce3O2ORF4560P,Bce4O1ORF769P,R1.Bce4155ORF5004P,R1.BceCer4ORF8020P,R2.Bce4155ORF5004P,R2.BceFT9ORF335P
Bacillus cereus	II	GGATCC	Bce4077ORF3576P,Bce751I
Bacillus cereus	II	GGCC	Bce1407ORF2765P,Bce4088ORF5922P,Bce71I,BceWORF97P
Bacillus cereus	II	GGNCC	Bce22I
Bacillus cereus	II	GGNNCC	BcrI
Bacillus cereus	II	GGWCC	BceFT9ORF3558P,BceSII,BceVDM21ORF4869P,BcuAI
Bacillus cereus	II	TCGCGA	BceD12ORF4452P
Bacillus cereus	II	TGATCA	BceDI,BceVD184ORF6086P
Bacillus cereus	IIG	CGANNNNNNTGC/GCANNNNNNTCG	Bce4X121ORF329P,Bce5X121ORF4224P,BceMC67ORF1958P
Bacillus cereus	IIG	CTCCTA/TAGGAG	Bce3081I,Bce4086ORF907P
Bacillus cereus	III	CGAAG/CTTCG	BceFT9ORF829P,BceSI
Bacillus cereus	IIM	GCNGC	Bce1272ORF4270P,Bce1273I,Bce328ORF11260P,Bce3aORF2405P,Bce4088ORF5653P,Bce95I,BceLI,BceVD19ORF5137P,BceYI
Bacillus circulans	II	ATCGAT	Bci29I,BciBI
Bacillus circulans	II	CCWGG	BciBII,BciT130I
Bacillus circulans	II	GAATTC	Bci528I
Bacillus circulans	II	GCATGC	BbuI
Bacillus circulans	II	GGATAC/GTATCC	BciVI
Bacillus clausii	I	GAGNNNNNNRTGC/GCAYNNNNNNCTC	BceENTIP
Bacillus clausii	II	TCTAGA	BclKORF822P
Bacillus coagulans	II	ACTAGT	BcuI
Bacillus coagulans	II	ATCGAT	Bco79I
Bacillus coagulans	II	CACGTG	BcoAI
Bacillus coagulans	II	CCGG	Bco27I
Bacillus coagulans	II	CTCCAG/CTGGAG	Bco35I
Bacillus coagulans	II	CTCTTC/GAAGAG	Bco116I,Bco5I,BcoKI,BcoSI
Bacillus coagulans	II	CTRYAG	Bco163I
Bacillus coagulans	II	CYCGRG	BcoI
Bacillus coagulans	II	GAAGAC/GTCTTC	Bco102II
Bacillus coagulans	II	GATNNNNATC	Bco631I,Bco63I
Bacillus coagulans	II	GGATCC	Bco10278I
Bacillus coagulans	II	GGCC	Bco33I
Bacillus coagulans	II	RCCGGY	Bco118I
Bacillus coagulans	II	TGATCA	Bco102I
Bacillus coagulans	II	TGCGCA	Bco6I
Bacillus coagulans	IIG	CGANNNNNNTGC/GCANNNNNNTCG	BcgI
Bacillus coagulans	III	GATTTA/TAAATC	BcoSlacIP
Bacillus coagulans	III	GAWTC	Bco1ORFAP,Bco4096ORF3778P,Bco4098ORF2293P,Bco7050IP
Bacillus coahuilensis	II	GRCGYC	Bcom44ORFAP
Bacillus cytotoxicus	II	CCGG	Bcy2833ORF4245P
Bacillus cytotoxicus	II	GATC	Bce98ORF3991P
Bacillus cytotoxicus	II	GCWGC	Bce98ORF752P
Bacillus cytotoxicus	II	GGWCC	Bcy2833ORF18130P
Bacillus endophyticus	II	GATC	Ben603ORFAP
Bacillus firmus	II	ACTGGG/CCCAGT	BfiI
Bacillus firmus	II	CTRYAG	BfmI
Bacillus firmus	II	GGATAC/GTATCC	BfuI
Bacillus firmus	II	GGCC	Bfi458I
Bacillus firmus	II	GGNCC	Bfi105I
Bacillus galactosidilyticus	II	CCGG	BgaPL133ORF16125P
Bacillus gibsonii	II	CTCGAG	Bgi10019ORF18170AP,Bgi10019ORF18170BP,Bgi10019ORF18170CP
Bacillus ginsengihumi	II	GCSGC	BgiM211ORF13090P
Bacillus ginsengihumi	II	GCWGC	BgiM211ORF13085P
Bacillus ginsengihumi	II	GGCC	BgiM211ORF17545P
Bacillus halodurans	II	GATGC/GCATC	BhaI
Bacillus halodurans	II	GGCC	BhaII
Bacillus lehensis	II	CAGNNNCTG	BleG1ORF3959P
Bacillus licheniformis	I	GAYNNNNNRTC	Bli37IP
Bacillus licheniformis	II	ATCGAT	Bco4090ORF1142P,Bco4091ORF947P,Bli4164ORF1332P,Bli41I,Bli576I,Bli585I,Bli86I,BliAI,BliRI,BliTD17ORF4685P
Bacillus licheniformis	II	CCTNAGG	Bli643I,BliHKI
Bacillus licheniformis	II	GAGACC/GGTCTC	Bli161I,Bli49I,Bli5508I,Bli576II,Bli736I
Bacillus licheniformis	II	GCNGC	Bli1904II
Bacillus licheniformis	II	GCWGC	Bli3F3ORFAP,BliB52ORF3855P
Bacillus licheniformis	II	GGCC	BliI
Bacillus licheniformis	II	TCCGGA	BlfI
Bacillus ligniniphilus	II	GATC	BliL1ORFDP
Bacillus ligniniphilus	IIG	GGGAC/GTCCC	BliL1ORFAP
Bacillus luciferensis	II	GCWGC	BluCH01ORF7640P
Bacillus marisflavi	II	CCWGG	BmaTF11ORF12565P
Bacillus massiliosenegalensis	II	CGCG	Bma25957ORFAP
Bacillus massiliosenegalensis	II	GATC	Bma25957ORFBP
Bacillus megaterium	II	ACTGGG/CCCAGT	BmrI,BmuI
Bacillus megaterium	II	CCNGG	Bme1390I,BmrFI
Bacillus megaterium	II	CCWGG	Bme2095I
Bacillus megaterium	II	CTGCAG	BmeBI
Bacillus megaterium	II	CYCGRG	BmeT110I
Bacillus megaterium	II	GAATGC/GCATTC	BmaHI
Bacillus megaterium	II	GACNNNNNGTC	BmeRI
Bacillus megaterium	II	GATC	Bme12I,Bme2494I,BmtORFAP
Bacillus megaterium	II	GCTAGC	BmtI
Bacillus megaterium	II	GGCC	Bme361I,Bme46I,Bme74I,BmeU1594I
Bacillus megaterium	II	GGGCMC/GKGCCC	BmgI
Bacillus megaterium	II	GGNNCC	BmiI
Bacillus megaterium	II	GGWCC	Bme18I,Bme216I,BmpI
Bacillus megaterium	II	GGYRCC	Bme05I
Bacillus megaterium	II	GKGCMC	Bme1580I,BmgAI
Bacillus megaterium	II	RGCGCY	Bme142I
Bacillus megaterium	IIM	C/G	Bme14581ORF22250P,Bme15308ORF452P,Bme1884ORF3248P,BmeDI
Bacillus methanolicus	II	TGATCA	BmeMGA3ORF16950P,BmeTI
Bacillus mojavensis	II	GGCC	Bmo101ORFAP
Bacillus murimartini	II	CTCGAG	R1.Bmu21005ORF19715P,R2.Bmu21005ORF19715P,R3.Bmu21005ORF19715P
Bacillus murimartini	IIG	CTCGTC/GACGAG	Bmu21005ORF20075P
Bacillus mycoides	II	GATC	BmyB38VORF2126P,BmyBHPORF3449P
Bacillus mycoides	II	GDGCHC	BmyI
Bacillus mycoides	IIM	GCNGC	BmyE15ORF2909P
Bacillus niacini	II	GCNNGC	BniI
Bacillus oceanisediminis	II	GCWGC	Boc2691ORFBP
Bacillus pseudalcaliphilus	II	GATC	BpsPN137ORF7300P
Bacillus pseudalcaliphilus	IIM	C/G	BpsPN137ORF430P
Bacillus pumilus	I	GACNNNNNNRTCNC/GNGAYNNNNNNGTC	Bpu6033IP
Bacillus pumilus	II	ACGGG/CCCGT	BpuJI
Bacillus pumilus	II	CCSGG	BpuMI
Bacillus pumilus	II	CCTNAGC/GCTNAGG	Bpu10I,Bpu10IA,Bpu10IB,BpuDI
Bacillus pumilus	II	CCTNNNNNAGG	Bpu1268I
Bacillus pumilus	II	CCWGG	BpuM2ORF3130P,BpuNJVORF18710P,BpuV2ORF18705P
Bacillus pumilus	II	CGATCG	BpvUI
Bacillus pumilus	II	CGCG	Bpu95I,BpuB4133ORF2736P
Bacillus pumilus	II	CGTACG	BpuB5I
Bacillus pumilus	II	GAAGAC/GTCTTC	BpiI,BpuAI
Bacillus pumilus	II	GAGCTC	BpuAmI
Bacillus pumilus	II	GAGNNNNNCTC	BplI
Bacillus pumilus	II	GATCC/GGATC	BpuFI
Bacillus pumilus	II	GCCNNNNNGGC	Bpu86I
Bacillus pumilus	II	GCNGC	Bpu1811I
Bacillus pumilus	II	GCTNAGC	Bpu1102I,BpuGCI
Bacillus pumilus	II	GGCGGA/TCCGCC	BpuCI
Bacillus pumilus	II	GGGAC/GTCCC	BpuNI
Bacillus pumilus	II	GRGCYC	BpuI
Bacillus pumilus	II	RGATCY	BpuGI
Bacillus pumilus	II	TACGTA	Bpu1831I
Bacillus pumilus	II	TTCGAA	Bpu14I,BpuHI
Bacillus pumilus	IIG	CTCAAG/CTTGAG	BpuEI
Bacillus pumilus	IIG	CTCCAG/CTGGAG	BpmI,BpuM2ORF1235P,BpuNJVORF16815P,BpuV2ORF16810P
Bacillus pumilus	IIG	GGGAC/GTCCC	BpuSI
Bacillus safensis	II	GCWGC	BsaVKORFAP
Bacillus selenatarsenatis	II	GATC	BseSF1ORF284P
Bacillus simplex	II	ACTGGG/CCCAGT	BsxI
Bacillus simplex	II	CACGTC/GACGTG	BsiB26ORF25355P
Bacillus simplex	II	GCSGC	BsiB26ORF20015P
Bacillus simplex	IIM	GCNGC	BlsI
Bacillus smithii	II	ACGGG/CCCGT	BscGI
Bacillus smithii	II	GATCC/GGATC	Bsm4216ORF874P
Bacillus sp. 13	II	TCCGGA	Bsp13I
Bacillus sp. 1310(2010)	IIG	CTCAG/CTGAG	BspCNI
Bacillus sp. 17	II	CCWGG	Bse17I
Bacillus sp. 17376	II	CCCGC/GCGGG	Bbo17376ORF9990P
Bacillus sp. 17376	II	GATC	Bbo17376ORF6390P
Bacillus sp. 23	II	CCNNNNNNNGG	Bse23I
Bacillus sp. 24	II	CCANNNNNNGTC/GACNNNNNNTGG	Bsp24I
Bacillus sp. 24	II	CCWGG	Bse24I
Bacillus sp. 2521	II	CCCAGC/GCTGGG	BseYI,BseYIA,BseYIB
Bacillus sp. 2G	II	GAATGC/GCATTC	BscCI
Bacillus sp. 64	II	GGTNACC	Bse64I
Bacillus sp. 8	II	GATNNNNATC	Bse8I
Bacillus sp. A11	II	GGNNCC	BscBI
Bacillus sp. A2	II	CCTAGG	BspA2I
Bacillus sp. AA	II	CTCGAG	BspAAI
Bacillus sp. AA	II	GGATCC	BspAAIII
Bacillus sp. AA	II	TCTAGA	BspAAII
Bacillus sp. ABP14	II	GATC	BspABP14ORF4750P
Bacillus sp. BSC154	II	GCWGC	Bsp154ORFAP
Bacillus sp. C1	II	CGATCG	BspCI
Bacillus sp. CMAA 1185	II	CTCTTC/GAAGAG	Bsp1185ORF19745P
Bacillus sp. CMAA 1363	IIM	C/G	Bsp1363ORFAP
Bacillus sp. D6	II	CTGAAG/CTTCAG	BspD6II
Bacillus sp. D6	II	GACTC/GAGTC	BspD6I
Bacillus sp. E13	II	CTGCAG	BscDI
Bacillus sp. EB01	II	GCWGC	BmaEB01ORFCP
Bacillus sp. F4	II	GGNCC	BspF4I
Bacillus sp. FJAT-14266	II	CTCGAG	Bsp14266ORF18750AP,Bsp14266ORF18750BP,Bsp14266ORF18750CP
Bacillus sp. H(2010)	II	TCATGA	BspHI
Bacillus sp. H15-1	II	GCWGC	BspH151ORF3770P
Bacillus sp. JCM 19046	II	GGCC	Bsp19046ORF3070P
Bacillus sp. JH7	II	GATC	BspJH7ORF21595P
Bacillus sp. K	II	GGCC	BspKI
Bacillus sp. KT6	II	GATC	BspKT6I
Bacillus sp. L	II	GGCC	BspLRI
Bacillus sp. LL01	II	GTATAC	BspLL01ORF6270P
Bacillus sp. LM 4-2	II	CTCGAG	R1.BspLM42ORF633P,R2.BspLM42ORF633P,R3.BspLM42ORF633P
Bacillus sp. LS2	II	GDGCHC	BspLS2I
Bacillus sp. LU11	II	ACATGT	BspLU11I
Bacillus sp. LU11	II	TCTAGA	BspLU11II
Bacillus sp. LU11	IIG	GGGAC/GTCCC	BspLU11III
Bacillus sp. M(2010)	II	ACCTGC/GCAGGT	BspMI
Bacillus sp. M	II	TCCGGA	BspMII
Bacillus sp. NEB-606	II	CCNNNNNNNGG	BslIA,BslIB
Bacillus sp. NEBM136	II	TCCGGA	BspEI
Bacillus sp. NEBM184	II	CGTACG	BsiWI
Bacillus sp. NSP2.1	II	TGATCA	BspNSP21ORFGP
Bacillus sp. O-4	II	CAGCTG	BspO4I
Bacillus sp. OxB-1	II	ATGCAT	BspOxB1ORF1598P
Bacillus sp. OxB-1	II	CTGCAG	BspOxB1ORF1713P
Bacillus sp. Q	II	GGCC	BseQI
Bacillus sp. R	IIG	CTCCTC/GAGGAG	BseRI
Bacillus sp. R7	II	CCTNAGG	BspR7I
Bacillus sp. RFL6	II	CTGAAG/CTTCAG	Bsp6II
Bacillus sp. RZ2MS9	IIM	GCNGC	BspMS9ORF12390P
Bacillus sp. S	II	CCWGG	BspSI
Bacillus sp. T10	II	GGTNACC	BseT10I
Bacillus sp. T107	II	GGYRCC	BspT107I
Bacillus sp. X	II	ATCGAT	BsiXI
Bacillus sp. X1(2014)	II	CCANNNNNNTGG	BstXI
Bacillus sp. X1(2014)	II	GATC	BstXII
Bacillus sp.	II	CCAGA/TCTGG	BspNCI
Bacillus sp.	II	CTCGAG	R1.Bsp34ORF7000P,R2.Bsp34ORF7000P,R3.Bsp34ORF7000P
Bacillus sp.	II	GCNGC	Bsp6I
Bacillus sp.	II	GGATCC	Bsp98I,BsuBSP1ORFAP
Bacillus sp.	II	GWGCWC	Bsm6I
Bacillus sp.	IIG	CAACAC/GTGTTG	BsbI
Bacillus sp.	IIG	CTCGTC/GACGAG	Bsp34ORF7730P
Bacillus stratosphericus	II	AAGCTT	Bst585ORF697P
Bacillus subtilis	I	ACAYNNNNNNNTGNG/CNCANNNNNNNRTGT	BisIIP,Bsu231ORF3630P,BsuNRS231ORF4014P,BsuW23IP
Bacillus subtilis	I	CCANNNNNNRTTNC/GNAAYNNNNNNTGG	Bsu19217ORF3005P
Bacillus subtilis	II	AGATCT	BglII,Bsu1246ORF146P,BsuD7XPN1ORF505P
Bacillus subtilis	II	ATCGAT	Bsu15I,BsuTUI
Bacillus subtilis	II	CCGG	Bsu1192I,BsuFI
Bacillus subtilis	II	CCTNAGG	Bsu36I,BsuBSD2ORF18700P,BsuHJ5ORF39370P,BsuXF1ORF4008P
Bacillus subtilis	II	CGCG	Bsu1192II,Bsu1193I,Bsu1532I,Bsu6633I,BsuEII
Bacillus subtilis	II	CTCGAG	Bsu16045ORF661AP,Bsu16045ORF661BP,Bsu16045ORF661CP,Bsu168GORF3495AP,Bsu168GORF3495BP,Bsu168GORF3495CP,Bsu198ORFDAP,Bsu198ORFDBP,Bsu198ORFDCP,Bsu3135ORF20730AP,Bsu3135ORF20730BP,Bsu3135ORF20730CP,Bsu6051ORF6060AP,Bsu6051ORF6060BP,Bsu6051ORF6060CP,Bsu732ORF1134AP,Bsu732ORF1134BP,Bsu732ORF1134CP,BsuMI,BsuMIA,BsuMIB,BsuMIC,BsuPS216ORFBAP,BsuPS216ORFBBP,BsuPS216ORFBCP,BsuSC8ORF37310AP,BsuSC8ORF37310BP…
Bacillus subtilis	II	CTCTTC/GAAGAG	Bsu6I,BsuCC2ORF4097P,BsuMC85ORF4212P
Bacillus subtilis	II	CTGCAG	BsuBI
Bacillus subtilis	II	GAGACC/GGTCTC	Bsu537I
Bacillus subtilis	II	GCCNNNNNGGC	BglI,Bsu1246ORF130P
Bacillus subtilis	II	GCSGC	Bsu111ORF10005P
Bacillus subtilis	II	GCWGC	Bsu111ORF19995P,BsuB1ORF1340P,BsuBS38ORF4087P,BsuC14ORF4094P,BsuCC16ORF4119P,BsuRL45ORF4104P
Bacillus subtilis	II	GGATCC	BnaI,Bsu125ORF2405P,Bsu13952ORF16390P,Bsu8565I,Bsu8646I,Bsu90I,BsuB519I,BsuB763I,BsuBSP1ORF1060P
Bacillus subtilis	II	GGCC	Bsu1076I,Bsu1114I,BsuALBA01ORFAP,BsuRI
Bacillus subtilis	II	GGNCC	Bsu5044I,Bsu54I
Bacillus subtilis	II	GRGCYC	Bsu1854I,Bsu5ORF3750P
Bacillus subtilis	II	RCCGGY	BsuGXA28ORFAP
Bacillus subtilis	II	TCCGGA	Bsu22I,Bsu23I
Bacillus subtilis	IIG	CTCGTC/GACGAG	Bsu1028ORF3880P,Bsu1050ORF3755P,Bsu168GORF3875P,Bsu1839ORF747P,Bsu198ORFCP,Bsu3135ORF20355P,Bsu3557ORF2340P,Bsu3610I,Bsu3NAORF3765P,Bsu49ORF7730P,Bsu5412ORF3875P,Bsu5413ORF3890P,Bsu6051ORF6760P,Bsu6179ORF3755P,Bsu642ORF747P,Bsu7003I,Bsu732ORF1210P,Bsu79ORF3420P,Bsu832ORF3880P,Bsu928ORF6760P,BsuJPCI,BsuMORF6760P,BsuNDfoodORF19230P,BsuNDmedORF17690P,BsuPS216ORFAP,BsuQH1ORF19725P,BsuSC8ORF36560P,Bsu…
Bacillus subtilis	IIM	GCNGC	BisI,Bsp6633ORF5694P,Bsu231ORF9915P,BsuNRS231ORF2773P,BsuW23ORF9670P
Bacillus tequilensis	II	CTCGAG	R1.Bte262aORF17680P,R2.Bte262aORF17680P,R3.Bte262aORF17680P
Bacillus thermoamylovorans	II	CCWGG	Bth4064ORF3177P,Bth4166ORF3524P,Bth4167ORF1843P
Bacillus thermoamylovorans	II	GATC	Bth4065ORF2122P,Bth4166ORF2072P,Bth4167ORF3666P
Bacillus thermoamylovorans	II	GATGC/GCATC	Bth4065ORF2150P,Bth4166ORF2252P,Bth4167ORF3072P
Bacillus thuringiensis	II	ACGGC/GCCGT	Bth1002ORF4037P,Bth4Q7ORF9170P,Bth6552ORF28255P,Bth789ORF25840P,BthBORF5521P,BthBR58ORF26925P
Bacillus thuringiensis	II	ATCGAT	Bth1202I,Bth9415I,BtuI
Bacillus thuringiensis	II	CAGCTG	Bth2350I
Bacillus thuringiensis	II	CCGG	Bth9727ORF1527P,BthKORF840P
Bacillus thuringiensis	II	CCWGG	BthDI,BthEI
Bacillus thuringiensis	II	CGCG	BtkI
Bacillus thuringiensis	II	CTCCAG/CTGGAG	Bth1795I
Bacillus thuringiensis	II	CTCGAG	R1.Bth4C1ORF4870P,R2.Bth4C1ORF4870P
Bacillus thuringiensis	II	CTGCAG	Bth9411I
Bacillus thuringiensis	II	GATC	BtcI,Bth1140I,Bth1141I,Bth1518ORF5660P,Bth1786I,Bth18246ORF11210P,Bth1997I,Bth211I,Bth213I,Bth221I,Bth84I,Bth945I,BthCanI,BtkII,Btu33I,Btu34I,Btu36I,Btu37I,Btu39I,Btu41I
Bacillus thuringiensis	II	GATCC/GGATC	Bth617I
Bacillus thuringiensis	II	GCNGC	BthCI,BthJM63ORFAP
Bacillus thuringiensis	II	GCSGC	Bth171ORF4698P,Bth682ORF3984P
Bacillus thuringiensis	II	GGCC	Bth682ORF3990P
Bacillus thuringiensis	II	GGWCC	Bth1002ORF2998P,Bth4222ORF8220P,Bth4Q7ORF13975P,Bth6552ORF4925P,Bth789ORF2340P,Bth81934ORFAP,BthAI,BthBR58ORF25460P,BtiI
Bacillus thuringiensis	II	RGCGCY	Btu34II
Bacillus thuringiensis	IIG	ACTGC/GCAGT	Bth571I,BthAHORF843P
Bacillus thuringiensis	IIM	GCNGC	Bth171I,Bth171ORF4722P
Bacillus trypoxylicola	II	CCNGG	Btr13244ORF9850P
Bacillus trypoxylicola	II	GCNGC	Btr13244ORF11060P,Btr13244ORF11065P
Bacillus velezensis	I	CCANNNNNNNCTC/GAGNNNNNNNTGG	BmeD34IP
Bacillus velezensis	I	CCANNNNNNRTTNC/GNAAYNNNNNNTGG	BamSQR9ORF5750P,Bme11IP
Bacillus velezensis	II	GCWGC	Bam13012ORF14260P,BamG341ORF3823P,BamNjN6ORF37430P,BmeFKM10ORF1350P,Bve205ORF38360P,BveLS69ORF18045P,BveS31ORF18170P
Bacillus velezensis	II	GGNCC	Bam5036ORF797P,BamW2ORFAP
Bacillus velezensis	II	RCCGGY	BamAP183ORF5115P
Bacillus velezensis	IIM	GCNGC	BveD22ORF9160P
Bacillus vireti	II	YACGTR	Bvi15602ORF3470P
Bacillus wakoensis	II	GCSGC	Bwa9140ORF4455P
Bacillus weihaiensis	II	GACGC/GCGTC	BspAlg07ORF19030P
Bacillus weihaiensis	II	GGCC	BspAlg07ORF9750P
Bacillus weihenstephanensis	II	GATC	Bwe10204ORF1705P,R1.Bwe10204ORF4082P,R2.Bwe10204ORF4082P
Bacillus weihenstephanensis	II	GCNGC	R1.BweKORF816P,R3.BweKORF816P
Bacillus weihenstephanensis	II	GGATAC/GTATCC	Bwe5ORF5908P
Bacillus xiamenensis	II	CTTAAG	BxiVV3IP
Bacteroidales bacterium 6E	II	CCWGG	Bst6EORFAP
Bacteroides barnesiae	II	CCGG	Bba18169ORFCP
Bacteroides barnesiae	II	CCWGG	Bba18169ORFDP
Bacteroides barnesiae	II	GATC	Bba18169ORFGP
Bacteroides barnesiae	II	GGATAC/GTATCC	Bba18169ORFHP
Bacteroides caccae	II	CCATC/GATGG	Bca12C61ORF2161P,Bca43185ORF448P,BccI
Bacteroides caccae	II	GATC	Bca12C61ORF3844P
Bacteroides cellulosilyticus	II	CAGCTG	Bce14838ORF3072P
Bacteroides cellulosilyticus	II	CTGCAG	BceWH2ORF792P
Bacteroides cellulosilyticus	II	GACCC/GGGTC	Bce14838ORF3786P
Bacteroides clarus	II	CGCG	Bcl12056ORF1456P
Bacteroides coprocola	II	GAGAC/GTCTC	BcoDI
Bacteroides coprosuis	II	CCGG	Bco18011ORFDP
Bacteroides coprosuis	II	CTGCAG	Bco18011ORFAP
Bacteroides dorei	II	CCGG	Bdo12C01ORF1958P,Bdo12C06ORF2530P,BdoB010ORF14885P,BdoB079ORF21240P,BdoHS2ORF21605P
Bacteroides dorei	II	GATC	BdoB010ORF22755P
Bacteroides dorei	II	GGCC	R1.BdoB079ORF10915P,R1.BdoHS2ORF11165P,R2.BdoB079ORF10915P,R2.BdoHS2ORF11165P
Bacteroides dorei	II	GGTNACC	Bdo12C01ORF770P
Bacteroides dorei	II	GRGCYC	Bdo17855ORF3734P
Bacteroides dorei	II	TTCGAA	BdoB079IP
Bacteroides faecis	II	CCGG	Bfa27ORFEP,Bfa27ORFFP
Bacteroides finegoldii	I	CAGNNNNNCTA/TAGNNNNNCTG	Bfi10IP
Bacteroides finegoldii	II	GATC	Bfi10ORFGP
Bacteroides fragilis	I	ATCNNNNNCTG/CAGNNNNNGAT	BfrC42IP
Bacteroides fragilis	II	ATCGAT	BfrAI
Bacteroides fragilis	II	ATGCAT	BfaSIIIP,Bfr14ORF12835P,BfrBI,BfrCI
Bacteroides fragilis	II	CCGG	BfaSORF2077P,Bfr12C07ORF3013P,Bfr14ORF6295P,Bfr638ORF2148P,BfrBOB25ORF8755P,BfrC42ORFIP,BfrYORF2023P
Bacteroides fragilis	II	CCWGG	BfrYORF3681P
Bacteroides fragilis	II	CTAG	BfaI,BfaIA,BfaIB
Bacteroides fragilis	II	CTTAAG	BfrI
Bacteroides fragilis	II	GATC	Bfr14ORF15730P
Bacteroides fragilis	IIG	CTCCNTC/GANGGAG	BfaSII
Bacteroides helcogenes	II	AGTACT	Bhe36ORF839P
Bacteroides neonati	II	GGNCC	BneMS4ORFDP
Bacteroides nordii	II	CCGG	Bno12C05ORF2365P
Bacteroides ovatus	II	GATC	Bov12C04ORF4794P,Bov8483ORF2878P,Bov975ORF1033P
Bacteroides ovatus	II	GGCC	R1.BovSDORF2192P,R2.BovSDORF2192P
Bacteroides pyogenes	II	CTGCAG	Bpy10003ORF575P,Bpy6292ORF1028P,Bpy6294ORF1310P
Bacteroides pyogenes	II	GTCGAC	Bpy10003ORF1938P,Bpy10003ORF685P
Bacteroides pyogenes	II	RGCGCY	Bpy6292ORF3097P,Bpy6294ORF2110P
Bacteroides pyogenes	IIG	CTCCTC/GAGGAG	Bpy10003ORF3544P
Bacteroides salanitronis	I	ATCNNNNNNRTCNNC/GNNGAYNNNNNNGAT	Bsa18170IP
Bacteroides salanitronis	II	CCGG	Bsa18170ORF1656P
Bacteroides salanitronis	II	GGCC	Bsa18170ORF1534P
Bacteroides salyersiae	II	CCGG	Bsa12C01ORF2922P
Bacteroides salyersiae	II	CTAG	Bsa12C01ORF3689P
Bacteroides sp. 3_1_33FAA	II	GGCC	R1.Bsp3133ORF965P,R2.Bsp3133ORF965P
Bacteroides sp. D20	II	GGCC	R1.BspD20ORF1123P,R2.BspD20ORF1123P
Bacteroides sp. N54.MGS-20	II	CATCC/GGATG	BspN54ORFAP
Bacteroides stercoris	II	CCTTC/GAAGG	Bst43183ORF2897P
Bacteroides stercoris	II	CTGCAG	Bst43183ORF729P
Bacteroides thetaiotaomicron	II	CCGG	Bth7330ORF2719P,BthVORF1149P
Bacteroides thetaiotaomicron	II	CTGCAG	Bth7330ORF3470P
Bacteroides timonensis	IIG	CTGAAG/CTTCAG	Bto268083ORFFP
Bacteroides uniformis	II	GATC	Bun12C37ORF1290P,Bun8492ORFAP
Bacteroides uniformis	II	GCNGC	Bun12C37ORF1772P
Bacteroides vulgatus	II	CCGG	Bvu510ORF3444P,Bvu8482ORF3992P,BvumpkORF3513P
Bacteroides vulgatus	II	CGTACG	BvuBI
Bacteroides xylanisolvens	II	CCWGG	Bxy1bORF31340P,Bxy2aORF45190P
Bacteroides xylanisolvens	II	CTAG	BxyORF27090P
Bacteroides xylanisolvens	II	GACNNNGTC	BxyORF41150P
Bacteroides xylanisolvens	II	GATC	Bxy1bORF36240P,Bxy2aORF36030P,BxyORF23160P
Bacteroides xylanisolvens	IIG	AAAAGRG/CYCTTTT	Bxy12C04ORF815P
Bacteroidetes bacterium UKL13-3	II	CCGG	Bba133ORF4625P
Bacteroidetes bacterium UKL13-3	II	GAGAC/GTCTC	Bba133ORF575P
Bacteroidetes bacterium UKL13-3	II	GCSGC	Bba133ORF11630P
Bacteroidetes bacterium UKL13-3	II	GGCC	Bba133ORF11390P
Barnesiella viscericola	II	CATCC/GGATG	Bvi18177ORF8655P
Barnesiella viscericola	II	GATC	Bvi18177ORF6920P
Bartonella florencae	II	CCNGG	BflR4ORFFP
Bartonella grahamii	II	GGCC	Bgr4ORF19490P
Bartonella rattaustraliani	II	GGCC	BraARORFCP
Bartonella sp. 1-1C	II	CCNGG	Bsp1ORF120009P
Basilea psittacipulmonis	II	GRCGYC	Bps24701ORF4910P
Bathymodiolus septemdierum thioautotrophic gill symbiont	II	AGCT	EbaMkORF141P
Bathymodiolus septemdierum thioautotrophic gill symbiont	II	CCTTC/GAAGG	EbaMkORF1405P
Bathymodiolus septemdierum thioautotrophic gill symbiont	II	GCNGC	EbaMkORF252P
Bathymodiolus septemdierum thioautotrophic gill symbiont	II	GGYRCC	EbaMkORF860P
Beggiatoa leptomitiformis	II	CCNGG	Ble402ORF8490P
Beggiatoa leptomitiformis	II	GGNCC	Ble402ORF17485P
Beggiatoa leptomitiformis	II	GRCGYC	Ble402ORF6255P
Beggiatoa leptomitiformis	II	RGCGCY	Ble402ORF12705P
Beggiatoa leptomitiformis	II	SAGCTS	Ble402IIIP
Beggiatoa leptomitiformis	IIG	CTGCTYC/GRAGCAG	Ble402II
Beggiatoa leptomitiformis	IIG	GCTCCA/TGGAGC	Ble402ORF115P
Beggiatoa sp. PS	II	CGGCCG	BspPSORF3556P
Beggiatoa sp. PS	II	GCATGC	BspPSORF5943P
Beggiatoa sp. PS	II	GRCGYC	BspPSORF1994P
Beggiatoa sp. PS	II	RGATCY	BspPSORF841P
Beggiatoa sp. PS	II	RGCGCY	BspPSORF3253P
Beggiatoa sp. PS	II	TCTAGA	BspPSORF876P
Belliella baltica	II	CGCG	Bba15883ORF2124P
Bellilinea caldifistulae	II	CTNAG	Bca13669ORFBP
Bellilinea caldifistulae	II	GCCGGC	Bca13669ORFDP
Bellilinea caldifistulae	II	GGNCC	Bca13669ORFAP
Bergeriella denitrificans	II	CATATG	NdeI
Bergeriella denitrificans	II	GATC	NdeII
Bermanella marisrubri	II	CCWGG	BmaREDORF2323P
Bernardetia litoralis	I	CCAANNNNNNNNATC/GATNNNNNNNNTTGG	Fli6794IP
Bernardetia litoralis	II	CGCG	Fli6794ORF2209P
Bernardetia litoralis	II	GGCC	Fli6794ORF1080P
Bernardetia litoralis	II	GGNCC	Fli6794ORF1820P
Bernardetia litoralis	II	GGTGA/TCACC	Fli6794IVP
Bernardetia litoralis	II	GTYRAC	Fli6794IIP
Bibersteinia trehalosi	I	ACANNNNNNTTTA/TAAANNNNNNTGT	Btr188IIIP,Btr189ORF11560P,Btr192ORF11890P
Bibersteinia trehalosi	I	ACGNNNNNNCGT	Btr188IIP,Btr189IP,Btr192IIIP
Bibersteinia trehalosi	I	GACNNNNNNCTC/GAGNNNNNNGTC	Btr190IP
Bibersteinia trehalosi	II	CCGG	Btr188ORF820P,Btr189ORF850P
Bibersteinia trehalosi	III	ACATC/GATGT	Btr188ORF10530P,Btr189ORF11930P,Btr192II
Bibersteinia trehalosi	III	ATTACY/RGTAAT	BtrY31ORF545P
Bifidobacterium adolescentis	II	CCANNNNNTGG	Bad150ORF7380P
Bifidobacterium adolescentis	II	CCNGG	BadAORF1283P
Bifidobacterium adolescentis	II	CTCGAG	BadI
Bifidobacterium adolescentis	II	GATC	R1.BadAIP,R2.BadAIP
Bifidobacterium aesculapii	II	CTGCAG	Bae26737ORFEP
Bifidobacterium angulatum	II	CTGCAG	Ban20098ORF1154P
Bifidobacterium animalis	II	CCTGAY/RTCAGG	Ban10140ORF1447P,Ban420ORF1445P,Ban52ORF7330P,Ban603ORF7335P,Ban7ORF1476P,Ban8145ORF124P,BanA6ORF1439P,BanLI,BanRHORF7320P
Bifidobacterium animalis	II	GATC	Ban27673ORF2915P
Bifidobacterium animalis	II	GGCGCC	Ban27673ORF2920P
Bifidobacterium animalis	II	GGWCC	Ban10140ORF34P,Ban52ORF170P,Ban603ORF170P,Ban7ORF31P,BanA6ORF29P,BanLIIP
Bifidobacterium bifidum	I	GGYANNNNNNGRTY/RAYCNNNNNNTRCC	BbiDIIP
Bifidobacterium bifidum	II	ACGCGT	Bbi24I
Bifidobacterium bifidum	II	CTCGAG	BbfI,Bbi13195ORF4125P,Bbi8628BORF693P,BbiBF3ORF787P,BbiBGN4ORF672P,BbiIII,BbiS17ORF710P
Bifidobacterium bifidum	II	CTGCAG	Bbi2010ORF16P,BbiI
Bifidobacterium bifidum	II	GCSGC	Bbi2010ORF968P
Bifidobacterium bifidum	II	GGCGCC	Bbi13195ORF9456P,Bbi13195ORFAP,Bbi2010ORF165P,Bbi29521ORF173P,Bbi8628BORF1554P,BbiBF3ORF235P,BbiBGN4ORF161P,BbiDORFBP
Bifidobacterium bifidum	II	GGNCC	Bbi8628BORF1894P
Bifidobacterium bifidum	II	GRCGYC	Bbi29521ORF127P,BbiBF3ORF180P,BbiBGN4ORF114P,BbiII
Bifidobacterium bifidum	II	GTCGAC	Bbi2010ORF15P
Bifidobacterium bifidum	II	TCCGGA	Bbf7411I,BbiBF3ORF383P,BbiBGN4ORF290P
Bifidobacterium bifidum	IIM	C/G	BbiDI
Bifidobacterium breve	II	CTCGAG	Bbr7263ORFAP
Bifidobacterium breve	II	CTGCAG	BbrUIII
Bifidobacterium breve	II	GATC	Bbr20213ORFAP,Bbr2258ORF358P,Bbr27ORF383P,Bbr31lORFAP
Bifidobacterium breve	II	GATCC/GGATC	BbrBR3ORF1223P
Bifidobacterium breve	II	GGCGCC	BbeAI,BbeI,R1.Bbr2258ORF196P,R1.Bbr27ORF224P,R1.Bbr31lORF218P,R1.Bbr689ORF196P,R1.Bbr71ORF227P,R1.Bbr8481ORF650P,R1.BbrUI,R2.Bbr2258ORF196P,R2.Bbr27ORF224P,R2.Bbr31lORF218P,R2.Bbr689ORF196P,R2.Bbr71ORF227P,R2.Bbr8481ORF650P,R2.BbrUIP
Bifidobacterium breve	II	GTCGAC	BbrUII
Bifidobacterium breve	IIG	CTGYCC/GGRCAG	Bbr689ORF1504P
Bifidobacterium catenulatum	II	CCWGG	Bca16992ORF722P
Bifidobacterium catenulatum	II	GGCGCC	Bca16992ORF1554P,BcaDORF1946P
Bifidobacterium dentium	II	GATC	Bde22ORF1550P,Bde27679ORF2052P
Bifidobacterium kashiwanohense	II	CCWGG	Bka15439ORF798P,Bka15439ORF968P
Bifidobacterium kashiwanohense	II	GGCGCC	R1.Bka15439ORF1761P,R2.Bka15439ORF1761P
Bifidobacterium kashiwanohense	II	GGNCC	BkaPV202ORF9960P
Bifidobacterium longum	I	GATNNNNNTGCC/GGCANNNNNATC	BlmNCIP
Bifidobacterium longum	II	CCGCGG	BloMC42ORF3595P,BloMGI
Bifidobacterium longum	II	CCWGG	BinSI,BlmNCORF983P,Blo105ORF1059P,Blo1206ORF1242P,Blo16BORF82P,Blo22BORF2436P,Blo35BORF1264P,Blo7210ORFCP,Blo91563ORF1242P,BloBG7ORF1121P,BloDORF356P,BloF8ORFAP,BloGT15ORF6025P,BloNORF1473P,BlopNAC1P,R1.Blo68ORF556P,R2.Blo7750ORF637P
Bifidobacterium longum	II	CTCGAG	Blo157ORF1153P
Bifidobacterium longum	II	CTGCAG	Blo1222ORFAP,Blo30698IP,BloAORF289P,BloBG7ORF1074P,BloHII,BloHIII
Bifidobacterium longum	II	GATC	Blo68ORF1295P,Blo7750ORF1191P,Blo859ORF54P,BloBG7ORF78P,BloCCORF303P,BloDORF1359P,BloNORF564P
Bifidobacterium longum	II	GATCC/GGATC	BinI
Bifidobacterium longum	II	GATGC/GCATC	Blo301ORF569P,BloBXY01ORF2965P,BloP0001ORFCP
Bifidobacterium longum	II	GGCGCC	BinSII,Blo1222ORF91P,Blo859ORF55P,BloAIP,BloBT1ORF748P,BloBT1ORF894P,BloCCORF572P,R1.Blo301ORF186P,R1.BloBXY01ORF1005P,R1.BloP0001ORFBP,R2.Blo301ORF186P,R2.BloBXY01ORF1005P,R2.BloP0001ORFBP
Bifidobacterium longum	II	GTCGAC	Blo1222ORF1171P,BloAORF1145P,BloBG7ORF1072P
Bifidobacterium longum	II	RGATCY	BloHI
Bifidobacterium longum	II	TCCGGA	Bla7920I
Bifidobacterium longum	IIG	GAGGAC/GTCCTC	Blo1217ORF892P,Blo1222ORF1369P,Blo16BORF1413P,Blo22BORF1010P,Blo22BORF822P,Blo44BORF1778P,BloAII
Bifidobacterium moukalabense	II	CCTTC/GAAGG	Bmo27321ORF1786P
Bifidobacterium pseudocatenulatum	II	CTCGAG	BpsD2ORF12200P
Bifidobacterium scardovii	II	GATCC/GGATC	Bsc12489ORF1381P
Bifidobacterium scardovii	II	GTCGAC	Bsc12489ORF311P
Bifidobacterium thermophilum	II	CTCGAG	BthI
Bifidobacterium thermophilum	II	GATCC/GGATC	BthII
Bilophila wadsworthia	II	CCGCGG	Bwa316ORF161P
Blastococcus saxobsidens	II	CTYRAG	BsaDD2ORF25P
Blastococcus saxobsidens	II	GCCGGC	BsaDD2ORF3505P
Blastomonas sp. AAP53	II	CACGTC/GACGTG	R1.BspAAP53ORFAP,R2.BspAAP53ORFAP
Blastomonas sp. CACIA14H2	II	GCCGGC	Bsp14H2ORF6300P
Blastomonas sp. RAC04	II	GGTNACC	BspRAC04IP
Blautia coccoides	II	GCCGGC	CcoI
Blautia obeum	II	ACTGGG/CCCAGT	RobA2ORF5260P
Blautia obeum	II	GAATTC	RobA2ORF8190P
Blautia obeum	II	GCSGC	RobA2ORF36200P
Blautia sp. YL58	II	GATC	BspYL58ORF8990P
Blautia sp. YL58	II	GTTAAC	BspYL58ORF17230P
Blautia sp. YL58	II	RCCGGY	BspYL58ORF14305P
Bordetella bronchialis	II	CCGCGG	Bbr3182ORF2090P
Bordetella bronchiseptica	II	AAGCTT	Bbr588ORF2985P,BbrAI,BbrI
Bordetella bronchiseptica	II	CGGCCG	BbrF4563ORF5176P
Bordetella bronchiseptica	II	CTCGAG	BbrM85ORF933P
Bordetella bronchiseptica	II	GGCGCC	R1.Bbr149ORF466P,R2.Bbr149ORF466P
Bordetella bronchiseptica	II	GTCGAC	Bbr1334ORF2289P,BbrBB02ORFAP
Bordetella bronchiseptica	III	AGCCGCC/GGCGGCT	Bbr731ORF866P
Bordetella hinzii	II	GTCGAC	Bhi4161ORFAP
Bordetella parapertussis	II	GTCGAC	Bpa5ORF2897P
Bordetella pertussis	II	AAGCTT	BpeI
Bordetella pertussis	III	AGCCGCC/GGCGGCT	BfeF684ORF3540P,BfeF687ORF15815P,BfeF948ORF3545P,BfeH520ORF3540P,BfeH579ORF3535P,BfeH637ORF3540P,BfeH665ORF15835P,BfeH703ORF3545P,BfeH707ORF3540P,BfeH729ORF15825P,BfeH740ORF4895P,BfeH754ORF15815P,BfeH76ORF15800P,BfeH784ORF15475P,BfeH800ORF3675P,BfeH806ORF15815P,BfeH810ORF15830P,BfeH812ORF3675P,Bpe0004ORF571P,Bpe10ORF17175P,Bpe1335ORF10000P,Bpe137IP,Bpe145ORF17160P,Bpe150ORF15850P,Bpe15ORF574P,Bpe…
Bordetella sp. H567	II	CTCGAG	BspH567ORFAP
Brachybacterium faecium	II	CGATCG	BfaDORF26030P
Brachyspira hyodysenteriae	I	CTAYNNNNRTC/GAYNNNNRTAG	Bhy27164IP
Brachyspira hyodysenteriae	II	CCTTC/GAAGG	BhyWAORF699P
Brachyspira hyodysenteriae	II	CTGCAG	Bhy27164ORF12710P,BhyWAORF704P
Brachyspira intermedia	II	CTGCAG	BinAORF1174P
Brachyspira intermedia	II	GCNGC	BinAORF2679P
Brachyspira murdochii	II	CTGCAG	BmuSORF2778P
Brachyspira murdochii	II	GANTC	BmuSORF1367P
Brachyspira murdochii	II	GATC	BmuSORF1962P
Brachyspira murdochii	II	GCGC	BmuSORF1968P
Brachyspira murdochii	II	GCNGC	BmuSORF1526P
Brachyspira murdochii	IIG	ACNNNNNCTC/GAGNNNNNGT	BmuSORF1564P
Brachyspira murdochii	IIG	CTGCAC/GTGCAG	BmuSORF1899P
Brachyspira pilosicoli	II	CTGCAG	Bpi2904ORF1360P,Bpi43ORF2750P,Bpi95ORF71P,BpiWesBORF1503P
Brachyspira pilosicoli	II	GATC	Bpi2904ORF2694P,BpiWesBORF2650P
Brachyspira pilosicoli	II	GCGC	BpiWesBORF34P
Brachyspira pilosicoli	II	GGCC	BpiWesBORF2404P
Brachyspira pilosicoli	II	GGNCC	Bpi2904ORF1123P,BpiWesBORF1242P
Bradyrhizobium erythrophlei	IIM	GATC	Ber242ORF3725P
Bradyrhizobium icense	IIM	GATC	BicMT13ORF32935P
Bradyrhizobium japonicum	II	CCWGG	Bja5079ORF3361P
Bradyrhizobium lablabi	IIM	GATC	Bla499ORF5352P
Bradyrhizobium lupini	II	GCCGGC	RluI
Bradyrhizobium sp. Ai1a-2	II	GTCGAC	Bsp1a2ORFFP
Bradyrhizobium sp. CCGE-LA001	I	GAANNNNNNCTCC/GGAGNNNNNNTTC	BspLA1IP
Bradyrhizobium sp. G22	III	CGGTCC/GGACCG	BspG22ORF2676P
Bradyrhizobium tropiciagri	II	CCWGG	Btr1112TORFAP
Brevibacillus agri	II	ATCGAT	Bst2500ORF13533P
Brevibacillus agri	II	GACNNNGTC	BgiI
Brevibacillus agri	II	TGATCA	Bst2500ORF22653P
Brevibacillus agri	II	WCCGGW	Bst2500ORFAP
Brevibacillus brevis	II	ATCGAT	BbvAII
Brevibacillus brevis	II	CACGTG	BbrPI
Brevibacillus brevis	II	CCTCAGC/GCTGAGG	BbvCI,BbvCIA,BbvCIB
Brevibacillus brevis	II	GAAGAC/GTCTTC	Bbr7I,BbsI,Bbv16II,BbvII
Brevibacillus brevis	II	GAANNNNTTC	BbvAI
Brevibacillus brevis	II	GCAGC/GCTGC	BbvI,BbvORFAP
Brevibacillus brevis	II	GGYRCC	BbvBI
Brevibacillus brevis	II	GWGCWC	Bbv12I
Brevibacillus brevis	II	TCCGGA	BbvAIII
Brevibacillus brevis	II	YGGCCR	BbrDZQ7ORF26565P
Brevibacillus centrosporus	II	CCSGG	BcnI
Brevibacillus formosus	II	GCWGC	BfoF12ORF19910P
Brevibacillus laterosporus	II	GCTNAGC	BlaB9ORF6000P
Brevibacillus laterosporus	II	GCWGC	BlaGI9ORF896P
Brevibacillus panacihumi	II	GATCC/GGATC	BpaW25ORF11550P
Brevibacillus sp. CF112	II	ATCGAT	Bsp112ORF1861P
Brevibacillus sp. CF112	II	TGATCA	Bsp112ORF1835P
Brevibacillus thermoruber	II	TCGCGA	BtuMI
Brevibacterium epidermidis	II	CGCG	BepI
Brevibacterium helvolum	II	GCCGGC	BheI
Brevibacterium linens	I	CGGANNNNNNTTC/GAANNNNNNTCCG	BliBL2ORFDP
Brevibacterium linens	II	CCTAGG	BlnI
Brevibacterium linens	II	GATCC/GGATC	Bli388ORF498P
Brevibacterium linens	II	GCGCGC	Bli388ORF2814P
Brevundimonas diminuta	II	GAANNNNTTC	PdmI
Brevundimonas diminuta	II	GCCGGC	Bdi11568ORFDP,PdiI
Brevundimonas diminuta	II	GGCGCC	Bdi11568ORFHP
Brevundimonas diminuta	II	TGANNNNNNTCA	BdaI
Brevundimonas naejangsanensis	II	GAGCTC	BnaB1ORF435P,BnaB1ORFEP
Brevundimonas sp. GW460-12-10-14-LB2	II	CCGCGG	Bsp460ORF1820P
Brevundimonas sp. GW460-12-10-14-LB2	IIG	CGCGCAG/CTGCGCG	Bsp460III
Brevundimonas subvibrioides	II	CCGCGG	BsuPORF2033P
Brevundimonas subvibrioides	IIM	GATC	BsuPORF949P
Brevundimonas vesicularis	II	ACCTGC/GCAGGT	BveI
Brochothrix thermosphacta	II	GATC	Mth1047I,MthI
Brochothrix thermosphacta	II	GGCC	BteI
Brucella sp. 141012304	II	CCWGG	Bsp304ORF20404P
Brucella suis	II	TTCGAA	BsuBV4ORFAP
Bryobacter aggregatus	IIG	CCCGAG/CTCGGG	Bag18758I
Burkholderia ambifaria	III	CACAG/CTGTG	BamMCORF28P,BamMS16ORFCP
Burkholderia ambifaria	III	CCCATC/GATGGG	BamMS16ORFBP
Burkholderia cenocepacia	II	CCWGG	BceFLORF12325P
Burkholderia cenocepacia	II	CTYRAG	Bce37E2ORF1001P
Burkholderia cenocepacia	II	GGCGCC	Bce12308ORF40P
Burkholderia cenocepacia	II	RGGWCCY	Bce384ORF30P
Burkholderia cenocepacia	III	CACAG/CTGTG	Bce12308ORF35315P,Bce1254ORF38145P,Bce12802ORF16380P,Bce22E1IP,Bce2307ORF8755P,Bce37E2ORF803P,Bce384ORF145P,Bce7848ORF29060P,Bce842IP,Bce869T2ORF14815P,Bce895IP,BceAUORF42P,BceBC7ORF5195P,BceFLORF12445P,BceH111ORF3274P,BceHORF28P,BceJI,BceK56IP,BceMCORF47P,BceS51ORFDP,BceS52ORF11140P,BceST32ORF13825P,Bps318ORF695P
Burkholderia cepacia	II	CCGCGG	R1.BspRB39ORFBP,R2.BspRB39ORFBP
Burkholderia cepacia	II	CCWGG	BceLO6ORF4785P
Burkholderia cepacia	III	CACAG/CTGTG	Bce10B2ORF6050P,Bce16656IP,Bce16B4ORF1598P,Bce25416IP,Bce7H2IP,BceBP177ORF225P,BceJBK9ORF1990P,BceLO6ORF4680P,BceWGSORF3515P,BspRB39IIP
Burkholderia contaminans	II	GAGCTC	Bco14ORF29085P
Burkholderia contaminans	III	CACAG/CTGTG	Bco14ORF19355P,Bco2055ORF36240P,Bco23361ORF41420P,BcoFFI28ORF28620P,BlaS1D0ORF190P
Burkholderia diffusa	III	CACAG/CTGTG	BdiRF2ORF165P
Burkholderia dolosa	II	CCWGG	Bdo158ORF3069P,BdoPC543ORFBP
Burkholderia dolosa	III	CACAG/CTGTG	Bdo158ORF3049P
Burkholderia gladioli	II	ATCGAT	PgaI
Burkholderia gladioli	II	CTCGAG	Bgl10248ORF7000P,Bgl25417ORF767P,BglNGJ1ORFHP
Burkholderia glumae	II	CCGCGG	BglBGRORF1510P
Burkholderia glumae	II	CGTACG	Bgl2196IIIP,BglBGRORF16100P
Burkholderia glumae	II	CTGCAG	BglBGRORF930P
Burkholderia glumae	IIG	GCCTCC/GGAGGC	Bgl2196IV
Burkholderia glumae	III	CACAG/CTGTG	Bgl2196IIP,BglBGRORF160P
Burkholderia lata	III	CACAG/CTGTG	BlaFLORF285P,Bus383ORF3213P
Burkholderia latens	III	CACAG/CTGTG	Bla17928ORF2530P
Burkholderia mallei	III	CACAG/CTGTG	Bma10229ORF1847P,Bma10247ORF2705P,Bma1092ORF837P,Bma11ORF719P,Bma1276ORF341P,Bma23344ORF1195P,Bma300ORF621P,Bma4306ORF1247P,Bma86ORF728P,BmaB1ORF9800P,BmaBMKIP,BmaBMPORF2129P,BmaBMQORF1171P,BmaBMYORF3156P,BmaBMZIP,BmaFMHORF2305P,BmaSORF3280P,BmaT10ORF1949P,BmaT1ORF3002P,BmaT2ORF3874P,BmaT4ORF2232P,BmaT5ORF2964P,BmaT6ORF2970P,BmaT7ORF4323P,BmaT8ORF3095P,BmaTORF2674P
Burkholderia metallica	III	CACAG/CTGTG	BmeFLORF155P
Burkholderia multivorans	II	CTGCAG	Bmu1185ORF965P
Burkholderia multivorans	II	RGATCY	Bmu379ORFAP
Burkholderia oklahomensis	I	CCACNNNNWTCA/TGAWNNNNGTGG	BokCIP
Burkholderia oklahomensis	II	GGCGCC	BokCORFAP
Burkholderia oklahomensis	II	GTCGAC	Bok147ORFAP,BokBDUORF3258P,BokEORFCP
Burkholderia paludis	III	CACAG/CTGTG	BspMSh1ORF102560P
Burkholderia plantarii	I	CCANNNNNNNTCCG/CGGANNNNNNNTGG	BplZJ171ORFCP
Burkholderia plantarii	II	CCWGG	Bpl43733ORF14700P
Burkholderia pseudomallei	I	ATCNNNNNNCTGG/CCAGNNNNNNGAT	Bps2138ORF2849P,Bps3709ORF6005P,Bps435ORF640P,Bps449ORF775P,Bps491IIP
Burkholderia pseudomallei	I	CAYNNNNNNNCTCC/GGAGNNNNNNNRTG	BpsM1ORF15295P
Burkholderia pseudomallei	I	CCANNNNNNNNRTGCC/GGCAYNNNNNNNNTGG	Bps215ORFBP,Bps5848ORF1600P,Bps7894ORFBP
Burkholderia pseudomallei	I	CCANNNNNNNTCCG/CGGANNNNNNNTGG	Bps7343ORF4079P,Bps7500ORF4736P,Bps840IIP
Burkholderia pseudomallei	I	CCANNNNNNTGAC/GTCANNNNNNTGG	Bps5864ORF9055P,Bps6755ORF9055P,BpsBECORF662P
Burkholderia pseudomallei	I	CCAYNNNNNNNCTTC/GAAGNNNNNNNRTGG	Bps107ORF5599P,Bps10ORF2155P,Bps12ORF5659P,Bps153ORF6321P,Bps1540ORF1555P,Bps15ORF5460P,Bps17ORF5543P,Bps2601ORF5519P,Bps3230ORF5533P,Bps4033ORF5548P,Bps4043ORF5633P,Bps4044ORF4481P,Bps4094ORF5754P,Bps48NAORF5516P,Bps54ORF5639P,Bps61901ORF5546P,BpsAH1ORF5616P,BpsSW1ORF5433P,BpsSW9ORF5553P
Burkholderia pseudomallei	I	CCCNNNNNCTTC/GAAGNNNNNGGG	BpsBEMIIP
Burkholderia pseudomallei	II	CCCGGG	Bps7527ORF3082P
Burkholderia pseudomallei	II	CCWGG	Bps4032ORF2154P,Bps5608ORF5741P,Bps7334ORF35P,BpsC141ORFAP,BpsC141ORFCP,BpsEY2ORF2134P,BpsEY5ORF1597P
Burkholderia pseudomallei	II	CGATCG	Bps15342ORF928P,Bps5008ORF863P
Burkholderia pseudomallei	II	CTCGAG	Bps1029ORF260P,Bps1357ORF2425P,Bps435ORF3506P,Bps4378ORF5097P,Bps449ORF4987P,Bps491ORF1934P,Bps491ORFJP
Burkholderia pseudomallei	II	CTGCAG	Bps4003ORF1158P,Bps4012ORF1242P,BpsBEGORF195P
Burkholderia pseudomallei	II	GACGTC	BpsEY8ORF5158P
Burkholderia pseudomallei	II	GATC	Bps13179ORF1602P,R1.BpsR456ORF741P,R2.BpsR456ORF741P
Burkholderia pseudomallei	II	GCCGGC	Bps7796ORF1060P,Bps7996ORF409P
Burkholderia pseudomallei	II	GGATCC	BpsBFDORF1350P
Burkholderia pseudomallei	II	GTCGAC	Bps3335ORF4896P,Bps3965ORF4046P,Bps3997ORF4607P,Bps4000ORF5599P,Bps4372ORF4498P,Bps7894ORFGP,BpsBDDORF1700P,BpsCPW1ORF4578P,BpsV32ORF5295P,BpsV5ORF5470P
Burkholderia pseudomallei	IIG	CTNGGTA/TACCNAG	Bps2196ORF3054P,Bps296ORF3518P,Bps3596ORF2505P,Bps497ORF3023P,Bps504ORF3377P,Bps696ORF2804P,Bps6NAORF4111P,BpsBP32ORF18615P,BpsEY3ORF3494P,BpsEY4ORF3739P,BpsPHLS6ORF3674P
Burkholderia pseudomallei	III	CACAG/CTGTG	Bps1000ORF4449P,Bps10134IP,Bps10266ORF916P,Bps1026bORF44P,Bps1029ORF129P,Bps107ORF2860P,Bps1096ORF211P,Bps109ORF211P,Bps10ORF2655P,Bps1106ORF46P,Bps112ORFAP,Bps1153ORF2836P,Bps1157ORF1927P,Bps115ORF578P,Bps11ORF4406P,Bps12ORF3527P,Bps13177ORFAP,Bps13178ORF2775P,Bps13179ORF1390P,Bps13392ORFAP,Bps13450ORF736P,Bps1357ORF2294P,Bps1381ORFCP,Bps146ORF3483P,Bps14ORFAP,Bps15342ORF3509P,Bps153ORF567P,Bps1…
Burkholderia pseudomallei	III	CATCAG/CTGATG	Bps11ORF4983P,Bps170ORF4940P,Bps171ORF3594P,Bps20ORF4164P,Bps2107ORF3169P,Bps6103ORF2922P,Bps7210ORFIP,Bps8346ORF4015P,Bps8NAORF3576P,BpsEY2ORF2206P,BpsEY5ORF1669P
Burkholderia pseudomultivorans	II	GGCGCC	BpsBP2ORF13025P
Burkholderia pseudomultivorans	III	CACAG/CTGTG	BpsBP2ORF13145P
Burkholderia pyrrocinia	II	CCGCGG	BpyCH67ORFCP
Burkholderia pyrrocinia	II	CTGCAG	Bpy10685ORF34880P
Burkholderia pyrrocinia	III	CACAG/CTGTG	Bpy10685ORF6190P,BpyLyc2ORF28025P
Burkholderia seminalis	II	GCTNAGC	BseFLORFBP
Burkholderia seminalis	III	CACAG/CTGTG	BseFLORF195P
Burkholderia sp. 2002721687	I	GCCAYNNNNNNNTCC/GGANNNNNNNRTGGC	Bsp21687ORF1268P
Burkholderia sp. 2002721687	II	GATC	Bsp21687ORF123P
Burkholderia sp. 2002721687	III	CACAG/CTGTG	Bsp21687ORF157P
Burkholderia sp. A1	II	CCWGG	BspA1ORFBP
Burkholderia sp. ABCPW 111	III	CACAG/CTGTG	BpsW111ORF1117P
Burkholderia sp. BDU6	II	GACGTC	BspBDU6ORF20P
Burkholderia sp. BDU6	II	TCCGGA	BspBDU6ORF2060P
Burkholderia sp. Bp5365	I	GCCAYNNNNNNNTCC/GGANNNNNNNRTGGC	Bsp5365ORF5720P
Burkholderia sp. Bp5365	II	RGATCY	Bsp5365ORF20P
Burkholderia sp. Bp5365	III	CACAG/CTGTG	Bsp5365ORF200P
Burkholderia sp. CCA53	III	CACAG/CTGTG	BspCCA53ORFCP
Burkholderia sp. CCGE1003	II	GTCGAC	Bsp1003ORF428P
Burkholderia sp. LA-2-3-30-S1-D2	III	CACAG/CTGTG	BspS1D2ORF12210P
Burkholderia sp. MR1	II	CCGCGG	BspMR1ORF925P
Burkholderia sp. MSMB0266	II	CTGCAG	Bsp266ORF180P
Burkholderia sp. MSMB0266	III	CACAG/CTGTG	Bsp266ORF18255P
Burkholderia sp. MSMB0852	III	CACAG/CTGTG	Bsp852ORF610P
Burkholderia sp. MSMB0856	III	CACAG/CTGTG	Bsp856ORF1095P
Burkholderia sp. MSMB617WGS	III	CACAG/CTGTG	Bsp617ORF225P
Burkholderia sp. MSh2	III	CACAG/CTGTG	BspMSh2ORF36905P
Burkholderia sp. NRF60-BP8	II	GGTACC	BspBP8ORFAP
Burkholderia sp. NRF60-BP8	III	CACAG/CTGTG	BspBP8ORF12425P
Burkholderia sp. PAMC 28687	II	TCCGGA	Bsp28687ORF13755P
Burkholderia sp. RPE67	II	GTCGAC	BspRPE67ORF2050P
Burkholderia sp. UYPR1.413	II	CTCGAG	Bsp413ORFHP
Burkholderia sp. WSM2232	II	GTCGAC	Bsp2232ORFAP
Burkholderia stabilis	III	CACAG/CTGTG	Bst21014ORF20320P,Bst67ORF9735P,BstLA20WORFBP
Burkholderia thailandensis	I	GCCAYNNNNNNNTCC/GGANNNNNNNRTGGC	Bth43ORFCP
Burkholderia thailandensis	II	CCGCGG	Bth444ORF1826P,BthM20ORF3405P
Burkholderia thailandensis	II	GATC	Bth43ORFBP
Burkholderia thailandensis	II	GGATCC	BthTXORFEP
Burkholderia thailandensis	II	GGTACC	Bth444ORF3271P,BthM20ORF1410P
Burkholderia thailandensis	II	GTCGAC	Bth4ORFHP,Bth59ORF515P
Burkholderia thailandensis	III	CACAG/CTGTG	Bth1643IP,Bth1643KORF185P,Bth23ORF60P,Bth34ORF2012P,Bth43ORFAP,Bth444ORF2385P,Bth4ORFBP,Bth5869ORF180P,Bth59ORF456P,BthE254ORF1065P,BthE264ORF1820P,BthM20ORF502P,BtlORF41P
Burkholderia ubonensis	II	GACGTC	BubBuORFDP
Burkholderia ubonensis	III	CACAG/CTGTG	Bub1189ORF3500P,Bub1471ORF255P
Burkholderia vietnamiensis	II	CCGCGG	Bvi1233ORF1990P
Burkholderia vietnamiensis	II	CTGCAG	BviG4ORF174P
Burkholderiales bacterium YL45	II	TCCGGA	Bba45ORF6175P
Buttiauxella agrestis	II	CGATCG	BagMCEORFBP
Butyrivibrio fibrisolvens	II	GATC	Bfi164ORF16170P,Bfi57I,BfiSHI
Butyrivibrio fibrisolvens	II	YGGCCR	Bfi89I
Butyrivibrio proteoclasticus	II	ATTAAT	CprJK722I
Butyrivibrio sp. AE3003	I	GNNGANNNNNNNTGAR/YTCANNNNNNNTCNNC	Bsp3003IIIP
Butyrivibrio sp. AE3003	II	GATC	Bsp3003IP
Butyrivibrio sp. AE3003	II	RCCGGY	Bsp3003ORFAP
Butyrivibrio sp. AE3004	I	ATTYNNNNNNCTC/GAGNNNNNNRAAT	Bsp3004IIIP
Butyrivibrio sp. AE3004	II	GATC	Bsp3004IP
Butyrivibrio sp. AE3004	IIG	ATGCGG/CCGCAT	Bsp3004IV
Butyrivibrio sp. FCS014	I	GCANNNNNNNNNTGC	Bsp14IP
Butyrivibrio sp. FCS014	II	GATC	Bsp14IIIP
Caballeronia glathei	II	CACGTG	Pgl34I
Caballeronia mineralivorans	II	GAATTC	BspPML1ORFAP
Caedibacter varicaedens	II	GDGCHC	CvaPbORF681P
Caedibacter varicaedens	II	GGCC	CvaPbORF549P
Caldanaerobacter subterraneus	II	GCWGC	CyoLORF13310P
Caldicellulosiruptor bescii	II	GGCC	CbeI
Caldicellulosiruptor hydrothermalis	II	CTAG	Chy108ORF2464P
Caldicellulosiruptor hydrothermalis	II	GGCC	Chy108ORF409P
Caldicellulosiruptor kristjanssonii	II	GCNGC	Ckr177IIIP
Caldicellulosiruptor kristjanssonii	II	GGCC	Ckr177IIP
Caldicellulosiruptor kronotskyensis	II	CCGG	Ckr2002ORF2541P
Caldicellulosiruptor kronotskyensis	II	CTAG	Ckr2002ORF2411P
Caldicellulosiruptor saccharolyticus	II	GASTC	CsaDORF2754P
Caldicellulosiruptor sp. Rt8.B8	II	CTAG	CspB8ORFFP
Caldilinea aerophila	II	CYCGRG	Cae14535ORF17590P
Caldimicrobium thiodismutans	II	CTAG	TbaTF1ORF1491P
Caldimicrobium thiodismutans	II	TCGA	TbaTF1ORF1101P
Calditerrivibrio nitroreducens	IIM	GATC	Cni19672ORF428P
Caldithrix abyssi	II	CAGCTG	Cab13497ORF601P
Caldithrix abyssi	II	CCGG	Cab13497ORF770P
Caldithrix abyssi	II	CTAG	Cab13497IP
Caloramator mitchellensis	II	GTAC	CmiVF08ORF828P
Calothrix parietina	II	CACGTG	Csp6303ORF3413P
Calothrix parietina	II	CCGCGG	Csp6303ORF5668P
Calothrix parietina	II	CYCGRG	Csp6303ORF2932P
Calothrix parietina	II	GATC	Csp6303ORF1304P
Calothrix parietina	II	GGNCC	Csp6303ORF3717P
Calothrix parietina	II	GRCGYC	Csp6303ORF4523P
Calothrix parietina	II	TTCGAA	Csp6303ORF867P
Calothrix scopulorum	II	CCGCGG	CscI
Calothrix sp. 336/3	II	GATC	Cst3363ORF22015P,Cst3363ORF23240P
Calothrix sp. 336/3	II	GGCC	Cst3363ORF10825P,Cst3363ORF11450P
Calothrix sp. 336/3	II	TTCGAA	Cst3363ORF23130P,Cst3363ORF24390P
Calothrix sp. PCC 7507	II	CYCGRG	Csp7507ORF87P
Calothrix sp. PCC 7507	II	GCATGC	Csp7507ORF5570P
Calothrix sp. PCC 7507	II	GCTNAGC	Csp7507ORF2543P
Calothrix sp. PCC 7507	II	GGATCC	Csp7507ORF4224P
Calothrix sp. PCC 7507	II	GWGCWC	Csp7507ORF5505P
Calothrix sp. PCC 7507	II	TTCGAA	Csp7507ORF2001P
Campylobacter coli	I	AAGNNNNNNCTT	Cco14983IVP
Campylobacter coli	I	CAAYNNNNNNNTTYG/CRAANNNNNNNRTTG	Cco502ORF7735P,Cco9557IIP
Campylobacter coli	I	CRAANNNNNNNNTAYC/GRTANNNNNNNNTTYG	Cco11601ORF2280P,Cco14983IP,Cco3183ORF1760P
Campylobacter coli	II	CAYNNNNNRTG	CcoP13III
Campylobacter coli	II	GANTC	Cco1224ORF9650P,CcoFB1ORF9385P
Campylobacter coli	II	GATC	CcoP219I,CcoP31I,CcoP76I,CcoP84I,CcoP95II
Campylobacter coli	II	GCGC	CcoP95I
Campylobacter coli	II	GCNGC	CcoP215I,CcoP216I
Campylobacter coli	II	GTAC	CcoP73I
Campylobacter coli	II	GTNNAC	Cco29710ORF7115P
Campylobacter coli	IIG	ACNNNNNCTC/GAGNNNNNGT	CcoIPSID1ORF4020P,CcoRORF1119P
Campylobacter coli	IIG	ACNNNNNNTGG/CCANNNNNNGT	Cc05137ORF7905P,Cco5917ORF2240P,Cco6955ORF9075P
Campylobacter coli	IIG	C/G	Cco12ORF1514AP,Cco12ORF1514BP
Campylobacter coli	IIG	CAYNNNNNCTC/GAGNNNNNRTG	Cc04455ORF1795P,Cco1116ORF4235P,Cco14983III,Cco4453ORF8230P,Cco4454ORF8370P,Cco4457ORF7795P,Cco4724ORF7855P,Cco5918ORF8895P,Cco6450ORF5310P,Cco6913ORF5520P,Cco6948ORF8045P,Cco6950ORF6850P,Cco6951ORF1710P,Cco6957ORF4875P,Cco7433ORF6795P,Cco7437ORF5935P
Campylobacter fetus	II	GATC	Cfe27374ORF1680P,Cfe554ORF319P,CfeMMM01ORF3200P
Campylobacter gracilis	II	GATC	Cgr33236ORF1679P
Campylobacter hominis	II	CCGG	R2.Cho381ORF56P
Campylobacter hominis	II	GATC	Cho381ORF1229P
Campylobacter hyointestinalis	II	GCGC	Chy27631ORF1829P
Campylobacter iguaniorum	II	CATG	Csp1485ORF339P
Campylobacter iguaniorum	II	CCATC/GATGG	Cig2463DORF241P,Csp1485ORF236P
Campylobacter iguaniorum	II	GANTC	Cig11343ORF1060P
Campylobacter iguaniorum	II	GATGC/GCATC	Cig11343ORF1573P,Cig2463DORF207P
Campylobacter iguaniorum	II	GCGC	Cig11343ORF1618P,Csp1485ORF1626P
Campylobacter iguaniorum	II	GCNGC	Cig11343ORF265P,Csp1485ORF318P
Campylobacter iguaniorum	II	GGCC	Cig11343ORF284P
Campylobacter iguaniorum	II	GTAC	Cig11343ORF982P
Campylobacter insulaenigrae	II	ACNGT	Cin12927ORF4P
Campylobacter insulaenigrae	II	CCTTC/GAAGG	Cin12927ORF42P
Campylobacter insulaenigrae	II	RAATTY	Cin12927ORF30P
Campylobacter jejuni	I	AGTNNNNNNRTTG/CAAYNNNNNNACT	Cje1285ORF723P,Cje212ORF35P,Cje3797ORF1795P,Cje3803ORF3745P,Cje3804ORF7090P,Cje4456ORF4385P,Cje4735ORF9560P,Cje4755ORF2855P,CjeCW7ORF355P,CjeCW9ORF8665P,CjeFII
Campylobacter jejuni	I	CTANNNNNNNNTAYC/GRTANNNNNNNNTAG	Cje1170P,Cje2227P,Cje5121ORF6155P,Cje5135ORF6810P,Cje5140ORF5590P,Cje5154ORF780P,Cje5159ORF4800P
Campylobacter jejuni	I	GCANNNNNRTTA/TAAYNNNNNTGC	Cje1099ORF1795P,Cje11168HORFEP,Cje1285ORF7640P,Cje12E5ORF7725P,Cje14980IIP,Cje14ORF7480P,Cje1512ORF8465P,Cje1597ORF8095P,Cje1847P,Cje1849P,Cje212ORF2465P,Cje2202ORF8875P,Cje2425ORF1640P,Cje2426ORF1545P,Cje2538ORF1580P,Cje2544ORF1581P,Cje267ORF8040P,Cje411ORF7675P,Cje43430P,Cje43431P,Cje451ORF7695P,Cje4727ORF55P,Cje4728ORF1030P,Cje4731ORF1565P,Cje4737ORF8100P,Cje4741ORF4625P,Cje4748ORF3420P,Cje491…
Campylobacter jejuni	I	RAACNNNNNNRTTA/TAAYNNNNNNGTTY	Cje11351IIIP,Cje129ORF3480P,Cje14980IIIP,Cje4459ORF230P,Cje5125ORF7425P,Cje5136ORF4180P,Cje5140ORF3825P,Cje5145ORF125P,Cje6910ORF7130P,Cje6954ORF7500P,Cje6956ORF5050P,Cje7438ORF4825P
Campylobacter jejuni	II	ATGCAT	Cje4223ORF990P
Campylobacter jejuni	II	CACNNNNNNNGAA/TTCNNNNNNNGTG	CjeP659IV
Campylobacter jejuni	II	CATG	Cje014ORF8690P,Cje041ORF8410P,Cje100ORF8085P,Cje10ORF8560P,Cje11351IIP,Cje1285ORF1721P,Cje12ORF8380P,Cje13ORF8345P,Cje16ORF8455P,Cje24ORF8545P,Cje26ORF8415P,Cje2ORF8645P,Cje32ORF8650P,Cje33ORF8390P,Cje3420ORF1718P,Cje34ORF8075P,Cje36ORF8470P,Cje3791ORF6150P,Cje39ORF8415P,Cje40ORF8315P,Cje47ORF8425P,Cje5070ORF14910P,Cje519ORF8355P,Cje520ORF8650P,Cje521ORF8075P,Cje522ORF8345P,Cje523ORF8650P,Cje524O…
Campylobacter jejuni	II	CAYNNNNNCTC/GAGNNNNNRTG	CjuII
Campylobacter jejuni	II	CAYNNNNNRTG	CjuI
Campylobacter jejuni	II	CCANNNNNNNTC/GANNNNNNNTGG	CjePI
Campylobacter jejuni	II	CCNGG	Cje327ORF1334P,CjeEORF133P,CjeHORF30018P
Campylobacter jejuni	II	CCTC/GAGG	Cje260ORF165P,Cje3196ORF141P,Cje3197ORF141P,Cje6882ORF6000P,Cje6886ORF295P
Campylobacter jejuni	II	GAATTC	Cje414ORF450037P
Campylobacter jejuni	II	GANTC	Cje11351ORF1724P,Cje414ORF10156P,Cje5524ORF4485P,CjeBfORFHP
Campylobacter jejuni	II	GATC	Cje448ORF1380P,CjeP338I
Campylobacter jejuni	II	GATGC/GCATC	Cje5174ORF5315P,CjeP338II
Campylobacter jejuni	II	GCGC	Cje11351ORF1151P,Cje6930ORF685P,CjeBfORFFP
Campylobacter jejuni	II	GGCC	Cje16ORF8405P,Cje39ORF8365P,Cje47ORF8375P,Cje529ORF8290P,Cje534ORF8035P,Cje535ORF8360P,Cje537ORF8335P,Cje538ORF8620P,Cje58ORF8330P,Cje59ORF8350P,Cje61ORF8390P,Cje78ORF8295P,Cje92ORF8345P
Campylobacter jejuni	II	GGTGA/TCACC	Cje5523ORF5005P,Cje6900ORF7525P,CjeHORF290019P
Campylobacter jejuni	II	GTAC	Cje11351ORF272P,CjeBfORFDP
Campylobacter jejuni	II	GTNNAC	Cje3124ORF2295P
Campylobacter jejuni	II	RAATTY	Cje35925ORF205P,CjeNWORFAP
Campylobacter jejuni	IIG	ACNNNNNCTC/GAGNNNNNGT	Cje1099ORF25P,Cje1100ORF5290P,Cje1221ORF1195P,Cje12E5ORF5250P,Cje1512ORF5765P,Cje20ORF1057P,Cje3782ORF2570P,Cje4731ORF435P,Cje4741ORF3550P,Cje551ORF5105P,Cje5523ORF880P,Cje571ORF5105P,Cje6475ORF2895P,Cje949ORF5500P,CjeCJM1ORF1030P,CjeD2600ORFIP,CjeE5ORF5255P,CjeEORF992P,CjeGSvORF5270P,CjeHORF250221P,CjeKf1ORF5260P,CjeNBORF1051P,CjeNII,CjeR14ORF6230P,CjemfKORF5245P
Campylobacter jejuni	IIG	ACNNNNNNTGG/CCANNNNNNGT	Cje07ORF999P,Cje1285ORF5200P,Cje14ORF5085P,Cje2202ORF6450P,Cje267ORF5495P,Cje411ORF5220P,Cje4456ORF7765P,Cje451ORF5220P,Cje4737ORF525P,Cje4748ORF2410P,Cje491ORF5220P,Cje5141ORF6010P,CjeI
Campylobacter jejuni	IIG	CAYNNNNNCTC/GAGNNNNNRTG	Cje4735ORF620P,Cje4738ORF8595P,Cje4749ORF2095P,Cje4755ORF6890P,Cje5133ORF7035P,Cje5136ORF1850P,Cje5143ORF4475P,Cje5147ORF7645P,Cje5156ORF5050P,Cje5157ORF3520P,Cje5161ORF6965P,Cje6907ORF8385P,Cje6927ORF535P,Cje6933ORF5165P,CjeIAIII
Campylobacter jejuni	IIG	CCTTGC/GCAAGG	Cje2871ORF4430P,Cje5140ORF6455P,Cje5144ORF5670P,Cje5150ORF3915P,Cje5152ORF2655P,Cje5154ORF5405P,Cje5155ORF1980P,Cje5156ORF7425P,CjeCj16ORF773P,CjeFIII
Campylobacter jejuni	IIG	CCYGA/TCRGG	Cje5126ORF3365P,CjeNV
Campylobacter jejuni	IIG	CRTTMC/GKAAYG	Cje11168HORFCP,Cje12E5ORF3435P,Cje3784ORF3830P,Cje3785ORF5560P,Cje3788ORF1560P,Cje3789ORF1710P,Cje411ORF3410P,Cje4223ORF3670P,Cje4456ORF4030P,Cje451ORF3410P,Cje4735ORF8370P,Cje4738ORF7665P,Cje4748ORF7585P,Cje4749ORF7705P,Cje4755ORF2490P,Cje491ORF3410P,Cje5122ORF9420P,Cje5131ORF6730P,Cje5136ORF7785P,Cje5143ORF7245P,Cje5146ORF1035P,Cje5147ORF670P,Cje6452ORF3470P,CjeE5ORF3445P,CjeGSvORF3460P,CjeKf1O…
Campylobacter jejuni	IIG	GGRCA/TGYCC	Cje1285ORF39P,Cje212ORF7460P,Cje3420ORF39P,Cje5524ORF7065P,CjeCW7ORF1595P,CjeCW7ORF7110P,CjeCW9ORF3760P,CjeCW9ORF4880P,CjeFV,CjeHBORF48P
Campylobacter lari	II	CCTC/GAGG	Cla22395ORF224P
Campylobacter lari	II	GGCC	Cla22395ORF1549P
Campylobacter lari	II	GGTGA/TCACC	ClaSBIP
Campylobacter lari	IIG	GCGAA/TTCGC	Cla11845III
Campylobacter peloridis	I	CAAYNNNNNNRTTA/TAAYNNNNNNRTTG	Cpe23910IIP
Campylobacter peloridis	II	GATC	Cpe23910IIIP
Campylobacter showae	II	CCNGG	Csh3277ORF2321P
Campylobacter showae	II	GCNGC	Csh3277ORF1937P
Campylobacter sp. 10_1_50	II	CCNGG	Csp10ORF1844P
Campylobacter sp. 10_1_50	II	GGCC	Csp10ORF1501P
Campylobacter sp. BCW_4319	I	AGTNNNNNNRTTG/CAAYNNNNNNACT	Csp4319ORF8500P
Campylobacter sp. BCW_6461	IIG	CCTTGC/GCAAGG	Csp6461ORF5335P
Campylobacter sp. BCW_6462	I	GCANNNNNRTTA/TAAYNNNNNTGC	Csp6462ORF7040P
Campylobacter sp. BCW_6872	IIG	ACNNNNNNTGG/CCANNNNNNGT	Csp6872ORF2825P
Campylobacter sp. BCW_6876	II	GCGC	Csp6876ORF7635P
Campylobacter sp. BCW_7460	IIG	CCTTGC/GCAAGG	Csp7460ORF3440P
Campylobacter sp. RM16704	I	ACANNNNNNNNTCG/CGANNNNNNNNTGT	Csp16704IP
Campylobacter sp. RM16704	II	GANTC	Csp16704IIIP
Campylobacter sp. RM16704	II	GATGC/GCATC	Csp16704IVP
Campylobacter subantarcticus	II	CCTC/GAGG	Csu24377IIP
Campylobacter upsaliensis	II	ACNGT	CupORF237P
Campylobacter upsaliensis	II	CATCC/GGATG	CupORF1489P
Campylobacter upsaliensis	II	CCATC/GATGG	Cup21ORF1551P
Campylobacter upsaliensis	II	CCNNGG	CupORF1439P
Campylobacter upsaliensis	II	CCTTC/GAAGG	CupORF1468P
Campylobacter upsaliensis	II	GAAGA/TCTTC	CupORF1060P
Campylobacter upsaliensis	II	GCGC	CupORF1283P
Campylobacter upsaliensis	II	GCNNGC	Cup21ORF1546P,CupORF1474P
Campylobacter upsaliensis	II	GTAC	CupORF1644P
Campylobacter ureolyticus	II	GATC	Cur7ORFAP
Campylobacter ureolyticus	II	GGCC	Cur9880ORF203P
Campylobacter ureolyticus	II	GGNNCC	Cur9880ORF1163P
Campylobacter volucris	II	RAATTY	Cvo24379ORF32P
Candidatus Acetothermus autotrophicum	II	CCCGGG	UbaGMORFPP
Candidatus Acetothermus autotrophicum	II	GCATGC	UbaGMORFQP
Candidatus Acetothermus autotrophicum	II	RGATCY	UbaGMORFOP
Candidatus Achromatium palustre	II	AAGCTT	ApaS2015ORFCP
Candidatus Achromatium palustre	II	CAGCTG	ApaS2015ORFZP
Candidatus Achromatium palustre	II	GAATTC	ApaS2015ORFJP
Candidatus Achromatium palustre	II	GCATGC	ApaS2015ORFUP
Candidatus Achromatium palustre	II	GCTNAGC	ApaS2015ORFAP
Candidatus Achromatium palustre	II	GTTAAC	ApaS2015ORFQP
Candidatus Achromatium palustre	II	TCTAGA	ApaS2015ORFTP
Candidatus Arthromitus sp. SFB-mouse	II	CCGG	AspNYUORF7750P,AspSFBORF805P,AspmYitORF749P
Candidatus Arthromitus sp. SFB-mouse-NL	II	GCNGC	AspmNLORF879P
Candidatus Bacteroides periocalifornicus	II	CTGCAG	Bpe128ORF765P
Candidatus Bacteroides periocalifornicus	II	GATC	Bpe128ORF8340P
Candidatus Bacteroides periocalifornicus	II	GRCGYC	Bpe128ORF1325P
Candidatus Brocadia sinica	II	ACNNNNNCTCC/GGAGNNNNNGT	BsiJPN1ORF2727P
Candidatus Brocadia sinica	II	CTCGAG	BsiJPN1ORF3886P
Candidatus Brocadia sinica	II	CTGCAG	BsiJPN1ORF3155P
Candidatus Brocadia sp. 40	II	CAGCTG	Bsp40ORFLP
Candidatus Cloacimonas acidaminovorans	II	CAGCTG	CacGORF90P
Candidatus Cloacimonas acidaminovorans	II	CCSGG	CacGORF470P
Candidatus Cloacimonas acidaminovorans	II	CTNAG	CacGORF352P
Candidatus Cloacimonas acidaminovorans	II	GATC	CacGORF1327P
Candidatus Cloacimonas acidaminovorans	II	GGNCC	CacGORF306P
Candidatus Cloacimonas acidaminovorans	II	RGATCY	CacGORF1838P
Candidatus Cloacimonas acidaminovorans	II	TCGA	CacGORF337P
Candidatus Cloacimonas acidaminovorans	II	TTTAAA	CacGORF1900P
Candidatus Desulfovibrio trichonymphae	II	GATC	DtrN31ORF13P
Candidatus Desulfovibrio trichonymphae	II	GGNCC	DtrN31ORF137P
Candidatus Dichloromethanomonas elyunquensis	II	CCGCGG	PbaRMORFDP
Candidatus Dichloromethanomonas elyunquensis	II	GTTAAC	PbaRMORFCP
Candidatus Dichloromethanomonas elyunquensis	II	RCCGGY	PbaRMORFEP
Candidatus Endomicrobium trichonymphae	II	CCNNGG	EtrD17ORF87P
Candidatus Endomicrobium trichonymphae	II	CCWGG	EtrD17ORF355P
Candidatus Endomicrobium trichonymphae	II	GANTC	EtrD17ORF99P
Candidatus Endomicrobium trichonymphae	II	GATC	EtrD17ORF149P
Candidatus Endomicrobium trichonymphae	II	GGCC	EtrD17ORF625P
Candidatus Endomicrobium trichonymphae	II	GGNCC	EtrD17ORF13P
Candidatus Erwinia dacicola	II	AGGCCT	EdaSCORFFP
Candidatus Hamiltonella defensa	II	CCWGG	Hde5ORF1166P
Candidatus Hepatoplasma crinochetorum	II	GACGC/GCGTC	HcrAvORF548P
Candidatus Hepatoplasma crinochetorum	II	GANTC	HcrAvORF496P,HcrPsORF2460P
Candidatus Koribacter versatilis	II	GCCGGC	KveORF1127P
Candidatus Koribacter versatilis	II	GCSGC	KveORF4264P
Candidatus Kuenenia stuttgartiensis	II	CCWWGG	KstORFMP
Candidatus Kuenenia stuttgartiensis	II	GCGCGC	KstORFAP
Candidatus Kuenenia stuttgartiensis	IIM	GATC	KstORFJP
Candidatus Liberibacter asiaticus	II	CCNGG	Las62ORF2015P,LasA4ORFAP,LasGORFAP,LasHHCAORFCP,LasIshi1ORF2020P
Candidatus Liberibacter solanacearum	II	CCTTC/GAAGG	LsoRSTMORF3995P
Candidatus Methanomassiliicoccus intestinalis	II	CCSGG	MspMx1ORF4475P
Candidatus Methanomethylophilus sp. 1R26	II	GATC	Msp1R26ORF4755P
Candidatus Methanoplasma termitum	II	GATC	MteMpt1ORF10100P
Candidatus Methylomirabilis oxyfera	II	CAATTG	MoxORF844P
Candidatus Methylomirabilis oxyfera	II	CTCGAG	MoxORF3047P
Candidatus Methylomirabilis oxyfera	II	GCCNNNNNGGC	MoxORF1333P
Candidatus Methylomirabilis oxyfera	II	TGATCA	MoxORF2668P
Candidatus Methylopumilus planktonicus	II	GCTNAGC	Mba253ORF502P
Candidatus Microthrix parvicella	II	GCCGGC	Mpa17ORFEP
Candidatus Mycoplasma girerdii	II	CGCG	MspM1ORF5850P
Candidatus Mycoplasma girerdii	II	GANTC	MspM1ORF1480P
Candidatus Mycoplasma girerdii	II	GATC	MspM1ORF5020P
Candidatus Mycoplasma haemobos	II	CCNGG	MhaP01ORF4325P
Candidatus Nanopusillus acidilobi	IIG	CTGRAG/CTYCAG	Nar7I
Candidatus Nitrosoglobus terrae	II	GATATC	Nte100ORF442P
Candidatus Nitrosopelagicus brevis	II	GGCC	NbrV2ORF1407P
Candidatus Nitrososphaera gargensis	II	CCWGG	Nga92ORF27850P
Candidatus Nitrospira inopinata	II	CCGCGG	NspENR4ORF2046P
Candidatus Nitrospira inopinata	II	CYCGRG	NspENR4ORF382P
Candidatus Parvarchaeum acidiphilum	II	GGCC	Pac4ORF808P
Candidatus Puniceispirillum marinum	II	GCSGC	Pma1322ORF1301P
Candidatus Saccharibacteria bacterium RAAC3_TM7_1	II	GASTC	SbaTM71ORF951P
Candidatus Saccharibacteria bacterium RAAC3_TM7_1	II	GGNCC	SbaTM71ORF901P
Candidatus Scalindua brodae	II	CTCGAG	SbrRU1ORF3728P,SbrRU1ORF784P
Candidatus Sodalis pierantonius	II	TTCGAA	SpiSOORF2111P
Candidatus Solibacter usitatus	II	RCCGGY	SusEORF1689P
Candidatus Symbiobacter mobilis	II	CAGCTG	CbaCRORF2479P
Candidatus Symbiobacter mobilis	II	CTGCAG	CbaCRORF154P
Candidatus Symbiobacter mobilis	II	GCCNNNNNGGC	CbaCRORF2163P
Candidatus Synechococcus spongiarum	IIG	CTCCTC/GAGGAG	Sspm9ORF182P
Capnocytophaga canimorsus	II	CATCC/GGATG	CcaCc11ORF2350008P,CcaCc12ORF790091P
Capnocytophaga canimorsus	II	CCNNGG	CcaCc11ORF1490003P
Capnocytophaga canimorsus	II	GANTC	CcaCc5ORF17250P
Capnocytophaga canimorsus	II	GCSGC	CcaCc2ORF1400009P,CcaCc5ORF330P
Capnocytophaga cynodegmi	II	GATC	Ccy49044ORF320004P,Ccy74ORF120026P
Capnocytophaga cynodegmi	II	GCNGC	Ccy74ORF160010P
Capnocytophaga cynodegmi	II	GTYRAC	Ccy49044ORF400006P,Ccy74ORF330006P
Capnocytophaga gingivalis	II	GCSGC	Cgi33624ORF242P
Capnocytophaga ochracea	II	GCNGC	CocIIP
Capnocytophaga ochracea	II	GGNCC	CocIIIP
Capnocytophaga ochracea	II	GTYRAC	CocIP
Capnocytophaga sp. oral taxon 323	I	AACNNNNNNCTT/AAGNNNNNNGTT	Csp323IIIP
Capnocytophaga sp. oral taxon 323	II	CATCC/GGATG	Csp323IP
Capnocytophaga sp. oral taxon 323	II	GGCC	Csp323IIP
Capnocytophaga sp. oral taxon 329	II	CCGG	Csp329ORF1724P
Carboxydothermus hydrogenoformans	II	GATC	ChyZORF2212P
Cardiobacterium hominis	IIM	GATC	Cho807ORF389P
Carnobacterium funditum	I	CACNNNNNNTGAR/YTCANNNNNNGTG	Cfupf3IP
Carnobacterium funditum	IIG	CTGYTC/GARCAG	Cfupf3II
Carnobacterium inhibens	II	GATC	Cgi1359ORF10760P
Carnobacterium inhibens	III	AGTTC/GAACT	Cgi1359ORF8400P
Carnobacterium sp. 17-4	II	GATC	R1.Csp174ORF24040P,R2.Csp174ORF24040P
Caryophanon latum	II	ATCGAT	ClaI
Caryophanon latum	II	GGCC	ClmI,CltI
Caryophanon latum	II	GGWCC	ClmII
Castellaniella defragrans	II	GACGTC	Cde65ORF2836P
Castellaniella defragrans	II	GTCGAC	Cde65ORF1536P
Catabacter hongkongensis	II	ATGCAT	ChoHKU16ORF2117P
Catenibacterium mitsuokai	II	GGNNCC	Cmi15897ORF2336P
Catenuloplanes japonicus	II	CTCGAG	CjaI
Catonella morbi	II	GCNGC	CmoORF1806P
Caulobacter fusiformis	II	CTGCAG	CfuII
Caulobacter fusiformis	IIM	GATC	CfuI
Caulobacter sp. K31	II	GGCGCC	R1.CspK31ORF2261P,R2.CspK31ORF2261P
Caulobacter vibrioides	I	CCYANNNNNNNGTCG/CGACNNNNNNNTRGG	CcrMORF620P,CcrNAIIP
Caulobacter vibrioides	II	CCGCGG	R1.CspOR37ORF3836P,R2.CspOR37ORF3836P
Caulobacter vibrioides	II	CTCGAG	CcrI
Caulobacter vibrioides	IIG	CGACCAG/CTGGTCG	CcrMORF826P,CcrNAIII
Cecembia lonarensis	II	GRCGYC	CloLW9ORF3192P
Celeribacter indicus	II	CCWGG	CinP73ORF4799P
Celeribacter indicus	II	GTCGAC	CinP73ORF4804P
Cellulomonas flavigena	II	CTGCAG	CflI
Cellulophaga algicola	IIG	CTAACC/GGTTAG	Cal14237I
Cellulophaga baltica	I	ACAYNNNNNCTC/GAGNNNNNRTGT	Cba13IP
Cellulophaga baltica	IIG	AGGAAT/ATTCCT	Cba13II
Cellulophaga baltica	IIG	CCTNAYNC/GNRTNAGG	Cba16038I
Cellulophaga geojensis	II	CAYNNNNRTG	CspKLAORF17117P
Cellulophaga lytica	I	CNGANNNNNNNNTRRG/CYYANNNNNNNNTCNG	Cly7489IP
Cellulophaga lytica	II	GGNCC	Cly7489ORF997P,ClyHI1ORF4805P
Cellulophaga lytica	IIG	AAAAGRG/CYCTTTT	Cly7489II
Cellulophaga sp. E6(2014)	II	CCGG	CspE6ORF7605P
Cellulosimicrobium cellulans	II	AGCT	AluBI,AluI,OxaI
Cellulosimicrobium cellulans	II	CCTNAGG	OxaNI
Cellvibrio sp. OA-2007	II	GGNCC	Csp2007ORFCP
Cenarchaeum symbiosum	II	ACTGG/CCAGT	CsyBORFWP
Cenarchaeum symbiosum	II	CAATTG	CsyORF595P
Cenarchaeum symbiosum	II	GAATTC	CsyAORFDP
Cenarchaeum symbiosum	II	GANTC	CsyBORFAP
Cenarchaeum symbiosum	II	GGNCC	CsyORF825P
Cenarchaeum symbiosum	II	GGTACC	CsyAORFAP
Chamaesiphon minutus	II	CGATCG	Cmi6605ORF3188P
Chamaesiphon minutus	II	CTGCAG	Cmi6605ORF1123P
Chamaesiphon minutus	II	RGCGCY	Cmi6605ORF783P
Chania multitudinisentens	II	GTCGAC	CmuRB25ORF14775P
Chelativorans sp. BNC1	II	ACTGGG/CCCAGT	MspBNCORF3798P
Chelonobacter oris	II	CCGG	Cor1662TORF8025P
Chitinophaga pinensis	II	GCATGC	CpiORF644P
Chitinophaga sp. CB10	II	GGCGCC	CstCB10ORFBP
Chloracidobacterium thermophilum	II	CCSGG	CthOC1ORFQP
Chloracidobacterium thermophilum	II	CCTAGG	CthBORF256P
Chloracidobacterium thermophilum	II	GACGTC	CthBORF56P
Chloracidobacterium thermophilum	II	GATC	CthBORF826P
Chloracidobacterium thermophilum	II	GCCNNNNNGGC	CthBORF505P
Chloracidobacterium thermophilum	II	GGCC	CthBORF54P
Chloracidobacterium thermophilum	II	GTMKAC	CthBORF1013P,CthOC1ORFKP
Chloracidobacterium thermophilum	II	RGATCY	CthBORF49P,CthOC1ORFBP
Chloracidobacterium thermophilum	II	TCCGGA	CthBORF1770P,CthOC1ORFLP
Chloracidobacterium thermophilum	II	TCTAGA	CthOC1ORFNP
Chloracidobacterium thermophilum	II	TTCGAA	CthBORF38P
Chlorobaculum tepidum	II	CCWGG	CteTORF2122P
Chlorobium chlorochromatii	II	CCSGG	CchORF1402P
Chlorobium chlorochromatii	II	CTAG	CchI
Chlorobium chlorochromatii	II	GGNCC	CchORF332P
Chlorobium chlorochromatii	II	GTMKAC	CchORF1609P
Chlorobium chlorochromatii	II	GTSAC	CchORF1391P
Chlorobium chlorochromatii	IIG	CCCAAG/CTTGGG	CchIII,CchORF1309P
Chlorobium chlorochromatii	IIG	GGARGA/TCYTCC	CchII,CchORF1196P
Chlorobium limicola	II	CAGCTG	Cli245ORF789P
Chlorobium limicola	II	CCCGGG	Cli245ORF646P
Chlorobium limicola	II	CTAG	Cli245ORF54P
Chlorobium phaeobacteroides	II	CAGCTG	CphBORF1246P,CphORF1518P
Chlorobium phaeobacteroides	II	CCCGGG	CphBI,CphORF2524P
Chlorobium phaeobacteroides	II	CCWGG	CphORF83P
Chlorobium phaeobacteroides	II	CTAG	CphBORF40P
Chlorobium phaeobacteroides	II	CTCGAG	CphBORF117P,CphORF1909P
Chlorobium phaeobacteroides	II	GTCGAC	CphORF1501P
Chlorobium phaeovibrioides	II	ACGT	PviORF62P
Chlorobium sp. GBChlB	II	GGNCC	Csp1BORF7365P
Chlorobium sp. GBChlB	II	TTATAA	Csp1BORF7380P
Chloroflexus aggregans	II	ACGCGT	CagVIIIP
Chloroflexus aggregans	II	CAGCTG	CagORF2333P
Chloroflexus aggregans	II	CGTACG	CagORF2240P
Chloroflexus aggregans	II	GCCNNNNNGGC	CagI
Chloroflexus aggregans	II	GGCGCC	CagVIIP
Chloroflexus aggregans	II	GGTNACC	CagORF438P
Chloroflexus aggregans	II	RGATCY	CagIIIP
Chloroflexus aggregans	II	TCCGGA	CagVIP
Chloroflexus aggregans	II	TTCGAA	CagVP
Chloroflexus aurantiacus	II	CAGCTG	CauJORF3159P
Chloroflexus aurantiacus	II	CCSGG	CauII
Chloroflexus aurantiacus	II	CCTNAGG	CauJORF3451P
Chloroflexus aurantiacus	II	CTGCAG	CauIII,CauJORF1687P
Chloroflexus aurantiacus	II	GATATC	CauJORF3352P
Chloroflexus aurantiacus	II	GGWCC	CauI
Chloroflexus aurantiacus	II	GTCGAC	CauJORF833P
Chloroflexus aurantiacus	II	RGATCY	CauJORF1242P
Chloroflexus aurantiacus	II	TCCGGA	CauB3I,CauJORF658P
Chloroflexus aurantiacus	II	TCTAGA	CauJORF322P
Chloroflexus islandicus	II	CAGCTG	Cspisl2ORF3560P
Chloroflexus islandicus	II	CTGCAG	Cspisl2ORF8035P
Chloroflexus islandicus	II	CYCGRG	Cspisl2ORF1420P
Chloroflexus islandicus	II	GACGTC	Cspisl2ORF1695P
Chloroflexus islandicus	II	GATATC	Cspisl2ORF11830P
Chloroflexus islandicus	II	GGTNACC	Cspisl2ORF8405P
Chloroflexus islandicus	II	GTGCAC	Cspisl2ORF13020P
Chloroflexus islandicus	II	TCCGGA	Cspisl2ORF2470P
Chloroflexus sp. MS-G	II	CAGCTG	CspMSGORFDP
Chloroflexus sp. MS-G	II	GACGTC	CspMSGORFLP
Chloroflexus sp. MS-G	II	GATATC	CspMSGORFOP
Chloroflexus sp. MS-G	II	GCCGGC	CspMSGORFCP
Chloroflexus sp. MS-G	II	GGTNACC	CspMSGORFPP
Chloroflexus sp. MS-G	II	TTCGAA	CspMSGORFQP
Chloroflexus sp. Y-400-fl	II	CAGCTG	CspYORF3411P
Chloroflexus sp. Y-400-fl	II	CCTNAGG	CspYORF3716P
Chloroflexus sp. Y-400-fl	II	CTGCAG	CspYORF1828P
Chloroflexus sp. Y-400-fl	II	GATATC	CspYORF3614P
Chloroflexus sp. Y-400-fl	II	GTCGAC	CspYORF900P
Chloroflexus sp. Y-400-fl	II	RGATCY	CspYORF1361P
Chloroflexus sp. Y-400-fl	II	TCCGGA	CspYORF713P
Chloroflexus sp. Y-400-fl	II	TCTAGA	CspYORF346P
Chloroherpeton thalassium	II	ATGCAT	CthGBORF2493P
Chloroherpeton thalassium	II	CTAG	CthGBORF1223P
Chloroherpeton thalassium	II	GGNCC	CthGBORF1153P
Chloroherpeton thalassium	II	GTNNAC	CthGBORF779P
Chromobacterium piscinae	II	AGGCCT	CpiND17ORF19365P
Chromobacterium vaccinii	II	GGCGCC	Cva211ORF15305P
Chromohalobacter salexigens	I	CCACNNNNNNCTC/GAGNNNNNNGTGG	CsaIP
Chroococcidiopsis cubana	II	GGNCC	CcuI
Chroococcidiopsis thermalis	II	GCATGC	Cth7203ORF2728P
Chroococcidiopsis thermalis	II	GGCC	Cth7203ORF462P
Chroococcidiopsis thermalis	II	GGWCC	Cth7203ORF5416P
Chroococcidiopsis thermalis	II	GTCGAC	Cth7203ORF5642P
Chryseobacterium balustinum	II	GTMKAC	FblI
Chryseobacterium balustinum	II	TGATCA	FbaI
Chryseobacterium indologenes	II	CCGG	FinII
Chryseobacterium indologenes	II	GGGAC/GTCCC	FinI
Chryseobacterium indoltheticum	II	GGCC	FinSI
Chryseobacterium sp. Hurlbut01	II	CCCGC/GCGGG	CspH01ORF9580P
Chryseobacterium sp. Hurlbut01	IIM	GATC	CspH01ORF17340P
Chryseobacterium sp. IHB B 10212	II	TGATCA	Csp10212ORF10640P
Chryseobacterium sp. IHB B 17019	II	CATATG	Csp17019ORF12290P
Chryseobacterium sp. StRB126	II	TGATCA	Csp126ORF4331P
Chryseoglobus frigidaquae	II	TTAA	SaqAI
Chrysiogenes arsenatis	II	CCWGG	Car11915ORFBP
Chrysiogenes arsenatis	II	CGGCCG	Car11915ORFDP
Chrysiogenes arsenatis	II	GGNCC	Car11915ORFFP
Chthonomonas calidirosea	II	CAGCTG	CcaT49ORF1368P
Chthonomonas calidirosea	II	CYCGRG	CcaT49ORF959P
Citreicella sp. 357	II	CGGCCG	Cae357ORF17920P
Citreicella sp. 357	II	GATATC	Cae357ORF994P
Citrobacter amalonaticus	II	RCCGGY	Cam122ORF5320P
Citrobacter amalonaticus	IIG	CTGATC/GATCAG	CamY19ORF16680P
Citrobacter braakii	II	CCWGG	CbrI
Citrobacter braakii	II	GGTNACC	CbrCB04ORFAP
Citrobacter freundii	I	CCACNNNNNNNNTGC/GCANNNNNNNNGTGG	Cfr8090ORF6005P,CfrAI
Citrobacter freundii	I	GAAYNNNNNNNRTDCC/GGHAYNNNNNNNRTTC	Cfr7749CORF3977P
Citrobacter freundii	I	GATGNNNNNGGC/GCCNNNNNCATC	Eco5172ORF3391P
Citrobacter freundii	II	AAGCTT	Cfr32I
Citrobacter freundii	II	ACTGGG/CCCAGT	CfrA41ORFMP
Citrobacter freundii	II	CAGCTG	Cfr6I
Citrobacter freundii	II	CCCGGG	Cfr9I,CfrJ4I
Citrobacter freundii	II	CCGCGG	Cfr37I,Cfr41I,Cfr42I,Cfr43I,Cfr45II
Citrobacter freundii	II	CCWGG	Cfr11I,Cfr1321ORF895P,Cfr151ORF25950P,Cfr1741ORF230P,Cfr20I,Cfr22I,Cfr24I,Cfr25I,Cfr27I,Cfr28I,Cfr29I,Cfr30I,Cfr31I,Cfr35I,Cfr58I,Cfr5I,Cfr8698ORFAP,CfrB38ORF5076P,CfrH1ORF25110P,CfrS37I,CfrSA79ORF8230P
Citrobacter freundii	II	CCWWGG	CfrBI
Citrobacter freundii	II	CGATCG	Cfr51I,CfrA41ORFDP,CfrA41ORFFP,CfrA41ORFHP,CfrA41ORFIP,CfrA41ORFKP
Citrobacter freundii	II	CTGCAG	CfrA4I,CfrBDORF4645P
Citrobacter freundii	II	CTTAAG	Cfr92I
Citrobacter freundii	II	GACGTC	Cfr1321ORF90P
Citrobacter freundii	II	GAGACC/GGTCTC	Cfr56I
Citrobacter freundii	II	GCGCGC	CfrJ5I
Citrobacter freundii	II	GGNCC	Cfr13I,Cfr23I,Cfr33I,Cfr45I,Cfr46I,Cfr47I,Cfr4I,Cfr52I,Cfr54I,Cfr8I,CfrCF04ORFDP,CfrNI
Citrobacter freundii	II	GGTNACC	Cfr19I,Cfr7I
Citrobacter freundii	II	GRGCYC	Cfr48I
Citrobacter freundii	II	RCCGGY	Cfr10I
Citrobacter freundii	II	TCCGGA	Cfr57I
Citrobacter freundii	II	YGGCCR	Cfr14I,Cfr38I,Cfr39I,Cfr40I,Cfr55I,Cfr59I,CfrI
Citrobacter freundii	IIG	CTGATC/GATCAG	Cfr10159ORF3401P
Citrobacter freundii	IIM	C/G	CfrCI
Citrobacter koseri	II	CCWGG	Cdi27I,CkoORF3470P
Citrobacter koseri	II	GGNCC	CdiAI
Citrobacter koseri	II	RCCGGY	Cko7778BORF2429P,Cko7778CORF4249P
Citrobacter sp. 2144	IIG	CAANNNNNGTGG/CCACNNNNNTTG	CspCI
Citrobacter sp. BIDMC107	II	CCWGG	Csp107ORF4843P
Citrobacter sp. FDAARGOS_156	I	CCAYNNNNNTCC/GGANNNNNRTGG	Csp156ORF4520P
Citrobacter sp. FDAARGOS_156	II	GGCGCC	Csp156ORF17730P
Citrobacter sp. RFL231	II	AAGCTT	Csp231I
Citrobacter youngae	II	GAATTC	CyoORF11296P,CyoORFAP
Citromicrobium sp. JL477	II	CCWGG	Csp477ORF15375P
Citromicrobium sp. JLT1363	II	CCWGG	Csp1363ORFAP
Clavibacter michiganensis	II	CRCCGGYG	CmiR11ORF15765P
Clavibacter michiganensis	II	GCCGGC	CmiR11ORFAP
Clavibacter michiganensis	II	GGCGCC	CmiORF574P,CmiSORF2990P
Cloacibacterium normanense	II	GATC	CnoNRS1ORF2522P
Clostridiales bacterium CHKCI006	II	CGCG	CbaCHKC6ORF1085P
Clostridiales bacterium CHKCI006	II	GATCC/GGATC	CbaCHKC6ORF1709P
Clostridioides difficile	I	ATCNNNNNNCTC/GAGNNNNNNGAT	CdiBI9ORFBP
Clostridioides difficile	I	ATTYNNNNNCTTC/GAAGNNNNNRAAT	Pdi30ORF18845P
Clostridioides difficile	I	AYGNNNNNNCTG/CAGNNNNNNCRT	CdiCF5ORFBP,CdiM68ORFBP,PdiBJ08ORFAP
Clostridioides difficile	I	CANNNNNNNTAAAG/CTTTANNNNNNNTG	Cdi81IIP,CdiBI1ORFCP,CdiBI9ORFAP,CdiBTORFAP,CdiG46IP,CdiQORF3354P,CdiRORF2912P,Pdi9689IIP
Clostridioides difficile	I	GAANNNNNNRTGC/GCAYNNNNNNTTC	Cdi1118ORFAP,Cdi815ORF4925P,Pdi6600ORF650018P,Pdi6601ORF700242P,Pdi6602ORF710241P
Clostridioides difficile	I	TAGNNNNNRTGAA/TTCAYNNNNNCTA	CdiCF5ORFAP,CdiM68ORFAP,Pdi30ORF18320P,PdiBJ08ORFBP
Clostridioides difficile	II	CATCG/CGATG	CdiI
Clostridioides difficile	II	GATC	CdiCD6II,Pdi6600ORF1300126P,Pdi6601ORF790080P,Pdi6602ORF790080P
Clostridioides difficile	II	GGNCC	CdiCD6I
Clostridioides difficile	IIG	CTTCKGC/GCMGAAG	Cdi81III
Clostridioides mangenotii	II	GAATGC/GCATTC	CmaTRORFCP
Clostridioides mangenotii	II	GCNGC	CmaLM2II
Clostridium aceticum	II	CCWGG	Cac1496ORF27470P
Clostridium acetireducens	II	GATC	Cac10703ORF13460P
Clostridium acetireducens	II	GGCC	Cac10703ORF14470P
Clostridium acetireducens	II	GGNCC	Cac10703ORF5020P
Clostridium acetobutylicum	II	GATC	CacI
Clostridium acetobutylicum	II	GCNGC	Cac1731ORF1526P,Cac2018ORF1517P,Cac824I,Cac824ORFP
Clostridium acetobutylicum	II	GCNNGC	Cac8I
Clostridium algidicarnis	I	AGCNNNNNNRTTG/CAAYNNNNNNGCT	CalB3IP
Clostridium algidicarnis	II	GATC	CalB3IIIP
Clostridium algidicarnis	IIG	CTYAAYC/GRTTRAG	CalB3II
Clostridium autoethanogenum	IIG	ATTAAC/GTTAAT	Cau10061II
Clostridium beijerinckii	I	CTAGNNNNNNRTC/GAYNNNNNNCTAG	Cpa598IIP
Clostridium beijerinckii	I	GAAYNNNNNNNRTANYC/GRNTAYNNNNNNNRTTC	Cpa598IP
Clostridium beijerinckii	II	CTCGAG	R2.CbeG117ORFAP
Clostridium bornimense	II	GATC	CspM240ORF841P
Clostridium bornimense	II	GCWGC	R1.CspM240ORF1422P,R2.CspM240ORF1422P
Clostridium bornimense	II	GGWCC	CspM240ORF2933P
Clostridium botulinum	I	GAGNNNNNNCTA/TAGNNNNNNCTC	Cbo67071ORF950P
Clostridium botulinum	II	CATCC/GGATG	Cbo87ORF10105P
Clostridium botulinum	II	CCGG	Cbo16ORFCP,CboB1ORF2548P,CboI
Clostridium botulinum	II	CCWGG	Cbo8266ORF8475P,Cbo8550ORF8475P,CboE3ORF1762P
Clostridium botulinum	II	GATC	Cbo1436ORF1864P,Cbo1436ORF2140P,Cbo17BORF608P,Cbo17ORF542P,Cbo7060ORF17575P,CboLNR13ORF14335P
Clostridium botulinum	II	GCNGC	CboE1ORF1092P,CboKAPB3ORF12160P
Clostridium botulinum	II	GCSGC	CboF2ORF2114P,CboFORF2133P
Clostridium botulinum	II	GCWGC	CboAHORF2744P,CboAORF2811P
Clostridium botulinum	II	GGWCC	CboBfORF47P
Clostridium botulinum	II	GRCGYC	Cbo8266ORF11710P,Cbo8550ORF11710P,CboE3ORF2487P
Clostridium botulinum	IIM	CCWGG	Cbo17BORF610P,Cbo17ORF544P
Clostridium butyricum	I	AAGNNNNNCTCC/GGAGNNNNNCTT	CbuD1ORF11985P
Clostridium butyricum	II	CCWGG	CbuDORF28590P
Clostridium butyricum	II	GATC	Cbu5521ORF1956P
Clostridium butyricum	II	GCNGC	R1.Cbu33234ORF17810P,R2.Cbu33234ORF17810P
Clostridium butyricum	II	GCTNAGC	Cbu51208ORF4029P,Cbu635ORFCP
Clostridium butyricum	IIM	CCWGG	Cbu5521ORF1955P
Clostridium butyricum	IIM	GCNGC	CbuDI
Clostridium colicanis	II	GATC	Cco13634ORF22330P
Clostridium cylindrosporum	II	GATC	CcyHC1ORF100P,CcyI
Clostridium drakei	II	GCSGC	CdrSL1ORFBP
Clostridium formicaceticum	II	GCGC	CfoI
Clostridium formicaceticum	II	GCSGC	Cfo27076ORF1395P
Clostridium homopropionicum	II	GATC	Cho5847ORF3090P
Clostridium homopropionicum	II	TTCGAA	Cho5847ORF11640P
Clostridium intestinale	II	GCWGC	CinURNWORF2271P
Clostridium kluyveri	II	CCGG	CklAORF2367P,CklORF2671P
Clostridium kluyveri	II	GCSGC	R2.CklJZZORF15075P
Clostridium kluyveri	II	GCWGC	R1.CklJZZORF15075P
Clostridium ljungdahlii	IIG	ATTAAC/GTTAAT	CljORF24700P
Clostridium pasteurianum	I	AAGNNNNNCTCC/GGAGNNNNNCTT	Cpa150ORF13830P,Cpa525ORF13835P,CpaAIIP
Clostridium pasteurianum	II	CCGG	CpaBC1ORF2253P
Clostridium pasteurianum	II	CGCG	Cpa1150I,Cpa150ORF2840P,Cpa525ORF2840P,CpaAI
Clostridium pasteurianum	II	GATC	Cpa150ORF14985P,Cpa525ORF14990P,CpaAORF30880P,CpaPI
Clostridium perfringens	I	CACNNNNNRTAAA/TTTAYNNNNNGTG	CpeAIP
Clostridium perfringens	II	ACGGC/GCCGT	CpeJJCORFDP
Clostridium perfringens	II	GAGAC/GTCTC	Cpe838ORF15595P
Clostridium perfringens	II	GATC	CpeAIIIP,CpfAI,CpfI
Clostridium perfringens	II	GCNGC	Cpe7123ORFDP
Clostridium perfringens	II	GGCC	CpeJP55ORF14805P
Clostridium perfringens	II	GGWCC	CpeAIIP
Clostridium perfringens	III	ATGTCB/VGACAT	CpeAVP
Clostridium saccharoperbutylacetonicum	II	GATC	Csa1ORF40510P,CsaN14ORFBP
Clostridium senegalense	II	GATC	Cse25507ORFCP
Clostridium senegalense	IIM	CCWGG	Cse25507ORFBP
Clostridium sp. 12(A)	II	CATCC/GGATG	Csp12AI
Clostridium sp. 12(A)	II	GATCC/GGATC	Csp12AIIP
Clostridium sp. 7_2_43FAA	II	CCGG	Csp7243ORF1027P
Clostridium sp. 7_3_54FAA	II	CCGCGG	Csp7354ORF670P
Clostridium sp. ASBs410	II	CATCC/GGATG	Csp410ORFAP
Clostridium sp. ASF356	IIG	CAGCAG/CTGCTG	Csp356ORF2094P
Clostridium sp. Ade.TY	II	GATC	CspTYORFBP
Clostridium sp. Ade.TY	II	GCWGC	CspTYORFEP
Clostridium sp. BNL1100	II	CCGG	Csp1100ORF3396P
Clostridium sp. BNL1100	II	CGCG	Csp1100ORF230P
Clostridium sp. BNL1100	II	GATC	Csp1100ORF522P
Clostridium sp. Bc-iso-3	II	CCGCGG	Cspbc3ORF4370P
Clostridium sp. Bc-iso-3	II	GATC	Cspbc3ORF14505P
Clostridium sp. C105KSO14	II	GATC	CspSO14ORF1753P
Clostridium sp. C105KSO15	II	CATCC/GGATG	CspSO15ORF1973P
Clostridium sp. IBUN125C	II	GAATGC/GCATTC	Csp125CORF1250P
Clostridium sp. IBUN13A	II	GAATGC/GCATTC	Csp13AORF1709P
Clostridium sp. IBUN22A	II	GAATGC/GCATTC	Csp22AORF1376P
Clostridium sp. KNHs205	I	GAGNNNNNNNNTGAA/TTCANNNNNNNNCTC	Csp205IP
Clostridium sp. KNHs205	II	GCSGC	Csp205ORFEP
Clostridium sporogenes	II	GATC	Csp8OORF17700P
Clostridium sporogenes	II	GCGC	Csp1470I
Clostridium sporogenes	II	TTCGAA	Csp45I
Clostridium taeniosporum	II	CCGC/GCGG	Cta1kORF14890P
Clostridium tetani	II	GATC	CteEORF387P
Clostridium tetanomorphum	II	GATC	Cte1179I,Cte1180I
Clostridium tunisiense	II	GATC	CtuTJORFCP
Clostridium tyrobutyricum	II	GCATGC	Cty776ORFAP
Cobetia marina	II	CAGCTG	DmaI
Cobetia marina	II	CCWGG	HhdI
Cobetia sp. UCD-24C	II	CCGCGG	Csp24CORFAP
Cohnella panacarvi	I	GCGANNNNNNNNTTTY/RAAANNNNNNNNTCGC	Cpa18696IIP
Cohnella panacarvi	II	GCSGC	Cpa18696ORFDP,Cpa18696ORFHP
Cohnella panacarvi	II	GRCGYC	Cpa18696ORFEP
Cohnella panacarvi	II	TGATCA	Cpa18696IP
Coleofasciculus chthonoplastes	II	GGWCC	Mch7420ORF1590P,Mch7420ORF4872P
Collimonas arenae	II	TGATCA	Car10ORF4729P,Car282ORF4353P
Collinsella intestinalis	II	GATC	Cin13280ORFAP
Collinsella stercoris	II	CCWGG	CstDORF903P
Collinsella stercoris	II	GAGACC/GGTCTC	CstDORF413P
Colwellia sp. MT41	II	GAGACC/GGTCTC	CspMT41ORF16450P
Comamonas testosteroni	II	CCCGGG	CteP19ORFFP
Comamonas testosteroni	II	CCGCGG	Cte1I
Congregibacter litoralis	II	CCWGG	CliKTORF6704P
Congregibacter litoralis	II	GTCGAC	CliKTORF11359P
Coprobacillus sp. D6	II	ACGGC/GCCGT	CspD6IP
Coprobacillus sp. D6	II	GATC	CspD6ORFCP
Coprobacter fastidiosus	II	GATC	CfaNSB1ORF650P
Coprococcus catus	IIG	CAGCAG/CTGCTG	CcaGD7ORF12100P
Coprococcus comes	IIG	CAGCAG/CTGCTG	CcoMI
Coprothermobacter proteolyticus	II	GATC	Cpr5265ORF1447P
Coraliomargarita akajimensis	I	ACGANNNNNNNNATC/GATNNNNNNNNTCGT	CakIP
Coraliomargarita akajimensis	IIM	CCWGG	CakORF2727P
Coriobacteriaceae bacterium 68-1-3	II	GGNCC	Cba6813ORF5965P
Coriobacteriaceae bacterium CHKCI002	II	CTCGAG	CbaCHKC2ORF416P
Coriobacteriaceae bacterium CHKCI002	II	GGCGCC	CbaCHKC2ORF1783P
Coriobacteriaceae bacterium CHKCI002	II	GGCGGA/TCCGCC	CbaCHKC2ORF2429P
Coriobacteriaceae bacterium CHKCI002	II	GRCGYC	CbaCHKC2ORF713P
Corynebacterium aurimucosum	I	CGANNNNNNGTCY/RGACNNNNNNTCG	Cau700975ORF2474BP
Corynebacterium aurimucosum	II	GATC	Cau700975IIP
Corynebacterium camporealensis	II	GATC	Cca44610ORF8700P
Corynebacterium camporealensis	II	GCCGGC	Cca44610ORF4690P
Corynebacterium casei	II	GATC	Cca3821ORF820P,Cca44701ORF4340P
Corynebacterium casei	II	GCCGGC	Cca3821ORF5060P,Cca44701ORF11370P
Corynebacterium deserti	II	GCSGC	Cde10ORF5635P
Corynebacterium diphtheriae	II	CCNGG	CdiBH8ORF988P
Corynebacterium diphtheriae	II	GGNCC	Cdi1141ORF520P,Cdi1337ORF2505P,Cdi2031ORF520P
Corynebacterium diphtheriae	II	GTCGAC	CdiHC4ORF738P,CdiVA1ORF696P
Corynebacterium diphtheriae	IIG	ATCGAC/GTCGAT	Cdi1526ORF11365P,CdiVA1ORF1907P
Corynebacterium diphtheriae	IIG	CTCCGC/GCGGAG	Cdi1526ORF5605P,Cdi1678I,Cdi241ORF1691P,Cdi31AORF1762P,Cdi402ORF1645P,CdiBH8ORF1729P,CdiC7ORF1743P,CdpI
Corynebacterium diphtheriae	IIG	CTGCGC/GCGCAG	Cdi11397I
Corynebacterium doosanense	I	ATGNNNNNNCTGG/CCAGNNNNNNCAT	Cdo212ORF13295P
Corynebacterium efficiens	II	CCANNNNNTGG	CefORF1493P
Corynebacterium falsenii	II	TTCGAA	Cfa44353ORF8010P
Corynebacterium glutamicum	I	CAGNNNNNTCAG/CTGANNNNNCTG	Cgl56828IP
Corynebacterium glutamicum	II	ATCGAT	BdiI
Corynebacterium glutamicum	II	GCATGC	BtgAII,Cgl21831ORF1900P,CglAI,CglAR1ORF1905P
Corynebacterium glutamicum	II	GCCGGC	CglN24ORF1269P
Corynebacterium glutamicum	II	GCSGC	Cgl13032ORF1703P,Cgl14067ORF6617P,Cgl253ORF6025P,CglI,CglN24ORF1273P,CglN24ORF1870P,CglYIORF6250P
Corynebacterium glutamicum	II	GTCGAC	BtgAI,Cgl21831ORF15010P,CglAII,CglAR1ORF14925P
Corynebacterium glutamicum	II	TGATCA	CglLP6P
Corynebacterium glutamicum	IIG	ACGABGG/CCVTCGT	Cgl13032II,Cgl21831ORF4265P,CglMB1ORF844P,CglORF706P
Corynebacterium glutamicum	IIG	GGCGCA/TGCGCC	Cgl13032I,CglMB1ORF3398P,CglORF3009P
Corynebacterium halotolerans	II	CTYRAG	Cha44683ORF14207P
Corynebacterium imitans	II	GCCGGC	Cim44264ORF3915P
Corynebacterium jeddahense	II	GGTNACC	CjeJCBORFDP
Corynebacterium jeddahense	IIG	ACGABGG/CCVTCGT	CjeJCBORFCP
Corynebacterium jeikeium	II	GCCGGC	CjeKORF1858P
Corynebacterium lactis	II	GCCGGC	Cla25ORF4385P
Corynebacterium matruchotii	II	TCGCGA	CmaCORF1763P
Corynebacterium minutissimum	II	GATC	Cmi23348ORF10370P
Corynebacterium mustelae	II	CCGCGG	Cmu45274ORF15610P
Corynebacterium mustelae	II	GCCGGC	Cmu45274ORF14310P
Corynebacterium mycetoides	II	CCTTC/GAAGG	Cmy20632ORF309P
Corynebacterium resistens	II	GCSGC	Cre45100ORF475P
Corynebacterium simulans	I	GGANNNNNNNNTCC	CsiFSMIIIP,CsiPES1IP
Corynebacterium simulans	II	GATC	CsiBAA15IP,CsiFSMIP,CsiPES1IIP,CsiWIP
Corynebacterium simulans	II	GCCGGC	CsiFSMIIP,CsiPES1ORF352P
Corynebacterium singulare	II	GATC	Csi52218ORF10260P
Corynebacterium sp. CMW7794	II	CCGCGG	Csp7794ORF1773P
Corynebacterium sp. CMW7794	II	GATC	Csp7794ORF1415P
Corynebacterium sp. NML98-0116	II	GCCGGC	Csp98ORF6265P
Corynebacterium sp. NML98-0116	IIG	AAGGAG/CTCCTT	Csp98ORF220P
Corynebacterium stationis	II	GATC	Cst21670IP,Cst6872ORF3930P
Corynebacterium striatum	II	GATC	Cst1961ORF8265P,Cst6940IIIP
Corynebacterium striatum	II	GCCGGC	Cst1961ORF3235P
Corynebacterium striatum	IIG	AAGGAG/CTCCTT	CstMI
Corynebacterium terpenotabidum	II	GCCGGC	CteY11ORF2340P
Corynebacterium ulceribovis	II	GATC	Cul45146ORFGP
Corynebacterium ulceribovis	II	GCCGGC	Cul45146ORFEP
Corynebacterium ureicelerivorans	II	CTGCAG	Cur2301ORF3485P
Corynebacterium variabile	II	CCTAGG	AvrBII
Corynebacterium variabile	II	CGGWCCG	CpoI,Cva44702ORF2693P
Corynebacterium variabile	II	GGCC	AvrBI
Corynebacterium vitaeruminis	II	GCCGGC	Cvi20294ORF5605P
Cosenzaea myxofaciens	II	CTGCAG	PmyI
Crinalium epipsammum	II	ATGCAT	Cep9333ORF2995P
Crinalium epipsammum	II	GATC	Cep9333ORF4759P
Crinalium epipsammum	II	GCTAGC	Cep9333ORF2647P
Crinalium epipsammum	II	GGCC	Cep9333ORF2153P
Crinalium epipsammum	II	GGWCC	Cep9333ORF3880P
Crinalium epipsammum	II	GRCGYC	Cep9333ORF2554P
Crinalium epipsammum	II	GTCGAC	Cep9333ORF4086P
Crinalium epipsammum	II	TTCGAA	Cep9333ORF2938P
Croceibacter atlanticus	II	CTCTTC/GAAGAG	CatHI
Crocosphaera watsonii	II	ACRYGT	CwaWHORF5771P
Crocosphaera watsonii	II	ATGCAT	CwaWHORF1214P
Crocosphaera watsonii	II	CTGCAG	CwaWHORF6562P
Crocosphaera watsonii	II	GATC	CwaWHORF4936P
Crocosphaera watsonii	II	GGWCC	Cwa3ORF4123P,CwaWHORF2014P
Crocosphaera watsonii	II	GGYRCC	Cwa3ORF4802P,CwaWHORF1640P
Crocosphaera watsonii	II	GRCGYC	CwaWHORF6135P
Cronobacter dublinensis	IIG	CTTCAC/GTGAAG	Cdu23823II
Cronobacter malonaticus	II	CCWGG	Cma23826ORF23000P,Csa45402ORF5036P
Cronobacter malonaticus	II	GGCGCC	Cma23826ORF21055P
Cronobacter malonaticus	IIG	CGGAAG/CTTCCG	Cma23826I
Cronobacter sakazakii	I	GAANNNNNNNTAAA/TTTANNNNNNNTTC	Csa8155IP,Csa8272ORFCP
Cronobacter sakazakii	II	CAGCTG	Csa5174ORF5P
Cronobacter sakazakii	II	CGGCCG	Csa8399ORFBP,Csa894ORF6561P
Cronobacter sakazakii	II	GGNCC	Csa291ORF15935P
Cronobacter sakazakii	IIG	CGGAAG/CTTCCG	Csa29544ORF2165P
Cuniculiplasma divulgatum	II	CATCC/GGATG	CdiPM4ORF559P
Cuniculiplasma divulgatum	II	CCWGG	Cdi30642ORF1633P
Cupriavidus alkaliphilus	II	CCGCGG	Cal732ORF110138P
Cupriavidus basilensis	I	CAYNNNNNCTCC/GGAGNNNNNRTG	Cba4G11IP
Cupriavidus basilensis	II	ACCGGT	CbaOR16ORF30744P,CbaOR16ORF30749P
Cupriavidus basilensis	IIG	CACGAG/CTCGTG	Cba4G11III
Cupriavidus sp. HMR-1	II	CCWGG	CspHMR1ORF15460P,CspHMR1ORF19243P,CspHMR1ORF19248P
Curtobacterium albidum	II	TGGCCA	BalI
Curtobacterium citreum	II	GCGGCCGC	CciNI
Curtobacterium citreum	II	TCATGA	CciI
Curtobacterium flaccumfaciens	II	RAATTY	CfaI
Curtobacterium luteum	II	CTCGAG	BluI
Curtobacterium luteum	II	GGCC	BluII
Curtobacterium sp. MR_MD2014	IIG	GCCTCC/GGAGGC	Csp2014I,Csp2014IAP,Csp2014IBP,Csp2014ICP
Cutibacterium acnes	III	AGCAGY/RCTGCT	PacKIP
Cutibacterium avidum	II	GGCGCC	Pav44067ORF370P
Cyanobacterium aponinum	II	CGATCG	Cap10605ORF2460P
Cyanobacterium aponinum	II	GDGCHC	Cap10605ORF2107P
Cyanobacterium aponinum	II	GGCC	Cap10605ORF487P
Cyanobacterium aponinum	II	TCTAGA	Cap10605ORF1163P
Cyanobacterium sp. IPPAS B-1200	II	CCCGC/GCGGG	CspB1200ORF2935P
Cyanobacterium sp. IPPAS B-1200	II	GCSGC	CspB1200ORF15305P
Cyanobacterium sp. IPPAS B-1200	II	GGNCC	CspB1200ORF9585P
Cyanobacterium stanieri	II	CGCG	SceAI
Cyanothece sp. ATCC 51142	II	ATGCAT	Csp68KIII
Cyanothece sp. ATCC 51142	II	CAGCTG	Csp68KORF2584P,Csp68KORF2587AP,Csp68KORF2587BP,Csp68KORF2587CP
Cyanothece sp. ATCC 51142	II	CCTNNNNNAGG	Csp68KORF1765P
Cyanothece sp. ATCC 51142	II	CGCG	Csp68KVI
Cyanothece sp. ATCC 51142	II	CMGCKG	Csp68KORF14P
Cyanothece sp. ATCC 51142	II	CYCGRG	Csp68KORF1073P
Cyanothece sp. ATCC 51142	II	GGWCC	Csp68KI
Cyanothece sp. ATCC 51142	II	GRCGYC	Csp68KORF4745P
Cyanothece sp. ATCC 51142	II	RGCGCY	Csp68KORF3196P
Cyanothece sp. ATCC 51142	II	TTCGAA	Csp68KII
Cyanothece sp. ATCC 51472	II	CGCG	Csp51472ORF1756P
Cyanothece sp. ATCC 51472	II	GGWCC	Csp51472ORF2367P
Cyanothece sp. CCY0110	II	GGWCC	CspCCYORF7981P
Cyanothece sp. CCY0110	II	RGCGCY	CspCCYORF18787P
Cyanothece sp. PCC 7424	II	ACRYGT	Csp7424ORF4787P
Cyanothece sp. PCC 7424	II	AGTACT	Csp7424ORF4450P
Cyanothece sp. PCC 7424	II	ATGCAT	Csp7424ORF3531P
Cyanothece sp. PCC 7424	II	CCTNAGG	Csp7424ORF5156P
Cyanothece sp. PCC 7424	II	CGTACG	Csp7424ORF4169P
Cyanothece sp. PCC 7424	II	CTGCAG	Csp7424ORF4962P
Cyanothece sp. PCC 7424	II	CYCGRG	Csp7424ORF3012P
Cyanothece sp. PCC 7424	II	GGTNACC	Csp7424ORF2706P
Cyanothece sp. PCC 7425	II	CCCGGG	Csp7425ORF4269P
Cyanothece sp. PCC 7822	II	CCTNAGG	Csp7822ORF5084P
Cyanothece sp. PCC 7822	II	GCTAGC	Csp7822ORF1878P,Csp7822ORF724P
Cyanothece sp. PCC 7822	II	GGATCC	Csp7822ORF2010P,Csp7822ORF584P
Cyanothece sp. PCC 7822	II	GGYRCC	Csp7822ORF1255P
Cyanothece sp. PCC 7822	II	RCATGY	Csp7822ORF2961P,Csp7822ORF5525P
Cyanothece sp. PCC 8801	II	ACRYGT	Csp8801ORF3873P
Cyanothece sp. PCC 8801	II	CMGCKG	Csp8801ORF4215P
Cyanothece sp. PCC 8801	II	GATC	Csp8801ORF2739P
Cyanothece sp. PCC 8801	II	GGWCC	Csp8801ORF4296P,Csp8801ORF84P
Cyanothece sp. PCC 8801	II	RGCGCY	Csp8801ORF1P,Csp8801ORF2308P
Cyanothece sp. PCC 8801	II	TTCGAA	Csp8801ORF3772P,SspRFI
Cyanothece sp. PCC 8802	II	ACRYGT	Csp8802ORF3922P
Cyanothece sp. PCC 8802	II	CMGCKG	Csp8802ORF4254P
Cyanothece sp. PCC 8802	II	GATC	Csp8802ORF3363P
Cyanothece sp. PCC 8802	II	GGTNACC	Csp8802ORF655P
Cyanothece sp. PCC 8802	II	GGWCC	Csp8802ORF4356P
Cyanothece sp. PCC 8802	II	TTCGAA	Csp8802ORF3822P
Cycloclasticus sp. P1	II	GGCC	CspP1ORF137P
Cycloclasticus zancles	II	TTCGAA	Cza7MEORF1217P
Cylindrospermopsis raciborskii	II	CCGCGG	Cra505ORF15540P,Cra505ORF873P
Cylindrospermopsis raciborskii	II	GRCGYC	CraA1ORFDP
Cylindrospermopsis raciborskii	II	TTCGAA	Cra505ORF6695P,Cra505ORF782P
Cylindrospermopsis sp. CR12	II	ATGCAT	CspCR12ORF11665P
Cylindrospermopsis sp. CR12	II	CCGCGG	CspCR12ORF10220P
Cylindrospermopsis sp. CR12	II	CTTAAG	CspCR12ORF3650P
Cylindrospermopsis sp. CR12	II	GCTAGC	CspCR12ORF13535P
Cylindrospermopsis sp. CR12	II	GGWCC	CspCR12ORF15870P
Cylindrospermopsis sp. CR12	II	GGYRCC	CspCR12ORF4340P
Cylindrospermopsis sp. CR12	II	TTCGAA	CspCR12ORF12665P
Cylindrospermum licheniforme	II	CTGCAG	ClcI
Cylindrospermum licheniforme	II	GGWCC	CliI
Cylindrospermum licheniforme	II	TGCGCA	ClcII,CliII
Cylindrospermum stagnale	II	GGATCC	Cst7417ORF1014P
Dactylococcopsis salina	II	CCNGG	Dsa8305ORF776P,DsaV
Dactylococcopsis salina	II	CCRYGG	Dsa8305ORF1067P,DsaI
Dactylococcopsis salina	II	CGATCG	Dsa8305ORF3149P
Dactylococcopsis salina	II	GATC	Dsa8305ORF7P
Dactylococcopsis salina	II	GGCC	DsaII
Dactylococcopsis salina	II	GGWCC	Dsa8305ORF749P,DsaIV
[truncated: 4,672 more rows]
