# Supplementary material for: Avoidance of recognition sites of restriction-modification systems is a widespread but not universal anti-restriction strategy of prokaryotic viruses
Source: BMC Genomics. 2018 Dec 7;19:885. doi: 10.1186/s12864-018-5324-3 (PMC6286503; doi:10.1186/s12864-018-5324-3)
Supplement: Supplementary file 5 — Experimental dataset. (TSV 3578 kb) [file 12864_2018_5324_MOESM5_ESM.tsv]

# Additional file 5. Experimental dataset.
#
# Phage -- phage ID from NCBI Taxonomy
# R-M types -- type(s) of the host R-M system(s) (I, II, IIG, IIM, III, IV)
# Site -- R-M system recognition site, first strand (alphabetically)
# Site (compl) -- R-M system recognition site, complementary strand
# No -- observed number of site occurrences
# Ne -- expected number of site occurrences
# CB -- compositional bias
# No (compl) -- observed number of occurrences of the complementary site
# Ne (compl) -- expected number of occurrences of the complementary site
# CB (compl) -- compositional bias for the complementary site
#
#Phage	R-M types	Site	Site (compl)	No	Ne	CB	No (compl)	Ne (compl)	CB (compl)
1002724	II	CCSGG	palindrome	59	53.54	1.102	-	-	-
1002724	II	CCWGG	palindrome	110	117.27	0.938	-	-	-
1002725	II	CCSGG	palindrome	60	59.95	1.001	-	-	-
1002725	II	CCWGG	palindrome	165	170.16	0.970	-	-	-
1003177	II	ATCGAT	palindrome	25	29.68	0.842	-	-	-
1003177	II	ATGCAT	palindrome	16	20.80	0.769	-	-	-
1003177	II	CACGTG	palindrome	3	9.31	0.322	-	-	-
1003177	II	CCGCTC	GAGCGG	1	1.64	0.610	6	6.42	0.934
1003177	II	CCNGG	palindrome	9	83.11	0.108	-	-	-
1003177	II	CCSGG	palindrome	5	1.47	3.402	-	-	-
1003177	II	CCWGG	palindrome	4	7.40	0.540	-	-	-
1003177	II	CTCTTC	GAAGAG	37	44.47	0.832	36	43.72	0.823
1003177	II	CTGCAG	palindrome	35	38.50	0.909	-	-	-
1003177	II	GAAGAGC	GCTCTTC	1	2.55	0.393	4	4.01	0.997
1003177	II	GAGACC	GGTCTC	5	4.92	1.016	9	8.83	1.019
1003177	II	GATATC	palindrome	49	54.55	0.898	-	-	-
1003177	II	GGNCC	palindrome	31	60.46	0.513	-	-	-
1003177	II	GGWCC	palindrome	27	26.76	1.009	-	-	-
1003177	II	YGGCCR	palindrome	3	6.71	0.447	-	-	-
1005056	I	AACNNNNNNGTRC	GYACNNNNNNGTT	1	1.14	0.875	3	2.14	1.405
1005056	IIG	ACRCAG	CTGYGT	22	22.51	0.977	32	35.05	0.913
1005056	I	ACYNNNNNNGTTC	GAACNNNNNNRGT	6	6.90	0.869	3	3.61	0.831
1005056	I	AGANNNNNNNNCTGG	CCAGNNNNNNNNTCT	2	1.61	1.243	6	6.73	0.891
1005056	I	AYCNNNNNCTCC	GGAGNNNNNGRT	1	0.81	1.233	1	1.09	0.916
1005056	III	CAGAG	CTCTG	6	14.43	0.416	7	9.19	0.762
1005056	II	CAGCTG	palindrome	1	5.73	0.175	-	-	-
1005056	I	CAYCNNNNNTGG	CCANNNNNGRTG	4	4.89	0.817	4	3.50	1.142
1005056	I	CCACNNNNNNNNTGC	GCANNNNNNNNGTGG	3	1.99	1.508	3	3.10	0.969
1005056	I	CCANNNNNNNNTGAG	CTCANNNNNNNNTGG	3	4.75	0.632	0	0.06	0.000
1005056	I	CCAYNNNNNRTANNC	GNNTAYNNNNNRTGG	2	2.51	0.797	3	2.94	1.020
1005056	I	CCCNNNNNRTAG	CTAYNNNNNGGG	6	6.50	0.923	2	1.90	1.051
1005056	III	CCGAG	CTCGG	74	57.00	1.298	51	39.10	1.304
1005056	I	CCGANNNNNGTC	GACNNNNNTCGG	6	3.66	1.639	3	3.17	0.946
1005056	II	CCGCGG	palindrome	0	16.84	0.000	-	-	-
1005056	II	CCNGG	palindrome	328	298.66	1.098	-	-	-
1005056	II	CCWGG	palindrome	1	80.65	0.012	-	-	-
1005056	II	CCWWGG	palindrome	0	22.74	0.000	-	-	-
1005056	I	CGANNNNNNTACC	GGTANNNNNNTCG	4	3.03	1.322	8	7.87	1.017
1005056	I	CGANNNNNNTRCC	GGYANNNNNNTCG	9	8.28	1.087	18	18.89	0.953
1005056	II	CGATCG	palindrome	30	31.41	0.955	-	-	-
1005056	I	CGATNNNNNNNGTTA	TAACNNNNNNNATCG	0	0.00	NaN	1	0.72	1.394
1005056	I	CGAYNNNNNNNRTRTC	GAYAYNNNNNNNRTCG	4	4.23	0.945	5	4.66	1.073
1005056	I	CGCANNNNNNNNTCNG	CNGANNNNNNNNTGCG	5	4.38	1.141	5	5.47	0.915
1005056	II	CGGCCG	palindrome	67	69.30	0.967	-	-	-
1005056	I	CNAGNNNNNNTAG	CTANNNNNNCTNG	2	1.48	1.347	1	1.04	0.961
1005056	I	CRTANNNNNNNNTCGC	GCGANNNNNNNNTAYG	2	2.06	0.970	2	1.87	1.071
1005056	I	CRTAYNNNNNNCTC	GAGNNNNNNRTAYG	0	0.00	NaN	1	1.03	0.968
1005056	IIG	CTGATC	GATCAG	23	17.52	1.313	27	22.01	1.227
1005056	II	CTGCAG	palindrome	0	3.23	0.000	-	-	-
1005056	II	CTTAAG	palindrome	0	0.43	0.000	-	-	-
1005056	I	GAACNNNNNNNTTA	TAANNNNNNNGTTC	4	2.32	1.726	3	2.92	1.027
1005056	I	GAAGNNNNNNTCA	TGANNNNNNCTTC	8	8.70	0.920	10	9.82	1.018
1005056	I	GAANNNNNCTTA	TAAGNNNNNTTC	0	0.15	0.000	0	0.29	0.000
1005056	I	GAANNNNNNNNTCGC	GCGANNNNNNNNTTC	4	3.95	1.013	4	4.73	0.847
1005056	I	GACNNNNNNNRTCC	GGAYNNNNNNNGTC	8	6.16	1.299	4	4.77	0.839
1005056	I	GAGNNNNNNGTRC	GYACNNNNNNCTC	3	2.58	1.162	2	1.53	1.309
1005056	I	GAGNNNNNNNRTCC	GGAYNNNNNNNCTC	1	1.16	0.858	3	2.24	1.341
1005056	I	GATGNNNNNGGC	GCCNNNNNCATC	11	11.17	0.985	19	19.69	0.965
1005056	II	GCCGGC	palindrome	0	17.72	0.000	-	-	-
1005056	II	GCTNAGC	palindrome	0	3.00	0.000	-	-	-
1005056	II	GGATCC	palindrome	2	6.56	0.305	-	-	-
1005056	II	GGCGCC	palindrome	1	11.80	0.085	-	-	-
1005056	II	GGTACC	palindrome	25	41.52	0.602	-	-	-
1005056	II	GGWCC	palindrome	0	45.44	0.000	-	-	-
1005056	II	GGYRCC	palindrome	68	77.29	0.880	-	-	-
1005056	II	GTCGAC	palindrome	0	10.85	0.000	-	-	-
1005056	II	RCCGGY	palindrome	0	49.35	0.000	-	-	-
1005056	II	SAGCTS	palindrome	2	9.07	0.220	-	-	-
1005056	II	TCCGGA	palindrome	24	25.44	0.943	-	-	-
1005056	II	TCGCGA	palindrome	25	30.41	0.822	-	-	-
1005056	IV	YCGR	palindrome	1590	1569.74	1.013	-	-	-
1005056	II	YGGCCR	palindrome	245	246.28	0.995	-	-	-
1006972	I	AAGNNNNNNCTT	palindrome	21	21.00	1.000	-	-	-
1006972	IIG	ACNNNNNCTC	GAGNNNNNGT	4	5.05	0.792	16	15.07	1.062
1006972	IIG	ACNNNNNNTGG	CCANNNNNNGT	46	38.04	1.209	23	23.06	0.997
1006972	I	CAAYNNNNNNNTTYG	CRAANNNNNNNRTTG	1	0.97	1.026	4	3.78	1.058
1006972	IIG	CAYNNNNNCTC	GAGNNNNNRTG	2	1.84	1.088	13	11.97	1.086
1006972	II	CAYNNNNNRTG	palindrome	26	27.32	0.952	-	-	-
1006972	I	CRAANNNNNNNNTAYC	GRTANNNNNNNNTTYG	8	8.42	0.950	4	3.84	1.041
1006972	II	GANTC	palindrome	216	213.40	1.012	-	-	-
1006972	II	GATC	palindrome	117	146.95	0.796	-	-	-
1006972	II	GCGC	palindrome	14	12.10	1.157	-	-	-
1006972	II	GCNGC	palindrome	44	46.06	0.955	-	-	-
1006972	II	GTAC	palindrome	56	91.22	0.614	-	-	-
1006972	II	GTNNAC	palindrome	81	95.52	0.848	-	-	-
1007127	II	CATCC	GGATG	43	43.82	0.981	82	82.62	0.993
1007127	II	CCNGG	palindrome	70	88.04	0.795	-	-	-
1007127	II	CCWGG	palindrome	57	60.16	0.947	-	-	-
1007127	II	CTYRAG	palindrome	95	91.87	1.034	-	-	-
1007127	I	GAAGNNNNNTAC	GTANNNNNCTTC	8	9.25	0.865	6	5.27	1.139
1007127	II	GAGACC	GGTCTC	14	14.12	0.991	7	6.33	1.106
1007127	II	GATC	palindrome	0	211.11	0.000	-	-	-
1007127	II	GATGC	GCATC	88	84.75	1.038	72	64.30	1.120
1007127	II	GCNGC	palindrome	2	47.44	0.042	-	-	-
1007127	II	GGNCC	palindrome	1	55.57	0.018	-	-	-
1007127	II	GGTACC	palindrome	6	6.20	0.968	-	-	-
1007127	I	GNNGANNNNNNNRTTA	TAAYNNNNNNNTCNNC	50	49.02	1.020	22	21.65	1.016
1007127	IV	SCNGS	palindrome	223	272.08	0.820	-	-	-
1007869	II	GATATC	palindrome	4	4.83	0.828	-	-	-
1010614	II	CATCC	GGATG	4	4.96	0.806	0	1.21	0.000
1010614	II	CCNGG	palindrome	2	5.68	0.352	-	-	-
1010614	II	CCWGG	palindrome	2	2.27	0.881	-	-	-
1010614	II	CTYRAG	palindrome	1	2.98	0.335	-	-	-
1010614	I	GAAGNNNNNTAC	GTANNNNNCTTC	0	0.25	0.000	0	0.00	NaN
1010614	II	GAGACC	GGTCTC	0	0.00	NaN	1	0.20	4.962
1010614	II	GATC	palindrome	0	17.36	0.000	-	-	-
1010614	II	GATGC	GCATC	0	3.74	0.000	3	5.87	0.512
1010614	II	GCNGC	palindrome	3	4.70	0.639	-	-	-
1010614	II	GGNCC	palindrome	0	4.04	0.000	-	-	-
1010614	II	GGTACC	palindrome	0	0.38	0.000	-	-	-
1010614	I	GNNGANNNNNNNRTTA	TAAYNNNNNNNTCNNC	5	5.27	0.950	3	1.46	2.054
1010614	IV	SCNGS	palindrome	28	27.03	1.036	-	-	-
1010615	II	CATCC	GGATG	3	5.36	0.560	0	1.44	0.000
1010615	II	CCNGG	palindrome	2	4.98	0.402	-	-	-
1010615	II	CCWGG	palindrome	1	2.07	0.483	-	-	-
1010615	II	CTYRAG	palindrome	1	2.95	0.339	-	-	-
1010615	I	GAAGNNNNNTAC	GTANNNNNCTTC	0	0.00	NaN	0	0.00	NaN
1010615	II	GAGACC	GGTCTC	0	0.00	NaN	1	0.24	4.155
1010615	II	GATC	palindrome	2	17.59	0.114	-	-	-
1010615	II	GATGC	GCATC	0	4.62	0.000	2	5.74	0.348
1010615	II	GCNGC	palindrome	3	4.65	0.645	-	-	-
1010615	II	GGNCC	palindrome	0	4.91	0.000	-	-	-
1010615	II	GGTACC	palindrome	0	0.61	0.000	-	-	-
1010615	I	GNNGANNNNNNNRTTA	TAAYNNNNNNNTCNNC	5	5.58	0.895	3	1.55	1.930
1010615	IV	SCNGS	palindrome	27	27.92	0.967	-	-	-
101570	I	AACNNNNNNGTRC	GYACNNNNNNGTT	3	3.17	0.945	1	1.68	0.594
101570	IIG	ACRCAG	CTGYGT	26	26.32	0.988	20	18.40	1.087
101570	I	ACYNNNNNNGTTC	GAACNNNNNNRGT	5	5.58	0.896	0	1.35	0.000
101570	I	AGANNNNNNNNCTGG	CCAGNNNNNNNNTCT	5	4.74	1.055	4	3.23	1.240
101570	I	AYCNNNNNCTCC	GGAGNNNNNGRT	2	3.03	0.660	7	7.37	0.950
101570	III	CAGAG	CTCTG	41	49.99	0.820	27	35.97	0.751
101570	II	CAGCTG	palindrome	9	9.62	0.935	-	-	-
101570	I	CAYCNNNNNTGG	CCANNNNNGRTG	5	5.01	0.998	6	4.83	1.241
101570	I	CCACNNNNNNNNTGC	GCANNNNNNNNGTGG	3	3.08	0.974	3	2.78	1.080
101570	I	CCANNNNNNNNTGAG	CTCANNNNNNNNTGG	1	1.15	0.872	1	1.82	0.551
101570	I	CCAYNNNNNRTANNC	GNNTAYNNNNNRTGG	2	2.49	0.804	3	2.58	1.161
101570	I	CCCNNNNNRTAG	CTAYNNNNNGGG	2	2.75	0.727	1	1.37	0.732
101570	III	CCGAG	CTCGG	29	25.37	1.143	20	20.02	0.999
101570	I	CCGANNNNNGTC	GACNNNNNTCGG	2	1.08	1.860	1	2.25	0.444
101570	II	CCGCGG	palindrome	3	5.27	0.569	-	-	-
101570	II	CCNGG	palindrome	131	138.29	0.947	-	-	-
101570	II	CCWGG	palindrome	71	86.24	0.823	-	-	-
101570	II	CCWWGG	palindrome	20	23.36	0.856	-	-	-
101570	I	CGANNNNNNTACC	GGTANNNNNNTCG	1	1.31	0.764	4	3.75	1.067
101570	I	CGANNNNNNTRCC	GGYANNNNNNTCG	6	5.96	1.006	10	10.11	0.990
101570	II	CGATCG	palindrome	6	5.28	1.136	-	-	-
101570	I	CGATNNNNNNNGTTA	TAACNNNNNNNATCG	1	1.69	0.590	1	1.63	0.615
101570	I	CGAYNNNNNNNRTRTC	GAYAYNNNNNNNRTCG	3	2.82	1.064	1	1.17	0.856
101570	I	CGCANNNNNNNNTCNG	CNGANNNNNNNNTGCG	3	3.15	0.953	1	0.94	1.065
101570	II	CGGCCG	palindrome	2	4.17	0.479	-	-	-
101570	I	CNAGNNNNNNTAG	CTANNNNNNCTNG	4	6.23	0.642	3	2.51	1.195
101570	I	CRTANNNNNNNNTCGC	GCGANNNNNNNNTAYG	1	0.54	1.857	1	1.10	0.911
101570	I	CRTAYNNNNNNCTC	GAGNNNNNNRTAYG	0	0.51	0.000	1	1.34	0.746
101570	IIG	CTGATC	GATCAG	5	6.19	0.807	8	7.92	1.010
101570	II	CTGCAG	palindrome	10	14.29	0.700	-	-	-
101570	II	CTTAAG	palindrome	10	10.42	0.959	-	-	-
101570	I	GAACNNNNNNNTTA	TAANNNNNNNGTTC	6	7.27	0.825	2	1.27	1.572
101570	I	GAAGNNNNNNTCA	TGANNNNNNCTTC	7	7.47	0.937	5	5.64	0.887
101570	I	GAANNNNNCTTA	TAAGNNNNNTTC	3	2.89	1.037	3	2.16	1.391
101570	I	GAANNNNNNNNTCGC	GCGANNNNNNNNTTC	4	3.26	1.227	8	8.93	0.896
101570	I	GACNNNNNNNRTCC	GGAYNNNNNNNGTC	5	4.37	1.145	4	4.46	0.896
101570	I	GAGNNNNNNGTRC	GYACNNNNNNCTC	3	3.17	0.946	2	1.74	1.150
101570	I	GAGNNNNNNNRTCC	GGAYNNNNNNNCTC	2	1.51	1.326	2	2.57	0.780
101570	I	GATGNNNNNGGC	GCCNNNNNCATC	9	7.82	1.150	3	2.47	1.213
101570	II	GCCGGC	palindrome	8	10.60	0.754	-	-	-
101570	II	GCTNAGC	palindrome	19	20.85	0.911	-	-	-
101570	II	GGATCC	palindrome	3	3.80	0.789	-	-	-
101570	II	GGCGCC	palindrome	5	5.67	0.882	-	-	-
101570	II	GGTACC	palindrome	0	3.38	0.000	-	-	-
101570	II	GGWCC	palindrome	21	25.55	0.822	-	-	-
101570	II	GGYRCC	palindrome	24	24.29	0.988	-	-	-
101570	II	GTCGAC	palindrome	3	5.12	0.586	-	-	-
101570	II	RCCGGY	palindrome	36	41.23	0.873	-	-	-
101570	II	SAGCTS	palindrome	28	32.34	0.866	-	-	-
101570	II	TCCGGA	palindrome	8	11.94	0.670	-	-	-
101570	II	TCGCGA	palindrome	15	16.74	0.896	-	-	-
101570	IV	YCGR	palindrome	583	604.52	0.964	-	-	-
101570	II	YGGCCR	palindrome	16	22.39	0.715	-	-	-
1027253	II	CACGTG	palindrome	1	0.87	1.145	-	-	-
1027253	II	CCATGG	palindrome	2	2.19	0.915	-	-	-
1027253	II	CCTAGG	palindrome	0	0.00	NaN	-	-	-
1027253	II	CCWGG	palindrome	9	11.50	0.783	-	-	-
1027253	II	CGATCG	palindrome	1	2.23	0.449	-	-	-
1027253	II	CGGCCG	palindrome	7	8.59	0.815	-	-	-
1027253	II	CTGCAG	palindrome	2	3.33	0.601	-	-	-
1027253	II	CTYRAG	palindrome	2	2.97	0.673	-	-	-
1027253	II	GCCGGC	palindrome	5	7.06	0.709	-	-	-
1027253	IIM	GCNGC	palindrome	102	97.58	1.045	-	-	-
1027253	II	GTMKAC	palindrome	4	3.56	1.124	-	-	-
1029988	II	GGATAC	GTATCC	75	77.15	0.972	83	82.84	1.002
103216	I	AAAGNNNNGTT	AACNNNNCTTT	0	0.64	0.000	1	0.43	2.305
103216	I	AAAYNNNNNNNTTC	GAANNNNNNNRTTT	7	6.52	1.074	6	4.70	1.275
103216	I	AACNNNNNNGTGC	GCACNNNNNNGTT	1	1.18	0.844	0	0.56	0.000
103216	II	AAGCTT	palindrome	2	3.51	0.570	-	-	-
103216	III	ACCACC	GGTGGT	9	6.95	1.294	18	17.00	1.059
103216	IIG	ACCYAC	GTRGGT	3	3.37	0.891	8	7.79	1.027
103216	I	ACGNNNNNNCTG	CAGNNNNNNCGT	10	8.97	1.115	5	4.69	1.066
103216	I	ACYNNNNNNGTTC	GAACNNNNNNRGT	1	1.37	0.730	1	1.56	0.643
103216	III	AGACC	GGTCT	33	29.41	1.122	21	19.67	1.068
103216	I	AGCANNNNNNNNTCA	TGANNNNNNNNTGCT	3	2.51	1.197	5	3.63	1.376
103216	I	AGCANNNNNNTGA	TCANNNNNNTGCT	3	3.21	0.933	2	3.10	0.645
103216	II	AGCGCT	palindrome	1	4.45	0.225	-	-	-
103216	II	AGGCCT	palindrome	5	8.06	0.620	-	-	-
103216	II	AGTACT	palindrome	2	1.98	1.012	-	-	-
103216	II	ATGCAT	palindrome	10	10.79	0.927	-	-	-
103216	II	ATTGAG	CTCAAT	13	13.89	0.936	15	18.15	0.826
103216	I	CAACNNNNNNNGTG	CACNNNNNNNGTTG	1	0.52	1.905	1	0.37	2.734
103216	III	CACAG	CTGTG	24	26.14	0.918	35	34.52	1.014
103216	II	CACGTG	palindrome	3	4.58	0.655	-	-	-
103216	I	CACNNNNGTAY	RTACNNNNGTG	0	0.00	NaN	1	0.60	1.656
103216	I	CACNNNNNNNCTGG	CCAGNNNNNNNGTG	1	1.29	0.773	1	0.52	1.930
103216	I	CACNNNNNTGGC	GCCANNNNNGTG	2	1.30	1.543	1	1.54	0.650
103216	III	CAGCAG	CTGCTG	28	26.09	1.073	19	18.32	1.037
103216	I	CAGNNNNNCATC	GATGNNNNNCTG	5	4.79	1.043	11	10.83	1.015
103216	IIG	CANCATC	GATGNTG	18	18.38	0.979	26	24.97	1.041
103216	I	CCACNNNNNNNNTGAY	RTCANNNNNNNNGTGG	1	1.11	0.900	1	0.75	1.326
103216	I	CCAGNNNNNNNNTGAA	TTCANNNNNNNNCTGG	2	4.98	0.402	0	0.00	NaN
103216	I	CCAGNNNNNNTCG	CGANNNNNNCTGG	4	5.42	0.738	1	1.06	0.947
103216	I	CCANNNNNNNCTTC	GAAGNNNNNNNTGG	1	0.67	1.482	1	0.28	3.586
103216	I	CCANNNNNNNGTGC	GCACNNNNNNNTGG	0	0.25	0.000	1	0.75	1.338
103216	I	CCANNNNNNNNTGAA	TTCANNNNNNNNTGG	4	3.15	1.268	5	7.33	0.683
103216	I	CCANNNNNNNRTGC	GCAYNNNNNNNTGG	1	1.45	0.691	2	1.67	1.195
103216	I	CCAYNNNNNGTTY	RAACNNNNNRTGG	0	0.15	0.000	0	0.46	0.000
103216	III	CCGAG	CTCGG	13	10.69	1.216	31	26.30	1.179
103216	II	CCGCGG	palindrome	2	4.49	0.445	-	-	-
103216	II	CCNGG	palindrome	107	128.80	0.831	-	-	-
103216	II	CCSGG	palindrome	69	60.05	1.149	-	-	-
103216	II	CCTNAGG	palindrome	0	1.49	0.000	-	-	-
103216	II	CCTNNNNNAGG	palindrome	2	4.49	0.445	-	-	-
103216	II	CCWGG	palindrome	38	47.62	0.798	-	-	-
103216	II	CCWWGG	palindrome	3	8.14	0.369	-	-	-
103216	I	CGAYNNNNNNNTTC	GAANNNNNNNRTCG	1	0.43	2.347	5	4.64	1.077
103216	I	CGAYNNNNNNTTC	GAANNNNNNRTCG	7	7.61	0.920	9	8.34	1.079
103216	I	CGCANNNNNNGGC	GCCNNNNNNTGCG	6	5.85	1.025	4	4.17	0.958
103216	II	CGGCCG	palindrome	1	7.55	0.132	-	-	-
103216	II,IIG	CTGAAG	CTTCAG	4	4.78	0.837	2	5.16	0.388
103216	II	CTGCAG	palindrome	4	6.93	0.577	-	-	-
103216	II	CTGRAG	CTYCAG	16	13.96	1.146	10	11.13	0.898
103216	II	CYCGRG	palindrome	2	9.20	0.217	-	-	-
103216	IIG	GAAABCC	GGVTTTC	14	13.36	1.048	9	9.21	0.977
103216	III	GAACC	GGTTC	16	20.59	0.777	12	11.60	1.034
103216	I	GAAGNNNNNNTCA	TGANNNNNNCTTC	3	3.24	0.926	0	0.07	0.000
103216	I	GAANNNNNNNTAAA	TTTANNNNNNNTTC	2	2.16	0.926	1	1.45	0.688
103216	II	GAATTC	palindrome	1	4.11	0.243	-	-	-
103216	I	GAAYNNNNNNNTGA	TCANNNNNNNRTTC	3	3.39	0.886	1	1.40	0.713
103216	I	GACNNNNNNGTC	palindrome	18	15.92	1.130	-	-	-
103216	I	GACNNNNNNRTAAY	RTTAYNNNNNNGTC	1	1.05	0.954	1	1.30	0.767
103216	I	GACNNNNNRTAAY	RTTAYNNNNNGTC	1	1.23	0.810	0	0.00	NaN
103216	III	GAGAC	GTCTC	9	11.62	0.775	14	16.62	0.842
103216	II	GAGACC	GGTCTC	2	2.89	0.692	3	3.25	0.924
103216	II	GAGCTC	palindrome	1	2.55	0.393	-	-	-
103216	I	GAGNNNNNGTTY	RAACNNNNNCTC	0	0.00	NaN	0	0.62	0.000
103216	I	GAGNNNNNNNATGC	GCATNNNNNNNCTC	1	1.12	0.892	0	0.29	0.000
103216	I	GAGNNNNNNNGTCA	TGACNNNNNNNCTC	4	5.52	0.725	2	2.96	0.675
103216	I	GAGNNNNNNTGAY	RTCANNNNNNCTC	3	2.55	1.177	3	3.10	0.968
103216	I	GAGNNNNNTCC	GGANNNNNCTC	0	0.54	0.000	1	1.50	0.668
103216	I	GATANNNNNNTCC	GGANNNNNNTATC	0	0.26	0.000	4	3.39	1.181
103216	II	GATATC	palindrome	16	17.04	0.939	-	-	-
103216	I	GATGNNNNNNTAC	GTANNNNNNCATC	1	0.70	1.419	0	0.11	0.000
103216	I	GAYAYNNNNNNNGTA	TACNNNNNNNRTRTC	0	0.00	NaN	1	1.33	0.753
103216	I	GCANNNNNNCTGA	TCAGNNNNNNTGC	7	7.65	0.915	2	2.27	0.881
103216	I	GCATNNNNNNNNTCC	GGANNNNNNNNATGC	0	0.00	NaN	4	3.35	1.194
103216	II	GCCGGC	palindrome	3	11.96	0.251	-	-	-
103216	II	GCGCGC	palindrome	25	26.31	0.950	-	-	-
103216	IIM	GCNGC	palindrome	236	250.80	0.941	-	-	-
103216	IIM	GCWGC	palindrome	101	111.32	0.907	-	-	-
103216	II	GGCGCC	palindrome	0	7.48	0.000	-	-	-
103216	II	GGCGGA	TCCGCC	17	18.42	0.923	5	6.36	0.786
103216	II	GGGCCC	palindrome	0	0.03	0.000	-	-	-
103216	II	GGNCC	palindrome	11	49.62	0.222	-	-	-
103216	II	GGTACC	palindrome	0	1.60	0.000	-	-	-
103216	II	GGTNACC	palindrome	12	12.83	0.935	-	-	-
103216	II	GGWCC	palindrome	7	5.69	1.229	-	-	-
103216	II	GGYRCC	palindrome	24	25.51	0.941	-	-	-
103216	II	GRCGYC	palindrome	48	55.40	0.866	-	-	-
103216	II	GRGCYC	palindrome	2	5.39	0.371	-	-	-
103216	I	GTCANNNNNNTGAY	RTCANNNNNNTGAC	1	1.42	0.705	0	0.54	0.000
103216	II	GTCGAC	palindrome	4	7.26	0.551	-	-	-
103216	I	RAACNNNNNNTGAR	YTCANNNNNNGTTY	2	2.13	0.939	3	2.80	1.070
103216	II	RCCGGY	palindrome	113	115.86	0.975	-	-	-
103216	I	RGACNNNNNNNTAA	TTANNNNNNNGTCY	0	0.29	0.000	1	1.06	0.942
103216	II	RGGNCCY	palindrome	3	2.47	1.213	-	-	-
103216	II	TACGTA	palindrome	1	1.09	0.918	-	-	-
103216	II	TCGCGA	palindrome	10	9.73	1.028	-	-	-
103216	II	TGGCCA	palindrome	1	5.41	0.185	-	-	-
103216	IV	YCGR	palindrome	567	569.05	0.996	-	-	-
103216	II	YGGCCR	palindrome	56	60.79	0.921	-	-	-
1032362	I	ATCNNNNNNCTC	GAGNNNNNNGAT	0	0.71	0.000	3	5.01	0.599
1032362	I	ATTYNNNNNCTTC	GAAGNNNNNRAAT	3	2.88	1.042	3	3.27	0.919
1032362	I	AYGNNNNNNCTG	CAGNNNNNNCRT	0	4.17	0.000	1	1.00	1.005
1032362	I	CANNNNNNNTAAAG	CTTTANNNNNNNTG	0	1.57	0.000	0	0.82	0.000
1032362	II	CATCG	CGATG	0	4.21	0.000	1	7.09	0.141
1032362	IIG	CTTCKGC	GCMGAAG	1	1.39	0.721	11	11.32	0.971
1032362	I	GAANNNNNNRTGC	GCAYNNNNNNTTC	0	1.85	0.000	0	0.31	0.000
1032362	II	GATC	palindrome	0	41.28	0.000	-	-	-
1032362	II	GGNCC	palindrome	1	14.24	0.070	-	-	-
1032362	I	TAGNNNNNRTGAA	TTCAYNNNNNCTA	0	0.52	0.000	0	0.00	NaN
1032473	II	GCWGC	palindrome	105	123.16	0.853	-	-	-
1032474	II	GCWGC	palindrome	71	75.82	0.936	-	-	-
1032891	II	CTCGAG	palindrome	2	12.31	0.163	-	-	-
1032891	II	CTYRAG	palindrome	29	34.51	0.840	-	-	-
1032892	II	CTCGAG	palindrome	1	12.89	0.078	-	-	-
1032892	II	CTYRAG	palindrome	27	38.37	0.704	-	-	-
1032893	II	CTCGAG	palindrome	16	26.43	0.605	-	-	-
1032893	II	CTYRAG	palindrome	78	85.37	0.914	-	-	-
1032894	II	CTCGAG	palindrome	14	29.09	0.481	-	-	-
1032894	II	CTYRAG	palindrome	95	101.63	0.935	-	-	-
1032895	II	CTCGAG	palindrome	7	17.08	0.410	-	-	-
1032895	II	CTYRAG	palindrome	49	52.68	0.930	-	-	-
1034099	II	CTCGAG	palindrome	17	26.63	0.638	-	-	-
1034099	II	CTYRAG	palindrome	82	88.19	0.930	-	-	-
1034100	II	CTCGAG	palindrome	8	19.28	0.415	-	-	-
1034100	II	CTYRAG	palindrome	64	71.29	0.898	-	-	-
1034101	II	CTCGAG	palindrome	2	7.43	0.269	-	-	-
1034101	II	CTYRAG	palindrome	21	23.64	0.888	-	-	-
1034102	II	CTCGAG	palindrome	20	24.06	0.831	-	-	-
1034102	II	CTYRAG	palindrome	57	62.99	0.905	-	-	-
1034103	II	CTCGAG	palindrome	15	20.55	0.730	-	-	-
1034103	II	CTYRAG	palindrome	58	64.37	0.901	-	-	-
1034104	II	CTCGAG	palindrome	13	28.69	0.453	-	-	-
1034104	II	CTYRAG	palindrome	95	101.61	0.935	-	-	-
1034105	II	CTCGAG	palindrome	9	19.52	0.461	-	-	-
1034105	II	CTYRAG	palindrome	69	76.13	0.906	-	-	-
1034107	II	CTCGAG	palindrome	1	4.01	0.249	-	-	-
1034107	II	CTYRAG	palindrome	14	17.50	0.800	-	-	-
1034108	II	CTCGAG	palindrome	1	12.85	0.078	-	-	-
1034108	II	CTYRAG	palindrome	29	36.91	0.786	-	-	-
1034109	II	CTCGAG	palindrome	3	12.06	0.249	-	-	-
1034109	II	CTYRAG	palindrome	29	33.71	0.860	-	-	-
1034110	II	CTCGAG	palindrome	3	14.92	0.201	-	-	-
1034110	II	CTYRAG	palindrome	32	38.57	0.830	-	-	-
1034111	II	CTCGAG	palindrome	25	34.88	0.717	-	-	-
1034111	II	CTYRAG	palindrome	95	98.41	0.965	-	-	-
1034112	II	CTCGAG	palindrome	0	4.26	0.000	-	-	-
1034112	II	CTYRAG	palindrome	17	20.21	0.841	-	-	-
1034113	II	CTCGAG	palindrome	3	13.20	0.227	-	-	-
1034113	II	CTYRAG	palindrome	31	36.64	0.846	-	-	-
1034114	II	CTCGAG	palindrome	4	12.24	0.327	-	-	-
1034114	II	CTYRAG	palindrome	74	62.29	1.188	-	-	-
1034115	II	CTCGAG	palindrome	43	46.84	0.918	-	-	-
1034115	II	CTYRAG	palindrome	82	82.83	0.990	-	-	-
1034116	II	CTCGAG	palindrome	9	18.93	0.475	-	-	-
1034116	II	CTYRAG	palindrome	66	72.54	0.910	-	-	-
1034118	II	CTCGAG	palindrome	2	12.92	0.155	-	-	-
1034118	II	CTYRAG	palindrome	24	32.19	0.746	-	-	-
1034124	II	CTCGAG	palindrome	19	30.01	0.633	-	-	-
1034124	II	CTYRAG	palindrome	59	64.43	0.916	-	-	-
1034125	II	CTCGAG	palindrome	0	4.58	0.000	-	-	-
1034125	II	CTYRAG	palindrome	146	155.96	0.936	-	-	-
1034127	II	CTCGAG	palindrome	4	10.77	0.371	-	-	-
1034127	II	CTYRAG	palindrome	63	55.49	1.135	-	-	-
1034128	II	CTCGAG	palindrome	0	32.19	0.000	-	-	-
1034128	II	CTYRAG	palindrome	111	112.26	0.989	-	-	-
1034130	II	CTCGAG	palindrome	1	13.02	0.077	-	-	-
1034130	II	CTYRAG	palindrome	23	33.35	0.690	-	-	-
1034131	II	CTCGAG	palindrome	2	16.77	0.119	-	-	-
1034131	II	CTYRAG	palindrome	31	41.67	0.744	-	-	-
1034132	II	CTCGAG	palindrome	3	35.40	0.085	-	-	-
1034132	II	CTYRAG	palindrome	124	128.38	0.966	-	-	-
1034133	II	CTCGAG	palindrome	0	14.09	0.000	-	-	-
1034133	II	CTYRAG	palindrome	40	50.90	0.786	-	-	-
1034134	II	CTCGAG	palindrome	3	34.94	0.086	-	-	-
1034134	II	CTYRAG	palindrome	121	125.61	0.963	-	-	-
1034135	II	CTCGAG	palindrome	17	22.03	0.772	-	-	-
1034135	II	CTYRAG	palindrome	63	70.03	0.900	-	-	-
1034136	II	CTCGAG	palindrome	1	12.44	0.080	-	-	-
1034136	II	CTYRAG	palindrome	44	49.49	0.889	-	-	-
1034137	II	CTCGAG	palindrome	0	5.72	0.000	-	-	-
1034137	II	CTYRAG	palindrome	109	111.40	0.978	-	-	-
1034138	II	CTCGAG	palindrome	15	29.28	0.512	-	-	-
1034138	II	CTYRAG	palindrome	97	102.09	0.950	-	-	-
1034139	II	CTCGAG	palindrome	2	11.50	0.174	-	-	-
1034139	II	CTYRAG	palindrome	27	35.32	0.764	-	-	-
1034140	II	CTCGAG	palindrome	2	13.04	0.153	-	-	-
1034140	II	CTYRAG	palindrome	45	50.86	0.885	-	-	-
1034141	II	CTCGAG	palindrome	14	29.07	0.482	-	-	-
1034141	II	CTYRAG	palindrome	97	102.90	0.943	-	-	-
1034142	II	CTCGAG	palindrome	18	24.35	0.739	-	-	-
1034142	II	CTYRAG	palindrome	65	64.11	1.014	-	-	-
1034143	II	CTCGAG	palindrome	15	31.02	0.484	-	-	-
1034143	II	CTYRAG	palindrome	98	107.50	0.912	-	-	-
1034144	II	CTCGAG	palindrome	1	12.27	0.081	-	-	-
1034144	II	CTYRAG	palindrome	30	37.83	0.793	-	-	-
1034145	II	CTCGAG	palindrome	1	5.92	0.169	-	-	-
1034145	II	CTYRAG	palindrome	20	27.33	0.732	-	-	-
1034146	II	CTCGAG	palindrome	18	17.97	1.002	-	-	-
1034146	II	CTYRAG	palindrome	90	86.25	1.044	-	-	-
1034147	II	CTCGAG	palindrome	1	5.87	0.170	-	-	-
1034147	II	CTYRAG	palindrome	108	112.74	0.958	-	-	-
1034148	II	CTCGAG	palindrome	1	12.69	0.079	-	-	-
1034148	II	CTYRAG	palindrome	43	48.55	0.886	-	-	-
1034149	II	CTCGAG	palindrome	13	28.63	0.454	-	-	-
1034149	II	CTYRAG	palindrome	94	100.14	0.939	-	-	-
1034150	II	CTCGAG	palindrome	1	5.84	0.171	-	-	-
1034150	II	CTYRAG	palindrome	23	24.68	0.932	-	-	-
1034151	II	CTCGAG	palindrome	1	13.49	0.074	-	-	-
1034151	II	CTYRAG	palindrome	30	41.05	0.731	-	-	-
1034152	II	CTCGAG	palindrome	6	11.94	0.502	-	-	-
1034152	II	CTYRAG	palindrome	62	54.35	1.141	-	-	-
1035482	II	CTCGAG	palindrome	14	29.29	0.478	-	-	-
1035482	II	CTYRAG	palindrome	100	106.86	0.936	-	-	-
1035483	II	CTCGAG	palindrome	10	19.80	0.505	-	-	-
1035483	II	CTYRAG	palindrome	68	75.51	0.901	-	-	-
1035484	II	CTCGAG	palindrome	13	28.28	0.460	-	-	-
1035484	II	CTYRAG	palindrome	96	101.41	0.947	-	-	-
1035485	II	CTCGAG	palindrome	9	19.70	0.457	-	-	-
1035485	II	CTYRAG	palindrome	70	77.22	0.907	-	-	-
1036613	II	CTCGAG	palindrome	3	13.12	0.229	-	-	-
1036613	II	CTYRAG	palindrome	27	34.62	0.780	-	-	-
1036614	II	CTCGAG	palindrome	0	4.93	0.000	-	-	-
1036614	II	CTYRAG	palindrome	21	24.75	0.849	-	-	-
1036615	II	CTCGAG	palindrome	1	6.22	0.161	-	-	-
1036615	II	CTYRAG	palindrome	20	24.12	0.829	-	-	-
1036616	II	CTCGAG	palindrome	1	5.88	0.170	-	-	-
1036616	II	CTYRAG	palindrome	23	26.72	0.861	-	-	-
103807	I	AAAGNNNNGTT	AACNNNNCTTT	3	3.72	0.807	2	1.59	1.257
103807	I	AAAYNNNNNNNTTC	GAANNNNNNNRTTT	10	9.46	1.057	12	10.96	1.095
103807	I	AACNNNNNNGTGC	GCACNNNNNNGTT	5	3.62	1.383	4	2.88	1.390
103807	II	AAGCTT	palindrome	3	4.35	0.689	-	-	-
103807	III	ACCACC	GGTGGT	11	10.86	1.013	22	22.35	0.984
103807	IIG	ACCYAC	GTRGGT	16	17.57	0.911	8	8.50	0.941
103807	I	ACGNNNNNNCTG	CAGNNNNNNCGT	11	10.27	1.071	17	16.03	1.061
103807	I	ACYNNNNNNGTTC	GAACNNNNNNRGT	7	8.38	0.835	9	9.00	1.000
103807	III	AGACC	GGTCT	26	25.25	1.030	28	27.04	1.036
103807	I	AGCANNNNNNNNTCA	TGANNNNNNNNTGCT	4	3.00	1.335	5	5.10	0.981
103807	I	AGCANNNNNNTGA	TCANNNNNNTGCT	3	3.33	0.902	6	5.97	1.004
103807	II	AGCGCT	palindrome	8	11.00	0.727	-	-	-
103807	II	AGGCCT	palindrome	4	6.12	0.653	-	-	-
103807	II	AGTACT	palindrome	6	4.14	1.451	-	-	-
103807	II	ATGCAT	palindrome	12	15.85	0.757	-	-	-
103807	II	ATTGAG	CTCAAT	18	21.66	0.831	9	9.54	0.943
103807	I	CAACNNNNNNNGTG	CACNNNNNNNGTTG	0	0.83	0.000	4	4.38	0.912
103807	III	CACAG	CTGTG	48	43.14	1.113	42	43.11	0.974
103807	II	CACGTG	palindrome	5	5.59	0.895	-	-	-
103807	I	CACNNNNGTAY	RTACNNNNGTG	3	2.74	1.095	5	3.86	1.295
103807	I	CACNNNNNNNCTGG	CCAGNNNNNNNGTG	5	3.67	1.364	5	4.57	1.095
103807	I	CACNNNNNTGGC	GCCANNNNNGTG	4	4.15	0.963	3	3.33	0.900
103807	III	CAGCAG	CTGCTG	37	35.69	1.037	28	24.97	1.122
103807	I	CAGNNNNNCATC	GATGNNNNNCTG	6	5.40	1.111	12	12.06	0.995
103807	IIG	CANCATC	GATGNTG	17	17.19	0.989	47	46.93	1.001
103807	I	CCACNNNNNNNNTGAY	RTCANNNNNNNNGTGG	2	2.01	0.994	2	2.14	0.935
103807	I	CCAGNNNNNNNNTGAA	TTCANNNNNNNNCTGG	1	1.23	0.813	0	0.35	0.000
103807	I	CCAGNNNNNNTCG	CGANNNNNNCTGG	3	3.45	0.871	5	4.79	1.044
103807	I	CCANNNNNNNCTTC	GAAGNNNNNNNTGG	0	0.59	0.000	6	6.30	0.952
103807	I	CCANNNNNNNGTGC	GCACNNNNNNNTGG	0	0.37	0.000	1	1.37	0.729
103807	I	CCANNNNNNNNTGAA	TTCANNNNNNNNTGG	3	2.10	1.430	4	3.52	1.136
103807	I	CCANNNNNNNRTGC	GCAYNNNNNNNTGG	4	3.72	1.075	3	3.56	0.843
103807	I	CCAYNNNNNGTTY	RAACNNNNNRTGG	1	0.72	1.389	8	8.09	0.989
103807	III	CCGAG	CTCGG	14	11.32	1.236	12	11.85	1.012
103807	II	CCGCGG	palindrome	4	7.67	0.522	-	-	-
103807	II	CCNGG	palindrome	202	207.37	0.974	-	-	-
103807	II	CCSGG	palindrome	113	106.43	1.062	-	-	-
103807	II	CCTNAGG	palindrome	2	3.33	0.600	-	-	-
103807	II	CCTNNNNNAGG	palindrome	4	5.02	0.796	-	-	-
103807	II	CCWGG	palindrome	89	96.35	0.924	-	-	-
103807	II	CCWWGG	palindrome	5	10.30	0.485	-	-	-
103807	I	CGAYNNNNNNNTTC	GAANNNNNNNRTCG	4	3.43	1.166	6	6.03	0.995
103807	I	CGAYNNNNNNTTC	GAANNNNNNRTCG	7	6.40	1.094	10	9.58	1.044
103807	I	CGCANNNNNNGGC	GCCNNNNNNTGCG	5	3.25	1.539	2	2.06	0.971
103807	II	CGGCCG	palindrome	0	2.67	0.000	-	-	-
103807	II,IIG	CTGAAG	CTTCAG	18	18.28	0.985	15	15.08	0.995
103807	II	CTGCAG	palindrome	16	16.71	0.957	-	-	-
103807	II	CTGRAG	CTYCAG	37	34.25	1.080	28	28.09	0.997
103807	II	CYCGRG	palindrome	17	20.19	0.842	-	-	-
103807	IIG	GAAABCC	GGVTTTC	17	17.62	0.965	9	8.68	1.037
103807	III	GAACC	GGTTC	43	43.20	0.995	36	31.06	1.159
103807	I	GAAGNNNNNNTCA	TGANNNNNNCTTC	5	4.59	1.089	5	4.66	1.072
103807	I	GAANNNNNNNTAAA	TTTANNNNNNNTTC	4	4.15	0.963	3	2.08	1.440
103807	II	GAATTC	palindrome	11	11.30	0.973	-	-	-
103807	I	GAAYNNNNNNNTGA	TCANNNNNNNRTTC	13	13.32	0.976	3	3.64	0.825
103807	I	GACNNNNNNGTC	palindrome	5	3.25	1.536	-	-	-
103807	I	GACNNNNNNRTAAY	RTTAYNNNNNNGTC	1	0.96	1.041	3	3.98	0.753
103807	I	GACNNNNNRTAAY	RTTAYNNNNNGTC	1	0.71	1.412	4	4.23	0.945
103807	III	GAGAC	GTCTC	18	18.79	0.958	15	14.45	1.038
103807	II	GAGACC	GGTCTC	5	5.06	0.989	2	4.26	0.469
103807	II	GAGCTC	palindrome	3	2.41	1.242	-	-	-
103807	I	GAGNNNNNGTTY	RAACNNNNNCTC	5	4.77	1.049	4	3.54	1.129
103807	I	GAGNNNNNNNATGC	GCATNNNNNNNCTC	7	6.98	1.003	1	0.53	1.889
103807	I	GAGNNNNNNNGTCA	TGACNNNNNNNCTC	3	2.19	1.371	0	0.60	0.000
103807	I	GAGNNNNNNTGAY	RTCANNNNNNCTC	1	1.10	0.906	5	5.50	0.909
103807	I	GAGNNNNNTCC	GGANNNNNCTC	5	5.73	0.873	8	7.78	1.028
103807	I	GATANNNNNNTCC	GGANNNNNNTATC	2	1.65	1.216	2	2.13	0.939
103807	II	GATATC	palindrome	16	18.14	0.882	-	-	-
103807	I	GATGNNNNNNTAC	GTANNNNNNCATC	1	1.06	0.941	1	0.17	5.947
103807	I	GAYAYNNNNNNNGTA	TACNNNNNNNRTRTC	3	3.74	0.803	1	0.85	1.177
103807	I	GCANNNNNNCTGA	TCAGNNNNNNTGC	4	3.11	1.285	5	5.24	0.953
103807	I	GCATNNNNNNNNTCC	GGANNNNNNNNATGC	2	2.25	0.890	4	4.12	0.971
103807	II	GCCGGC	palindrome	3	8.77	0.342	-	-	-
103807	II	GCGCGC	palindrome	12	12.93	0.928	-	-	-
103807	IIM	GCNGC	palindrome	258	244.16	1.057	-	-	-
103807	IIM	GCWGC	palindrome	133	149.84	0.888	-	-	-
103807	II	GGCGCC	palindrome	1	6.65	0.150	-	-	-
103807	II	GGCGGA	TCCGCC	19	20.27	0.937	7	5.23	1.337
103807	II	GGGCCC	palindrome	2	2.45	0.817	-	-	-
103807	II	GGNCC	palindrome	68	71.13	0.956	-	-	-
103807	II	GGTACC	palindrome	5	5.65	0.885	-	-	-
103807	II	GGTNACC	palindrome	8	8.61	0.929	-	-	-
103807	II	GGWCC	palindrome	19	27.56	0.689	-	-	-
103807	II	GGYRCC	palindrome	33	34.35	0.961	-	-	-
103807	II	GRCGYC	palindrome	39	43.91	0.888	-	-	-
103807	II	GRGCYC	palindrome	13	13.90	0.935	-	-	-
103807	I	GTCANNNNNNTGAY	RTCANNNNNNTGAC	5	5.62	0.889	4	3.77	1.062
103807	II	GTCGAC	palindrome	7	6.29	1.112	-	-	-
103807	I	RAACNNNNNNTGAR	YTCANNNNNNGTTY	3	3.85	0.780	0	0.46	0.000
103807	II	RCCGGY	palindrome	43	49.55	0.868	-	-	-
103807	I	RGACNNNNNNNTAA	TTANNNNNNNGTCY	1	1.38	0.722	1	1.01	0.989
103807	II	RGGNCCY	palindrome	4	6.69	0.598	-	-	-
103807	II	TACGTA	palindrome	5	4.51	1.108	-	-	-
103807	II	TCGCGA	palindrome	5	6.39	0.782	-	-	-
103807	II	TGGCCA	palindrome	5	6.85	0.730	-	-	-
103807	IV	YCGR	palindrome	582	603.46	0.964	-	-	-
103807	II	YGGCCR	palindrome	11	21.22	0.518	-	-	-
1041406	II	CTCGAG	palindrome	20	23.19	0.862	-	-	-
1041406	II	CTYRAG	palindrome	58	64.09	0.905	-	-	-
1041524	I	AAAGNNNNGTT	AACNNNNCTTT	0	0.25	0.000	0	0.00	NaN
1041524	I	AAAYNNNNNNNTTC	GAANNNNNNNRTTT	2	1.41	1.418	2	1.61	1.245
1041524	I	AACNNNNNNGTGC	GCACNNNNNNGTT	1	0.98	1.016	4	4.71	0.850
1041524	II	AAGCTT	palindrome	1	6.28	0.159	-	-	-
1041524	III	ACCACC	GGTGGT	12	11.93	1.006	29	32.25	0.899
1041524	IIG	ACCYAC	GTRGGT	26	27.14	0.958	28	29.80	0.940
1041524	I	ACGNNNNNNCTG	CAGNNNNNNCGT	17	17.50	0.972	14	12.51	1.119
1041524	I	ACYNNNNNNGTTC	GAACNNNNNNRGT	8	8.78	0.912	13	13.16	0.988
1041524	III	AGACC	GGTCT	66	70.35	0.938	73	70.86	1.030
1041524	I	AGCANNNNNNNNTCA	TGANNNNNNNNTGCT	1	1.67	0.599	0	0.25	0.000
1041524	I	AGCANNNNNNTGA	TCANNNNNNTGCT	5	4.54	1.102	4	3.54	1.129
1041524	II	AGCGCT	palindrome	10	11.27	0.887	-	-	-
1041524	II	AGGCCT	palindrome	3	7.40	0.406	-	-	-
1041524	II	AGTACT	palindrome	3	7.62	0.394	-	-	-
1041524	II	ATGCAT	palindrome	3	3.79	0.791	-	-	-
1041524	II	ATTGAG	CTCAAT	10	10.41	0.960	8	8.28	0.966
1041524	I	CAACNNNNNNNGTG	CACNNNNNNNGTTG	4	4.57	0.875	1	1.20	0.833
1041524	III	CACAG	CTGTG	54	50.35	1.072	53	46.56	1.138
1041524	II	CACGTG	palindrome	15	19.51	0.769	-	-	-
1041524	I	CACNNNNGTAY	RTACNNNNGTG	0	0.86	0.000	3	3.22	0.931
1041524	I	CACNNNNNNNCTGG	CCAGNNNNNNNGTG	3	2.58	1.162	3	3.43	0.874
1041524	I	CACNNNNNTGGC	GCCANNNNNGTG	6	6.20	0.968	3	2.46	1.218
1041524	III	CAGCAG	CTGCTG	34	33.12	1.027	30	26.16	1.147
1041524	I	CAGNNNNNCATC	GATGNNNNNCTG	6	5.01	1.198	1	2.62	0.381
1041524	IIG	CANCATC	GATGNTG	18	18.64	0.966	32	31.67	1.011
1041524	I	CCACNNNNNNNNTGAY	RTCANNNNNNNNGTGG	0	0.12	0.000	0	0.51	0.000
1041524	I	CCAGNNNNNNNNTGAA	TTCANNNNNNNNCTGG	0	0.00	NaN	0	0.18	0.000
1041524	I	CCAGNNNNNNTCG	CGANNNNNNCTGG	3	2.46	1.220	3	2.25	1.334
1041524	I	CCANNNNNNNCTTC	GAAGNNNNNNNTGG	6	6.04	0.994	18	19.40	0.928
1041524	I	CCANNNNNNNGTGC	GCACNNNNNNNTGG	1	1.50	0.667	4	3.89	1.028
1041524	I	CCANNNNNNNNTGAA	TTCANNNNNNNNTGG	1	0.10	9.602	4	3.88	1.031
1041524	I	CCANNNNNNNRTGC	GCAYNNNNNNNTGG	1	1.61	0.623	8	7.32	1.093
1041524	I	CCAYNNNNNGTTY	RAACNNNNNRTGG	1	1.70	0.589	3	2.60	1.155
1041524	III	CCGAG	CTCGG	38	49.04	0.775	22	30.85	0.713
1041524	II	CCGCGG	palindrome	0	2.63	0.000	-	-	-
1041524	II	CCNGG	palindrome	75	125.95	0.595	-	-	-
1041524	II	CCSGG	palindrome	74	34.45	2.148	-	-	-
1041524	II	CCTNAGG	palindrome	38	35.67	1.065	-	-	-
1041524	II	CCTNNNNNAGG	palindrome	0	6.30	0.000	-	-	-
1041524	II	CCWGG	palindrome	1	38.34	0.026	-	-	-
1041524	II	CCWWGG	palindrome	63	76.14	0.827	-	-	-
1041524	I	CGAYNNNNNNNTTC	GAANNNNNNNRTCG	7	6.56	1.068	4	4.90	0.816
1041524	I	CGAYNNNNNNTTC	GAANNNNNNRTCG	8	8.59	0.931	3	2.09	1.436
1041524	I	CGCANNNNNNGGC	GCCNNNNNNTGCG	0	0.64	0.000	1	1.07	0.932
1041524	II	CGGCCG	palindrome	0	3.52	0.000	-	-	-
1041524	II,IIG	CTGAAG	CTTCAG	46	45.69	1.007	21	17.92	1.172
1041524	II	CTGCAG	palindrome	0	4.79	0.000	-	-	-
1041524	II	CTGRAG	CTYCAG	65	58.62	1.109	37	29.91	1.237
1041524	II	CYCGRG	palindrome	10	14.87	0.672	-	-	-
1041524	IIG	GAAABCC	GGVTTTC	9	8.85	1.017	6	5.97	1.005
1041524	III	GAACC	GGTTC	45	47.20	0.953	75	65.54	1.144
1041524	I	GAAGNNNNNNTCA	TGANNNNNNCTTC	4	3.84	1.041	5	4.52	1.106
1041524	I	GAANNNNNNNTAAA	TTTANNNNNNNTTC	2	2.17	0.922	0	0.66	0.000
1041524	II	GAATTC	palindrome	0	1.88	0.000	-	-	-
1041524	I	GAAYNNNNNNNTGA	TCANNNNNNNRTTC	9	7.16	1.257	17	17.45	0.974
1041524	I	GACNNNNNNGTC	palindrome	10	8.98	1.113	-	-	-
1041524	I	GACNNNNNNRTAAY	RTTAYNNNNNNGTC	3	2.69	1.114	2	2.10	0.952
1041524	I	GACNNNNNRTAAY	RTTAYNNNNNGTC	5	5.28	0.946	2	2.12	0.942
1041524	III	GAGAC	GTCTC	70	63.07	1.110	52	50.74	1.025
1041524	II	GAGACC	GGTCTC	20	20.28	0.986	27	24.14	1.118
1041524	II	GAGCTC	palindrome	0	4.30	0.000	-	-	-
1041524	I	GAGNNNNNGTTY	RAACNNNNNCTC	5	5.49	0.910	3	2.15	1.393
1041524	I	GAGNNNNNNNATGC	GCATNNNNNNNCTC	3	2.92	1.029	0	0.14	0.000
1041524	I	GAGNNNNNNNGTCA	TGACNNNNNNNCTC	4	2.95	1.357	2	2.20	0.909
1041524	I	GAGNNNNNNTGAY	RTCANNNNNNCTC	3	3.78	0.793	8	6.52	1.228
1041524	I	GAGNNNNNTCC	GGANNNNNCTC	10	9.74	1.027	15	13.71	1.094
1041524	I	GATANNNNNNTCC	GGANNNNNNTATC	1	0.26	3.836	4	2.91	1.372
1041524	II	GATATC	palindrome	13	15.25	0.852	-	-	-
1041524	I	GATGNNNNNNTAC	GTANNNNNNCATC	6	5.34	1.123	3	3.86	0.776
1041524	I	GAYAYNNNNNNNGTA	TACNNNNNNNRTRTC	3	2.78	1.081	5	4.54	1.101
1041524	I	GCANNNNNNCTGA	TCAGNNNNNNTGC	6	4.92	1.218	4	3.29	1.216
1041524	I	GCATNNNNNNNNTCC	GGANNNNNNNNATGC	2	1.85	1.079	4	6.15	0.650
1041524	II	GCCGGC	palindrome	1	3.35	0.298	-	-	-
1041524	II	GCGCGC	palindrome	2	3.46	0.578	-	-	-
1041524	IIM	GCNGC	palindrome	186	185.28	1.004	-	-	-
1041524	IIM	GCWGC	palindrome	116	123.45	0.940	-	-	-
1041524	II	GGCGCC	palindrome	2	3.13	0.639	-	-	-
1041524	II	GGCGGA	TCCGCC	4	4.77	0.839	5	4.54	1.101
1041524	II	GGGCCC	palindrome	1	1.47	0.680	-	-	-
1041524	II	GGNCC	palindrome	140	148.24	0.944	-	-	-
1041524	II	GGTACC	palindrome	15	15.09	0.994	-	-	-
1041524	II	GGTNACC	palindrome	29	26.86	1.080	-	-	-
1041524	II	GGWCC	palindrome	82	88.94	0.922	-	-	-
1041524	II	GGYRCC	palindrome	41	39.68	1.033	-	-	-
1041524	II	GRCGYC	palindrome	27	26.71	1.011	-	-	-
1041524	II	GRGCYC	palindrome	1	10.16	0.098	-	-	-
1041524	I	GTCANNNNNNTGAY	RTCANNNNNNTGAC	6	7.47	0.803	4	3.73	1.072
1041524	II	GTCGAC	palindrome	9	10.42	0.864	-	-	-
1041524	I	RAACNNNNNNTGAR	YTCANNNNNNGTTY	1	0.47	2.127	4	3.28	1.220
1041524	II	RCCGGY	palindrome	6	17.41	0.345	-	-	-
1041524	I	RGACNNNNNNNTAA	TTANNNNNNNGTCY	4	3.08	1.299	4	3.64	1.099
1041524	II	RGGNCCY	palindrome	29	29.97	0.968	-	-	-
1041524	II	TACGTA	palindrome	11	11.15	0.986	-	-	-
1041524	II	TCGCGA	palindrome	2	3.33	0.600	-	-	-
1041524	II	TGGCCA	palindrome	15	13.82	1.085	-	-	-
1041524	IV	YCGR	palindrome	533	522.85	1.019	-	-	-
1041524	II	YGGCCR	palindrome	29	33.71	0.860	-	-	-
1041526	II	CATCC	GGATG	48	42.80	1.121	88	89.72	0.981
1041526	II	CCNGG	palindrome	71	81.98	0.866	-	-	-
1041526	II	CCWGG	palindrome	57	59.59	0.957	-	-	-
1041526	II	CTYRAG	palindrome	101	101.89	0.991	-	-	-
1041526	I	GAAGNNNNNTAC	GTANNNNNCTTC	9	8.82	1.020	4	3.36	1.189
1041526	II	GAGACC	GGTCTC	18	16.83	1.069	4	4.57	0.875
1041526	II	GATC	palindrome	0	223.46	0.000	-	-	-
1041526	II	GATGC	GCATC	91	92.36	0.985	67	59.63	1.124
1041526	II	GCNGC	palindrome	2	52.95	0.038	-	-	-
1041526	II	GGNCC	palindrome	0	59.61	0.000	-	-	-
1041526	II	GGTACC	palindrome	7	8.47	0.826	-	-	-
1041526	I	GNNGANNNNNNNRTTA	TAAYNNNNNNNTCNNC	54	53.97	1.001	21	20.41	1.029
1041526	IV	SCNGS	palindrome	241	289.14	0.834	-	-	-
1041527	II	CATCC	GGATG	45	41.91	1.074	81	84.79	0.955
1041527	II	CCNGG	palindrome	71	78.04	0.910	-	-	-
1041527	II	CCWGG	palindrome	56	60.66	0.923	-	-	-
1041527	II	CTYRAG	palindrome	97	99.11	0.979	-	-	-
1041527	I	GAAGNNNNNTAC	GTANNNNNCTTC	9	9.19	0.980	2	3.14	0.637
1041527	II	GAGACC	GGTCTC	12	9.86	1.216	4	4.78	0.837
1041527	II	GATC	palindrome	0	213.18	0.000	-	-	-
1041527	II	GATGC	GCATC	89	88.59	1.005	64	57.07	1.122
1041527	II	GCNGC	palindrome	2	51.10	0.039	-	-	-
1041527	II	GGNCC	palindrome	0	57.14	0.000	-	-	-
1041527	II	GGTACC	palindrome	5	7.27	0.687	-	-	-
1041527	I	GNNGANNNNNNNRTTA	TAAYNNNNNNNTCNNC	51	50.66	1.007	19	19.57	0.971
1041527	IV	SCNGS	palindrome	231	273.44	0.845	-	-	-
1041807	II	CTCGAG	palindrome	2	13.69	0.146	-	-	-
1041807	II	CTYRAG	palindrome	34	43.19	0.787	-	-	-
1041808	II	CTCGAG	palindrome	1	14.46	0.069	-	-	-
1041808	II	CTYRAG	palindrome	36	45.39	0.793	-	-	-
1042122	II	ACGGC	GCCGT	2	2.20	0.908	3	2.53	1.187
1042122	III	ATGTCB	VGACAT	11	11.56	0.951	11	9.82	1.120
1042122	I	CACNNNNNRTAAA	TTTAYNNNNNGTG	0	0.00	NaN	4	4.57	0.876
1042122	II	GAGAC	GTCTC	4	5.26	0.760	0	0.98	0.000
1042122	II	GATC	palindrome	21	38.61	0.544	-	-	-
1042122	II	GCNGC	palindrome	22	21.50	1.023	-	-	-
1042122	II	GGCC	palindrome	1	10.39	0.096	-	-	-
1042122	II	GGWCC	palindrome	2	1.55	1.291	-	-	-
1042123	II	ACGGC	GCCGT	2	2.64	0.756	2	2.57	0.778
1042123	III	ATGTCB	VGACAT	11	12.34	0.891	13	12.14	1.071
1042123	I	CACNNNNNRTAAA	TTTAYNNNNNGTG	0	0.00	NaN	3	3.69	0.813
1042123	II	GAGAC	GTCTC	4	5.33	0.751	0	1.09	0.000
1042123	II	GATC	palindrome	17	35.72	0.476	-	-	-
1042123	II	GCNGC	palindrome	21	21.60	0.972	-	-	-
1042123	II	GGCC	palindrome	0	9.94	0.000	-	-	-
1042123	II	GGWCC	palindrome	1	0.75	1.337	-	-	-
1042124	II	ACGGC	GCCGT	0	2.87	0.000	3	3.77	0.796
1042124	III	ATGTCB	VGACAT	7	7.19	0.973	8	6.90	1.160
1042124	I	CACNNNNNRTAAA	TTTAYNNNNNGTG	0	0.00	NaN	3	3.42	0.878
1042124	II	GAGAC	GTCTC	3	3.56	0.842	0	0.93	0.000
1042124	II	GATC	palindrome	20	39.41	0.507	-	-	-
1042124	II	GCNGC	palindrome	23	22.05	1.043	-	-	-
1042124	II	GGCC	palindrome	1	9.85	0.101	-	-	-
1042124	II	GGWCC	palindrome	1	0.86	1.163	-	-	-
1048207	I	AAAGNNNNGTT	AACNNNNCTTT	6	5.20	1.153	5	5.61	0.891
1048207	I	AAAYNNNNNNNTTC	GAANNNNNNNRTTT	5	4.91	1.018	9	9.61	0.936
1048207	I	AACNNNNNNGTGC	GCACNNNNNNGTT	2	1.63	1.225	1	1.19	0.841
1048207	II	AAGCTT	palindrome	14	15.89	0.881	-	-	-
1048207	III	ACCACC	GGTGGT	14	13.86	1.010	5	7.16	0.698
1048207	IIG	ACCYAC	GTRGGT	10	12.30	0.813	9	11.67	0.772
1048207	I	ACGNNNNNNCTG	CAGNNNNNNCGT	8	7.59	1.054	11	10.88	1.011
1048207	I	ACYNNNNNNGTTC	GAACNNNNNNRGT	4	3.07	1.304	3	4.25	0.706
1048207	III	AGACC	GGTCT	32	36.24	0.883	25	27.87	0.897
1048207	I	AGCANNNNNNNNTCA	TGANNNNNNNNTGCT	3	2.56	1.174	3	2.97	1.011
1048207	I	AGCANNNNNNTGA	TCANNNNNNTGCT	2	1.55	1.287	5	5.07	0.986
1048207	II	AGCGCT	palindrome	8	8.72	0.917	-	-	-
1048207	II	AGGCCT	palindrome	8	11.78	0.679	-	-	-
1048207	II	AGTACT	palindrome	11	12.66	0.869	-	-	-
1048207	II	ATGCAT	palindrome	15	14.92	1.005	-	-	-
1048207	II	ATTGAG	CTCAAT	13	15.42	0.843	18	19.38	0.929
1048207	I	CAACNNNNNNNGTG	CACNNNNNNNGTTG	3	4.83	0.621	4	4.68	0.854
1048207	III	CACAG	CTGTG	15	19.20	0.781	18	23.96	0.751
1048207	II	CACGTG	palindrome	1	1.34	0.748	-	-	-
1048207	I	CACNNNNGTAY	RTACNNNNGTG	3	4.28	0.700	1	0.66	1.512
1048207	I	CACNNNNNNNCTGG	CCAGNNNNNNNGTG	0	0.00	NaN	2	1.99	1.005
1048207	I	CACNNNNNTGGC	GCCANNNNNGTG	3	4.13	0.727	0	0.43	0.000
1048207	III	CAGCAG	CTGCTG	22	24.53	0.897	31	32.30	0.960
1048207	I	CAGNNNNNCATC	GATGNNNNNCTG	4	3.84	1.041	4	4.41	0.906
1048207	IIG	CANCATC	GATGNTG	47	45.39	1.035	20	20.04	0.998
1048207	I	CCACNNNNNNNNTGAY	RTCANNNNNNNNGTGG	0	0.00	NaN	2	1.79	1.116
1048207	I	CCAGNNNNNNNNTGAA	TTCANNNNNNNNCTGG	3	4.06	0.740	1	0.99	1.015
1048207	I	CCAGNNNNNNTCG	CGANNNNNNCTGG	2	2.22	0.900	1	1.42	0.703
1048207	I	CCANNNNNNNCTTC	GAAGNNNNNNNTGG	8	7.82	1.024	1	0.99	1.006
1048207	I	CCANNNNNNNGTGC	GCACNNNNNNNTGG	3	2.56	1.170	3	2.70	1.111
1048207	I	CCANNNNNNNNTGAA	TTCANNNNNNNNTGG	8	10.92	0.732	2	2.24	0.894
1048207	I	CCANNNNNNNRTGC	GCAYNNNNNNNTGG	7	6.13	1.142	3	3.07	0.978
1048207	I	CCAYNNNNNGTTY	RAACNNNNNRTGG	3	2.58	1.165	2	2.16	0.926
1048207	III	CCGAG	CTCGG	14	12.72	1.101	22	19.74	1.114
1048207	II	CCGCGG	palindrome	4	2.59	1.547	-	-	-
1048207	II	CCNGG	palindrome	101	104.05	0.971	-	-	-
1048207	II	CCSGG	palindrome	17	13.01	1.307	-	-	-
1048207	II	CCTNAGG	palindrome	5	4.27	1.170	-	-	-
1048207	II	CCTNNNNNAGG	palindrome	5	4.36	1.146	-	-	-
1048207	II	CCWGG	palindrome	84	89.83	0.935	-	-	-
1048207	II	CCWWGG	palindrome	25	25.00	1.000	-	-	-
1048207	I	CGAYNNNNNNNTTC	GAANNNNNNNRTCG	6	5.98	1.003	5	4.62	1.083
1048207	I	CGAYNNNNNNTTC	GAANNNNNNRTCG	3	2.85	1.054	8	7.88	1.015
1048207	I	CGCANNNNNNGGC	GCCNNNNNNTGCG	1	1.48	0.677	2	2.20	0.908
1048207	II	CGGCCG	palindrome	0	0.87	0.000	-	-	-
1048207	II,IIG	CTGAAG	CTTCAG	14	12.40	1.129	26	26.02	0.999
1048207	II	CTGCAG	palindrome	10	8.36	1.197	-	-	-
1048207	II	CTGRAG	CTYCAG	23	22.35	1.029	37	38.10	0.971
1048207	II	CYCGRG	palindrome	8	11.54	0.693	-	-	-
1048207	IIG	GAAABCC	GGVTTTC	8	7.81	1.024	7	6.62	1.057
1048207	III	GAACC	GGTTC	39	36.98	1.055	31	25.62	1.210
1048207	I	GAAGNNNNNNTCA	TGANNNNNNCTTC	5	4.35	1.150	3	3.28	0.914
1048207	I	GAANNNNNNNTAAA	TTTANNNNNNNTTC	3	2.76	1.086	5	4.62	1.083
1048207	II	GAATTC	palindrome	8	10.43	0.767	-	-	-
1048207	I	GAAYNNNNNNNTGA	TCANNNNNNNRTTC	7	6.82	1.026	10	8.16	1.225
1048207	I	GACNNNNNNGTC	palindrome	10	11.46	0.873	-	-	-
1048207	I	GACNNNNNNRTAAY	RTTAYNNNNNNGTC	1	1.16	0.865	2	2.06	0.969
1048207	I	GACNNNNNRTAAY	RTTAYNNNNNGTC	3	3.23	0.929	1	0.67	1.486
1048207	III	GAGAC	GTCTC	17	20.45	0.831	33	30.22	1.092
1048207	II	GAGACC	GGTCTC	3	4.04	0.742	4	3.71	1.077
1048207	II	GAGCTC	palindrome	6	6.03	0.996	-	-	-
1048207	I	GAGNNNNNGTTY	RAACNNNNNCTC	2	1.00	2.005	6	7.06	0.850
1048207	I	GAGNNNNNNNATGC	GCATNNNNNNNCTC	1	0.91	1.097	0	0.64	0.000
1048207	I	GAGNNNNNNNGTCA	TGACNNNNNNNCTC	0	0.32	0.000	0	0.49	0.000
1048207	I	GAGNNNNNNTGAY	RTCANNNNNNCTC	4	4.56	0.878	6	4.95	1.211
1048207	I	GAGNNNNNTCC	GGANNNNNCTC	2	4.35	0.459	9	7.26	1.240
1048207	I	GATANNNNNNTCC	GGANNNNNNTATC	2	2.19	0.914	3	3.06	0.979
1048207	II	GATATC	palindrome	24	24.04	0.998	-	-	-
1048207	I	GATGNNNNNNTAC	GTANNNNNNCATC	2	1.37	1.455	5	4.93	1.014
1048207	I	GAYAYNNNNNNNGTA	TACNNNNNNNRTRTC	3	3.00	1.000	0	0.98	0.000
1048207	I	GCANNNNNNCTGA	TCAGNNNNNNTGC	5	6.58	0.760	5	3.88	1.289
1048207	I	GCATNNNNNNNNTCC	GGANNNNNNNNATGC	0	1.53	0.000	1	2.11	0.474
1048207	II	GCCGGC	palindrome	0	1.08	0.000	-	-	-
1048207	II	GCGCGC	palindrome	9	11.51	0.782	-	-	-
1048207	IIM	GCNGC	palindrome	226	195.57	1.156	-	-	-
1048207	IIM	GCWGC	palindrome	135	136.20	0.991	-	-	-
1048207	II	GGCGCC	palindrome	5	5.88	0.851	-	-	-
1048207	II	GGCGGA	TCCGCC	1	2.65	0.378	3	4.59	0.653
1048207	II	GGGCCC	palindrome	0	0.78	0.000	-	-	-
1048207	II	GGNCC	palindrome	42	42.64	0.985	-	-	-
1048207	II	GGTACC	palindrome	1	2.88	0.347	-	-	-
1048207	II	GGTNACC	palindrome	2	4.58	0.437	-	-	-
1048207	II	GGWCC	palindrome	16	22.05	0.726	-	-	-
1048207	II	GGYRCC	palindrome	17	19.12	0.889	-	-	-
1048207	II	GRCGYC	palindrome	20	19.86	1.007	-	-	-
1048207	II	GRGCYC	palindrome	13	13.43	0.968	-	-	-
1048207	I	GTCANNNNNNTGAY	RTCANNNNNNTGAC	1	1.14	0.876	2	2.09	0.955
1048207	II	GTCGAC	palindrome	5	4.81	1.039	-	-	-
1048207	I	RAACNNNNNNTGAR	YTCANNNNNNGTTY	1	0.78	1.281	1	1.21	0.827
1048207	II	RCCGGY	palindrome	6	9.62	0.624	-	-	-
1048207	I	RGACNNNNNNNTAA	TTANNNNNNNGTCY	1	1.68	0.596	1	1.67	0.598
1048207	II	RGGNCCY	palindrome	11	10.59	1.039	-	-	-
1048207	II	TACGTA	palindrome	5	4.89	1.023	-	-	-
1048207	II	TCGCGA	palindrome	7	9.48	0.738	-	-	-
1048207	II	TGGCCA	palindrome	2	4.87	0.411	-	-	-
1048207	IV	YCGR	palindrome	340	378.50	0.898	-	-	-
1048207	II	YGGCCR	palindrome	3	8.42	0.356	-	-	-
1049283	I	AAGANNNNNNNRTTA	TAAYNNNNNNNTCTT	14	13.39	1.046	20	18.33	1.091
1049283	II	ACTGGG	CCCAGT	12	14.44	0.831	12	9.88	1.215
1049283	II	ATTGAG	CTCAAT	43	42.41	1.014	50	57.54	0.869
1049283	IIG	BTGATAG	CTATCAV	19	19.54	0.972	19	16.85	1.128
1049283	I	CAYCNNNNRTRC	GYAYNNNNGRTG	19	19.23	0.988	15	15.40	0.974
1049283	I	CCAYNNNNNNCTA	TAGNNNNNNRTGG	15	16.47	0.911	17	17.00	1.000
1049283	II	CCGG	palindrome	215	232.29	0.926	-	-	-
1049283	III	CCTCG	CGAGG	35	42.05	0.832	41	45.60	0.899
1049283	II	CCWGG	palindrome	178	180.24	0.988	-	-	-
1049283	II	CCWWGG	palindrome	58	56.70	1.023	-	-	-
1049283	IIG	CRRTAAG	CTTAYYG	32	33.39	0.958	15	15.82	0.948
1049283	I	CTACNNNNNGTR	YACNNNNNGTAG	8	9.16	0.873	6	6.78	0.885
1049283	II	CTCGAG	palindrome	17	14.82	1.147	-	-	-
1049283	IIG	CTGAAG	CTTCAG	55	52.99	1.038	70	73.30	0.955
1049283	III	GAAAGC	GCTTTC	27	26.23	1.029	34	33.85	1.004
1049283	I	GAYNNNNNNNTCYC	GRGANNNNNNNRTC	6	6.06	0.990	8	7.28	1.098
1049283	I	GGANNNNNNTGAA	TTCANNNNNNTCC	9	8.47	1.062	15	14.72	1.019
1049283	II	GGCC	palindrome	275	279.29	0.985	-	-	-
1049283	IIM	SSCGGR	YCCGSS	69	69.35	0.995	71	67.46	1.053
1051138	II	CTCGAG	palindrome	2	11.65	0.172	-	-	-
1051138	II	CTYRAG	palindrome	24	31.35	0.766	-	-	-
1051140	II	CTCGAG	palindrome	3	14.35	0.209	-	-	-
1051140	II	CTYRAG	palindrome	37	41.83	0.885	-	-	-
1051143	II	CTCGAG	palindrome	3	10.92	0.275	-	-	-
1051143	II	CTYRAG	palindrome	62	55.06	1.126	-	-	-
1051631	II	ACGT	palindrome	132	146.10	0.904	-	-	-
1051631	II	CCWGG	palindrome	18	23.47	0.767	-	-	-
1051631	II	CTGCAG	palindrome	0	1.82	0.000	-	-	-
1051631	II	GATC	palindrome	39	99.48	0.392	-	-	-
1051631	II	GCNGC	palindrome	55	71.82	0.766	-	-	-
1051631	II	GGWCC	palindrome	12	14.51	0.827	-	-	-
1051673	II	GGATAC	GTATCC	3	5.64	0.532	2	5.22	0.383
1051674	II	GGATAC	GTATCC	1	6.78	0.148	2	8.73	0.229
1051675	II	GGATAC	GTATCC	16	14.14	1.131	27	28.83	0.936
1051676	II	GGATAC	GTATCC	6	7.06	0.850	10	13.11	0.763
1052121	I	AAAGNNNNGTT	AACNNNNCTTT	18	18.16	0.991	18	16.19	1.112
1052121	I	AAAYNNNNNNNTTC	GAANNNNNNNRTTT	35	37.31	0.938	52	52.22	0.996
1052121	I	AACNNNNNNGTGC	GCACNNNNNNGTT	4	4.39	0.911	8	6.79	1.178
1052121	II	AAGCTT	palindrome	89	94.21	0.945	-	-	-
1052121	III	ACCACC	GGTGGT	50	46.25	1.081	61	62.57	0.975
1052121	IIG	ACCYAC	GTRGGT	58	60.02	0.966	51	50.21	1.016
1052121	I	ACGNNNNNNCTG	CAGNNNNNNCGT	38	33.59	1.131	35	34.81	1.006
1052121	I	ACYNNNNNNGTTC	GAACNNNNNNRGT	16	15.47	1.034	19	18.49	1.028
1052121	III	AGACC	GGTCT	183	179.55	1.019	152	145.83	1.042
1052121	I	AGCANNNNNNNNTCA	TGANNNNNNNNTGCT	5	5.29	0.945	9	7.80	1.154
1052121	I	AGCANNNNNNTGA	TCANNNNNNTGCT	17	16.75	1.015	14	12.53	1.118
1052121	II	AGCGCT	palindrome	9	11.94	0.754	-	-	-
1052121	II	AGGCCT	palindrome	25	30.55	0.818	-	-	-
1052121	II	AGTACT	palindrome	23	25.99	0.885	-	-	-
1052121	II	ATGCAT	palindrome	35	41.47	0.844	-	-	-
1052121	II	ATTGAG	CTCAAT	44	44.43	0.990	34	32.24	1.055
1052121	I	CAACNNNNNNNGTG	CACNNNNNNNGTTG	6	7.02	0.855	2	3.77	0.531
1052121	III	CACAG	CTGTG	74	73.50	1.007	92	91.48	1.006
1052121	II	CACGTG	palindrome	27	25.05	1.078	-	-	-
1052121	I	CACNNNNGTAY	RTACNNNNGTG	12	12.58	0.954	12	12.83	0.935
1052121	I	CACNNNNNNNCTGG	CCAGNNNNNNNGTG	7	6.00	1.167	3	4.90	0.612
1052121	I	CACNNNNNTGGC	GCCANNNNNGTG	3	3.06	0.980	5	4.76	1.050
1052121	III	CAGCAG	CTGCTG	27	27.65	0.977	52	50.10	1.038
1052121	I	CAGNNNNNCATC	GATGNNNNNCTG	9	8.41	1.071	13	13.68	0.950
1052121	IIG	CANCATC	GATGNTG	57	57.04	0.999	88	89.31	0.985
1052121	I	CCACNNNNNNNNTGAY	RTCANNNNNNNNGTGG	8	7.70	1.039	1	2.46	0.406
1052121	I	CCAGNNNNNNNNTGAA	TTCANNNNNNNNCTGG	4	3.53	1.135	9	10.27	0.877
1052121	I	CCAGNNNNNNTCG	CGANNNNNNCTGG	6	4.04	1.484	4	3.68	1.087
1052121	I	CCANNNNNNNCTTC	GAAGNNNNNNNTGG	13	13.28	0.979	12	10.93	1.098
1052121	I	CCANNNNNNNGTGC	GCACNNNNNNNTGG	2	2.68	0.747	9	7.86	1.144
1052121	I	CCANNNNNNNNTGAA	TTCANNNNNNNNTGG	21	19.31	1.087	14	14.71	0.952
1052121	I	CCANNNNNNNRTGC	GCAYNNNNNNNTGG	8	8.76	0.913	16	16.24	0.985
1052121	I	CCAYNNNNNGTTY	RAACNNNNNRTGG	11	10.90	1.009	15	14.24	1.053
1052121	III	CCGAG	CTCGG	61	71.61	0.852	34	51.22	0.664
1052121	II	CCGCGG	palindrome	7	7.69	0.911	-	-	-
1052121	II	CCNGG	palindrome	382	381.05	1.003	-	-	-
1052121	II	CCSGG	palindrome	94	90.02	1.044	-	-	-
1052121	II	CCTNAGG	palindrome	26	25.25	1.030	-	-	-
1052121	II	CCTNNNNNAGG	palindrome	17	18.41	0.923	-	-	-
1052121	II	CCWGG	palindrome	288	307.25	0.937	-	-	-
1052121	II	CCWWGG	palindrome	134	136.20	0.984	-	-	-
1052121	I	CGAYNNNNNNNTTC	GAANNNNNNNRTCG	15	14.54	1.032	35	34.71	1.008
1052121	I	CGAYNNNNNNTTC	GAANNNNNNRTCG	22	21.95	1.002	34	33.74	1.008
1052121	I	CGCANNNNNNGGC	GCCNNNNNNTGCG	4	2.00	2.001	3	3.10	0.968
1052121	II	CGGCCG	palindrome	12	13.78	0.871	-	-	-
1052121	II,IIG	CTGAAG	CTTCAG	155	157.62	0.983	74	76.33	0.969
1052121	II	CTGCAG	palindrome	44	45.45	0.968	-	-	-
1052121	II	CTGRAG	CTYCAG	184	182.85	1.006	97	96.44	1.006
1052121	II	CYCGRG	palindrome	30	31.71	0.946	-	-	-
1052121	IIG	GAAABCC	GGVTTTC	60	61.95	0.969	26	26.22	0.992
1052121	III	GAACC	GGTTC	168	156.36	1.074	191	187.90	1.017
1052121	I	GAAGNNNNNNTCA	TGANNNNNNCTTC	20	20.84	0.960	15	15.68	0.957
1052121	I	GAANNNNNNNTAAA	TTTANNNNNNNTTC	31	31.09	0.997	21	22.56	0.931
1052121	II	GAATTC	palindrome	102	98.14	1.039	-	-	-
1052121	I	GAAYNNNNNNNTGA	TCANNNNNNNRTTC	64	64.43	0.993	36	36.27	0.993
1052121	I	GACNNNNNNGTC	palindrome	22	18.41	1.195	-	-	-
1052121	I	GACNNNNNNRTAAY	RTTAYNNNNNNGTC	11	11.65	0.944	7	6.40	1.094
1052121	I	GACNNNNNRTAAY	RTTAYNNNNNGTC	10	8.75	1.143	11	10.08	1.091
1052121	III	GAGAC	GTCTC	53	61.43	0.863	75	61.95	1.211
1052121	II	GAGACC	GGTCTC	16	14.62	1.095	21	23.95	0.877
1052121	II	GAGCTC	palindrome	33	37.81	0.873	-	-	-
1052121	I	GAGNNNNNGTTY	RAACNNNNNCTC	16	16.21	0.987	18	17.04	1.056
1052121	I	GAGNNNNNNNATGC	GCATNNNNNNNCTC	3	3.90	0.769	9	7.09	1.270
1052121	I	GAGNNNNNNNGTCA	TGACNNNNNNNCTC	8	6.70	1.194	6	8.99	0.667
1052121	I	GAGNNNNNNTGAY	RTCANNNNNNCTC	9	8.62	1.044	7	6.15	1.139
1052121	I	GAGNNNNNTCC	GGANNNNNCTC	25	22.39	1.116	12	14.12	0.850
1052121	I	GATANNNNNNTCC	GGANNNNNNTATC	15	13.62	1.101	16	14.43	1.109
1052121	II	GATATC	palindrome	120	118.43	1.013	-	-	-
1052121	I	GATGNNNNNNTAC	GTANNNNNNCATC	15	14.62	1.026	2	3.57	0.560
1052121	I	GAYAYNNNNNNNGTA	TACNNNNNNNRTRTC	7	8.95	0.782	9	9.57	0.940
1052121	I	GCANNNNNNCTGA	TCAGNNNNNNTGC	7	8.07	0.868	7	6.61	1.060
1052121	I	GCATNNNNNNNNTCC	GGANNNNNNNNATGC	7	6.91	1.013	6	4.63	1.297
1052121	II	GCCGGC	palindrome	9	10.00	0.900	-	-	-
1052121	II	GCGCGC	palindrome	6	3.89	1.544	-	-	-
1052121	IIM	GCNGC	palindrome	376	334.58	1.124	-	-	-
1052121	IIM	GCWGC	palindrome	221	226.78	0.975	-	-	-
1052121	II	GGCGCC	palindrome	11	13.14	0.837	-	-	-
1052121	II	GGCGGA	TCCGCC	10	11.50	0.870	12	11.55	1.039
1052121	II	GGGCCC	palindrome	20	21.30	0.939	-	-	-
1052121	II	GGNCC	palindrome	360	350.64	1.027	-	-	-
1052121	II	GGTACC	palindrome	18	23.29	0.773	-	-	-
1052121	II	GGTNACC	palindrome	28	26.81	1.045	-	-	-
1052121	II	GGWCC	palindrome	190	211.62	0.898	-	-	-
1052121	II	GGYRCC	palindrome	62	68.60	0.904	-	-	-
1052121	II	GRCGYC	palindrome	56	57.94	0.967	-	-	-
1052121	II	GRGCYC	palindrome	76	76.00	1.000	-	-	-
1052121	I	GTCANNNNNNTGAY	RTCANNNNNNTGAC	2	1.81	1.104	4	4.05	0.989
1052121	II	GTCGAC	palindrome	21	19.50	1.077	-	-	-
1052121	I	RAACNNNNNNTGAR	YTCANNNNNNGTTY	23	22.80	1.009	11	10.89	1.010
1052121	II	RCCGGY	palindrome	105	101.77	1.032	-	-	-
1052121	I	RGACNNNNNNNTAA	TTANNNNNNNGTCY	18	17.28	1.042	16	13.32	1.201
1052121	II	RGGNCCY	palindrome	91	95.05	0.957	-	-	-
1052121	II	TACGTA	palindrome	26	31.20	0.833	-	-	-
1052121	II	TCGCGA	palindrome	28	29.40	0.952	-	-	-
1052121	II	TGGCCA	palindrome	41	37.42	1.096	-	-	-
1052121	IV	YCGR	palindrome	1637	1725.40	0.949	-	-	-
1052121	II	YGGCCR	palindrome	99	100.62	0.984	-	-	-
1052671	II	CTCGAG	palindrome	14	28.86	0.485	-	-	-
1052671	II	CTYRAG	palindrome	95	101.32	0.938	-	-	-
1052672	II	CTCGAG	palindrome	1	32.74	0.031	-	-	-
1052672	II	CTYRAG	palindrome	120	122.46	0.980	-	-	-
1052673	II	CTCGAG	palindrome	9	22.40	0.402	-	-	-
1052673	II	CTYRAG	palindrome	70	75.39	0.929	-	-	-
1054461	I	AAAGNNNNGTT	AACNNNNCTTT	6	6.08	0.986	10	12.59	0.794
1054461	I	AAAYNNNNNNNTTC	GAANNNNNNNRTTT	11	11.45	0.961	8	7.70	1.039
1054461	I	AACNNNNNNGTGC	GCACNNNNNNGTT	4	3.69	1.084	4	3.71	1.079
1054461	II	AAGCTT	palindrome	5	17.85	0.280	-	-	-
1054461	III	ACCACC	GGTGGT	24	22.31	1.076	20	21.73	0.921
1054461	IIG	ACCYAC	GTRGGT	40	39.14	1.022	35	34.27	1.021
1054461	I	ACGNNNNNNCTG	CAGNNNNNNCGT	24	22.11	1.086	17	15.60	1.090
1054461	I	ACYNNNNNNGTTC	GAACNNNNNNRGT	8	7.81	1.025	14	13.17	1.063
1054461	III	AGACC	GGTCT	67	65.37	1.025	72	81.76	0.881
1054461	I	AGCANNNNNNNNTCA	TGANNNNNNNNTGCT	3	2.83	1.059	8	7.01	1.140
1054461	I	AGCANNNNNNTGA	TCANNNNNNTGCT	8	7.64	1.047	10	11.69	0.856
1054461	II	AGCGCT	palindrome	2	2.41	0.830	-	-	-
1054461	II	AGGCCT	palindrome	1	6.05	0.165	-	-	-
1054461	II	AGTACT	palindrome	36	38.51	0.935	-	-	-
1054461	II	ATGCAT	palindrome	20	26.70	0.749	-	-	-
1054461	II	ATTGAG	CTCAAT	19	17.80	1.068	28	31.38	0.892
1054461	I	CAACNNNNNNNGTG	CACNNNNNNNGTTG	3	2.96	1.013	4	2.76	1.448
1054461	III	CACAG	CTGTG	36	43.80	0.822	71	63.81	1.113
1054461	II	CACGTG	palindrome	6	9.41	0.638	-	-	-
1054461	I	CACNNNNGTAY	RTACNNNNGTG	6	6.34	0.947	5	5.62	0.890
1054461	I	CACNNNNNNNCTGG	CCAGNNNNNNNGTG	1	1.40	0.717	7	7.34	0.954
1054461	I	CACNNNNNTGGC	GCCANNNNNGTG	1	1.43	0.700	2	2.14	0.934
1054461	III	CAGCAG	CTGCTG	76	70.33	1.081	61	48.82	1.250
1054461	I	CAGNNNNNCATC	GATGNNNNNCTG	13	12.80	1.015	9	10.20	0.882
1054461	IIG	CANCATC	GATGNTG	41	43.07	0.952	43	43.32	0.993
1054461	I	CCACNNNNNNNNTGAY	RTCANNNNNNNNGTGG	0	0.17	0.000	0	0.59	0.000
1054461	I	CCAGNNNNNNNNTGAA	TTCANNNNNNNNCTGG	1	1.20	0.837	6	5.16	1.163
1054461	I	CCAGNNNNNNTCG	CGANNNNNNCTGG	2	1.97	1.014	7	6.63	1.055
1054461	I	CCANNNNNNNCTTC	GAAGNNNNNNNTGG	10	10.88	0.919	5	6.14	0.814
1054461	I	CCANNNNNNNGTGC	GCACNNNNNNNTGG	5	3.39	1.474	0	1.38	0.000
1054461	I	CCANNNNNNNNTGAA	TTCANNNNNNNNTGG	12	12.00	1.000	13	13.65	0.952
1054461	I	CCANNNNNNNRTGC	GCAYNNNNNNNTGG	11	10.69	1.029	8	8.84	0.905
1054461	I	CCAYNNNNNGTTY	RAACNNNNNRTGG	4	4.29	0.933	3	3.49	0.860
1054461	III	CCGAG	CTCGG	15	19.51	0.769	17	27.24	0.624
1054461	II	CCGCGG	palindrome	0	0.92	0.000	-	-	-
1054461	II	CCNGG	palindrome	189	212.45	0.890	-	-	-
1054461	II	CCSGG	palindrome	52	47.66	1.091	-	-	-
1054461	II	CCTNAGG	palindrome	0	6.51	0.000	-	-	-
1054461	II	CCTNNNNNAGG	palindrome	13	14.14	0.920	-	-	-
1054461	II	CCWGG	palindrome	137	140.91	0.972	-	-	-
1054461	II	CCWWGG	palindrome	35	41.95	0.834	-	-	-
1054461	I	CGAYNNNNNNNTTC	GAANNNNNNNRTCG	5	5.82	0.859	4	4.25	0.941
1054461	I	CGAYNNNNNNTTC	GAANNNNNNRTCG	7	6.24	1.121	4	4.71	0.848
1054461	I	CGCANNNNNNGGC	GCCNNNNNNTGCG	0	0.08	0.000	1	0.96	1.042
1054461	II	CGGCCG	palindrome	0	0.92	0.000	-	-	-
1054461	II,IIG	CTGAAG	CTTCAG	44	44.65	0.985	48	44.22	1.085
1054461	II	CTGCAG	palindrome	2	15.39	0.130	-	-	-
1054461	II	CTGRAG	CTYCAG	67	64.19	1.044	59	54.21	1.088
1054461	II	CYCGRG	palindrome	9	12.24	0.735	-	-	-
1054461	IIG	GAAABCC	GGVTTTC	16	16.56	0.966	9	8.14	1.105
1054461	III	GAACC	GGTTC	138	143.82	0.960	129	128.30	1.005
1054461	I	GAAGNNNNNNTCA	TGANNNNNNCTTC	7	7.60	0.921	9	7.71	1.168
1054461	I	GAANNNNNNNTAAA	TTTANNNNNNNTTC	8	6.02	1.328	4	3.25	1.230
1054461	II	GAATTC	palindrome	6	9.37	0.641	-	-	-
1054461	I	GAAYNNNNNNNTGA	TCANNNNNNNRTTC	21	20.76	1.011	10	10.13	0.987
1054461	I	GACNNNNNNGTC	palindrome	7	6.23	1.123	-	-	-
1054461	I	GACNNNNNNRTAAY	RTTAYNNNNNNGTC	4	4.10	0.975	3	3.18	0.944
1054461	I	GACNNNNNRTAAY	RTTAYNNNNNGTC	4	3.70	1.082	5	6.32	0.791
1054461	III	GAGAC	GTCTC	30	38.93	0.771	34	42.24	0.805
1054461	II	GAGACC	GGTCTC	0	3.15	0.000	0	4.08	0.000
1054461	II	GAGCTC	palindrome	0	1.24	0.000	-	-	-
1054461	I	GAGNNNNNGTTY	RAACNNNNNCTC	6	6.88	0.872	11	11.14	0.988
1054461	I	GAGNNNNNNNATGC	GCATNNNNNNNCTC	4	5.07	0.789	6	6.82	0.879
1054461	I	GAGNNNNNNNGTCA	TGACNNNNNNNCTC	3	2.63	1.142	4	3.81	1.051
1054461	I	GAGNNNNNNTGAY	RTCANNNNNNCTC	4	3.94	1.016	7	6.59	1.062
1054461	I	GAGNNNNNTCC	GGANNNNNCTC	17	14.51	1.172	7	8.32	0.841
1054461	I	GATANNNNNNTCC	GGANNNNNNTATC	3	2.66	1.129	3	3.46	0.867
1054461	II	GATATC	palindrome	9	13.25	0.679	-	-	-
1054461	I	GATGNNNNNNTAC	GTANNNNNNCATC	6	4.81	1.248	7	6.99	1.002
1054461	I	GAYAYNNNNNNNGTA	TACNNNNNNNRTRTC	5	3.55	1.409	7	7.17	0.976
1054461	I	GCANNNNNNCTGA	TCAGNNNNNNTGC	6	6.30	0.952	7	6.61	1.058
1054461	I	GCATNNNNNNNNTCC	GGANNNNNNNNATGC	8	7.78	1.028	8	7.32	1.093
1054461	II	GCCGGC	palindrome	0	1.71	0.000	-	-	-
1054461	II	GCGCGC	palindrome	0	0.00	NaN	-	-	-
1054461	IIM	GCNGC	palindrome	236	222.79	1.059	-	-	-
1054461	IIM	GCWGC	palindrome	231	233.13	0.991	-	-	-
1054461	II	GGCGCC	palindrome	0	0.08	0.000	-	-	-
1054461	II	GGCGGA	TCCGCC	1	1.59	0.627	3	2.68	1.121
1054461	II	GGGCCC	palindrome	0	0.25	0.000	-	-	-
1054461	II	GGNCC	palindrome	46	78.08	0.589	-	-	-
1054461	II	GGTACC	palindrome	0	7.22	0.000	-	-	-
1054461	II	GGTNACC	palindrome	24	26.96	0.890	-	-	-
1054461	II	GGWCC	palindrome	29	31.95	0.908	-	-	-
1054461	II	GGYRCC	palindrome	1	13.45	0.074	-	-	-
1054461	II	GRCGYC	palindrome	8	11.37	0.704	-	-	-
1054461	II	GRGCYC	palindrome	2	4.46	0.449	-	-	-
1054461	I	GTCANNNNNNTGAY	RTCANNNNNNTGAC	5	5.62	0.890	4	4.57	0.874
1054461	II	GTCGAC	palindrome	1	2.84	0.352	-	-	-
1054461	I	RAACNNNNNNTGAR	YTCANNNNNNGTTY	6	5.50	1.091	6	5.36	1.120
1054461	II	RCCGGY	palindrome	34	37.46	0.908	-	-	-
1054461	I	RGACNNNNNNNTAA	TTANNNNNNNGTCY	14	11.72	1.194	5	6.03	0.829
1054461	II	RGGNCCY	palindrome	1	6.61	0.151	-	-	-
1054461	II	TACGTA	palindrome	35	33.38	1.048	-	-	-
1054461	II	TCGCGA	palindrome	0	0.35	0.000	-	-	-
1054461	II	TGGCCA	palindrome	1	4.74	0.211	-	-	-
1054461	IV	YCGR	palindrome	496	503.59	0.985	-	-	-
1054461	II	YGGCCR	palindrome	2	10.49	0.191	-	-	-
1054480	I	AAAGNNNNGTT	AACNNNNCTTT	17	15.22	1.117	25	23.81	1.050
1054480	I	AAAYNNNNNNNTTC	GAANNNNNNNRTTT	84	80.17	1.048	56	58.68	0.954
1054480	I	AACNNNNNNGTGC	GCACNNNNNNGTT	3	2.41	1.242	1	1.37	0.729
1054480	II	AAGCTT	palindrome	87	93.72	0.928	-	-	-
1054480	III	ACCACC	GGTGGT	27	26.62	1.014	27	27.12	0.995
1054480	IIG	ACCYAC	GTRGGT	37	34.18	1.083	38	35.05	1.084
1054480	I	ACGNNNNNNCTG	CAGNNNNNNCGT	20	18.10	1.105	23	23.10	0.996
1054480	I	ACYNNNNNNGTTC	GAACNNNNNNRGT	19	20.06	0.947	19	18.37	1.035
1054480	III	AGACC	GGTCT	107	105.59	1.013	105	97.99	1.072
1054480	I	AGCANNNNNNNNTCA	TGANNNNNNNNTGCT	9	8.70	1.035	8	7.84	1.021
1054480	I	AGCANNNNNNTGA	TCANNNNNNTGCT	20	18.77	1.065	15	16.75	0.895
1054480	II	AGCGCT	palindrome	13	15.21	0.855	-	-	-
1054480	II	AGGCCT	palindrome	12	12.92	0.929	-	-	-
1054480	II	AGTACT	palindrome	27	28.20	0.957	-	-	-
1054480	II	ATGCAT	palindrome	63	66.00	0.955	-	-	-
1054480	II	ATTGAG	CTCAAT	51	54.86	0.930	59	60.16	0.981
1054480	I	CAACNNNNNNNGTG	CACNNNNNNNGTTG	3	2.68	1.121	4	5.04	0.793
1054480	III	CACAG	CTGTG	85	81.36	1.045	79	78.92	1.001
1054480	II	CACGTG	palindrome	19	17.26	1.101	-	-	-
1054480	I	CACNNNNGTAY	RTACNNNNGTG	5	5.13	0.975	6	5.94	1.010
1054480	I	CACNNNNNNNCTGG	CCAGNNNNNNNGTG	1	0.54	1.862	3	2.36	1.271
1054480	I	CACNNNNNTGGC	GCCANNNNNGTG	6	8.74	0.686	2	1.73	1.155
1054480	III	CAGCAG	CTGCTG	61	58.26	1.047	50	50.39	0.992
1054480	I	CAGNNNNNCATC	GATGNNNNNCTG	7	6.41	1.092	6	7.47	0.803
1054480	IIG	CANCATC	GATGNTG	113	109.91	1.028	57	60.68	0.939
1054480	I	CCACNNNNNNNNTGAY	RTCANNNNNNNNGTGG	3	2.53	1.185	3	3.16	0.951
1054480	I	CCAGNNNNNNNNTGAA	TTCANNNNNNNNCTGG	7	9.60	0.729	0	0.33	0.000
1054480	I	CCAGNNNNNNTCG	CGANNNNNNCTGG	5	4.96	1.008	4	5.10	0.785
1054480	I	CCANNNNNNNCTTC	GAAGNNNNNNNTGG	15	15.64	0.959	18	18.08	0.996
1054480	I	CCANNNNNNNGTGC	GCACNNNNNNNTGG	9	11.25	0.800	2	2.26	0.885
1054480	I	CCANNNNNNNNTGAA	TTCANNNNNNNNTGG	21	21.15	0.993	26	26.29	0.989
1054480	I	CCANNNNNNNRTGC	GCAYNNNNNNNTGG	21	21.43	0.980	10	11.85	0.844
1054480	I	CCAYNNNNNGTTY	RAACNNNNNRTGG	9	9.18	0.980	10	9.34	1.070
1054480	III	CCGAG	CTCGG	42	46.81	0.897	47	48.68	0.965
1054480	II	CCGCGG	palindrome	4	4.09	0.977	-	-	-
1054480	II	CCNGG	palindrome	216	228.21	0.947	-	-	-
1054480	II	CCSGG	palindrome	49	48.86	1.003	-	-	-
1054480	II	CCTNAGG	palindrome	6	7.34	0.818	-	-	-
1054480	II	CCTNNNNNAGG	palindrome	24	25.13	0.955	-	-	-
1054480	II	CCWGG	palindrome	167	174.42	0.957	-	-	-
1054480	II	CCWWGG	palindrome	85	82.10	1.035	-	-	-
1054480	I	CGAYNNNNNNNTTC	GAANNNNNNNRTCG	28	27.23	1.028	15	14.96	1.003
1054480	I	CGAYNNNNNNTTC	GAANNNNNNRTCG	22	23.95	0.919	12	11.20	1.071
1054480	I	CGCANNNNNNGGC	GCCNNNNNNTGCG	1	0.83	1.208	0	0.62	0.000
1054480	II	CGGCCG	palindrome	0	2.84	0.000	-	-	-
1054480	II,IIG	CTGAAG	CTTCAG	63	68.33	0.922	96	96.05	0.999
1054480	II	CTGCAG	palindrome	44	43.39	1.014	-	-	-
1054480	II	CTGRAG	CTYCAG	103	107.53	0.958	130	131.20	0.991
1054480	II	CYCGRG	palindrome	33	32.28	1.022	-	-	-
1054480	IIG	GAAABCC	GGVTTTC	23	23.25	0.989	21	22.20	0.946
1054480	III	GAACC	GGTTC	163	154.75	1.053	115	108.38	1.061
1054480	I	GAAGNNNNNNTCA	TGANNNNNNCTTC	16	15.00	1.067	13	13.63	0.954
1054480	I	GAANNNNNNNTAAA	TTTANNNNNNNTTC	44	44.33	0.993	51	51.61	0.988
1054480	II	GAATTC	palindrome	71	77.00	0.922	-	-	-
1054480	I	GAAYNNNNNNNTGA	TCANNNNNNNRTTC	47	45.33	1.037	83	83.25	0.997
1054480	I	GACNNNNNNGTC	palindrome	16	13.48	1.187	-	-	-
1054480	I	GACNNNNNNRTAAY	RTTAYNNNNNNGTC	10	8.03	1.245	5	4.61	1.085
1054480	I	GACNNNNNRTAAY	RTTAYNNNNNGTC	12	12.00	1.000	5	5.64	0.887
1054480	III	GAGAC	GTCTC	48	44.88	1.070	45	43.82	1.027
1054480	II	GAGACC	GGTCTC	12	12.15	0.988	11	10.24	1.075
1054480	II	GAGCTC	palindrome	26	29.42	0.884	-	-	-
1054480	I	GAGNNNNNGTTY	RAACNNNNNCTC	16	16.65	0.961	16	14.79	1.081
1054480	I	GAGNNNNNNNATGC	GCATNNNNNNNCTC	4	3.46	1.158	5	4.58	1.093
1054480	I	GAGNNNNNNNGTCA	TGACNNNNNNNCTC	8	6.99	1.144	3	2.84	1.057
1054480	I	GAGNNNNNNTGAY	RTCANNNNNNCTC	12	11.67	1.028	18	20.45	0.880
1054480	I	GAGNNNNNTCC	GGANNNNNCTC	16	17.00	0.941	9	7.60	1.184
1054480	I	GATANNNNNNTCC	GGANNNNNNTATC	11	11.00	1.000	11	10.22	1.076
1054480	II	GATATC	palindrome	24	37.35	0.643	-	-	-
1054480	I	GATGNNNNNNTAC	GTANNNNNNCATC	8	7.79	1.027	7	8.36	0.837
1054480	I	GAYAYNNNNNNNGTA	TACNNNNNNNRTRTC	11	11.72	0.938	17	17.90	0.950
1054480	I	GCANNNNNNCTGA	TCAGNNNNNNTGC	7	5.16	1.357	4	4.39	0.912
1054480	I	GCATNNNNNNNNTCC	GGANNNNNNNNATGC	5	3.98	1.256	2	3.28	0.609
1054480	II	GCCGGC	palindrome	1	4.61	0.217	-	-	-
1054480	II	GCGCGC	palindrome	3	4.39	0.684	-	-	-
1054480	IIM	GCNGC	palindrome	328	286.91	1.143	-	-	-
1054480	IIM	GCWGC	palindrome	250	255.24	0.979	-	-	-
1054480	II	GGCGCC	palindrome	3	3.41	0.879	-	-	-
1054480	II	GGCGGA	TCCGCC	17	16.33	1.041	17	13.63	1.248
1054480	II	GGGCCC	palindrome	4	3.57	1.121	-	-	-
1054480	II	GGNCC	palindrome	173	186.27	0.929	-	-	-
1054480	II	GGTACC	palindrome	6	7.65	0.784	-	-	-
1054480	II	GGTNACC	palindrome	10	10.49	0.953	-	-	-
1054480	II	GGWCC	palindrome	119	122.15	0.974	-	-	-
1054480	II	GGYRCC	palindrome	21	22.97	0.914	-	-	-
1054480	II	GRCGYC	palindrome	24	26.99	0.889	-	-	-
1054480	II	GRGCYC	palindrome	44	47.52	0.926	-	-	-
1054480	I	GTCANNNNNNTGAY	RTCANNNNNNTGAC	5	4.35	1.149	7	6.20	1.130
1054480	II	GTCGAC	palindrome	9	8.27	1.088	-	-	-
1054480	I	RAACNNNNNNTGAR	YTCANNNNNNGTTY	18	18.38	0.980	27	25.65	1.053
1054480	II	RCCGGY	palindrome	48	47.14	1.018	-	-	-
1054480	I	RGACNNNNNNNTAA	TTANNNNNNNGTCY	17	16.90	1.006	8	8.72	0.917
1054480	II	RGGNCCY	palindrome	47	50.55	0.930	-	-	-
1054480	II	TACGTA	palindrome	28	31.16	0.898	-	-	-
1054480	II	TCGCGA	palindrome	25	21.50	1.163	-	-	-
1054480	II	TGGCCA	palindrome	25	23.70	1.055	-	-	-
1054480	IV	YCGR	palindrome	975	1099.94	0.886	-	-	-
1054480	II	YGGCCR	palindrome	38	44.56	0.853	-	-	-
1054834	I	AAAGNNNNGTT	AACNNNNCTTT	22	20.95	1.050	28	26.09	1.073
1054834	I	AAAYNNNNNNNTTC	GAANNNNNNNRTTT	83	79.96	1.038	60	63.56	0.944
1054834	I	AACNNNNNNGTGC	GCACNNNNNNGTT	5	5.29	0.945	0	0.89	0.000
1054834	II	AAGCTT	palindrome	92	95.15	0.967	-	-	-
1054834	III	ACCACC	GGTGGT	34	34.38	0.989	29	28.67	1.011
1054834	IIG	ACCYAC	GTRGGT	36	35.09	1.026	35	37.88	0.924
1054834	I	ACGNNNNNNCTG	CAGNNNNNNCGT	23	22.26	1.033	21	20.72	1.014
1054834	I	ACYNNNNNNGTTC	GAACNNNNNNRGT	13	12.51	1.039	19	16.89	1.125
1054834	III	AGACC	GGTCT	115	110.57	1.040	110	107.42	1.024
1054834	I	AGCANNNNNNNNTCA	TGANNNNNNNNTGCT	6	6.39	0.938	12	10.48	1.145
1054834	I	AGCANNNNNNTGA	TCANNNNNNTGCT	26	25.72	1.011	14	14.38	0.973
1054834	II	AGCGCT	palindrome	19	19.75	0.962	-	-	-
1054834	II	AGGCCT	palindrome	7	8.03	0.871	-	-	-
1054834	II	AGTACT	palindrome	29	30.84	0.940	-	-	-
1054834	II	ATGCAT	palindrome	64	66.23	0.966	-	-	-
1054834	II	ATTGAG	CTCAAT	43	46.31	0.928	54	54.70	0.987
1054834	I	CAACNNNNNNNGTG	CACNNNNNNNGTTG	2	3.16	0.634	7	7.54	0.929
1054834	III	CACAG	CTGTG	99	94.70	1.045	80	84.14	0.951
1054834	II	CACGTG	palindrome	16	17.15	0.933	-	-	-
1054834	I	CACNNNNGTAY	RTACNNNNGTG	3	3.28	0.915	8	5.91	1.353
1054834	I	CACNNNNNNNCTGG	CCAGNNNNNNNGTG	2	0.71	2.822	1	1.13	0.884
1054834	I	CACNNNNNTGGC	GCCANNNNNGTG	2	3.58	0.559	2	2.39	0.835
1054834	III	CAGCAG	CTGCTG	67	61.53	1.089	58	54.28	1.069
1054834	I	CAGNNNNNCATC	GATGNNNNNCTG	8	6.27	1.276	5	5.01	0.998
1054834	IIG	CANCATC	GATGNTG	110	107.65	1.022	58	61.98	0.936
1054834	I	CCACNNNNNNNNTGAY	RTCANNNNNNNNGTGG	3	2.62	1.145	2	2.53	0.790
1054834	I	CCAGNNNNNNNNTGAA	TTCANNNNNNNNCTGG	5	5.01	0.998	3	3.14	0.957
1054834	I	CCAGNNNNNNTCG	CGANNNNNNCTGG	1	1.63	0.613	7	7.45	0.940
1054834	I	CCANNNNNNNCTTC	GAAGNNNNNNNTGG	17	17.65	0.963	14	14.36	0.975
1054834	I	CCANNNNNNNGTGC	GCACNNNNNNNTGG	9	10.89	0.826	3	2.42	1.242
1054834	I	CCANNNNNNNNTGAA	TTCANNNNNNNNTGG	22	21.18	1.039	27	28.69	0.941
1054834	I	CCANNNNNNNRTGC	GCAYNNNNNNNTGG	21	23.31	0.901	15	15.73	0.954
1054834	I	CCAYNNNNNGTTY	RAACNNNNNRTGG	11	12.32	0.893	9	9.28	0.970
1054834	III	CCGAG	CTCGG	46	51.14	0.900	46	46.26	0.994
1054834	II	CCGCGG	palindrome	8	6.80	1.176	-	-	-
1054834	II	CCNGG	palindrome	216	231.40	0.933	-	-	-
1054834	II	CCSGG	palindrome	54	55.24	0.978	-	-	-
1054834	II	CCTNAGG	palindrome	10	10.48	0.954	-	-	-
1054834	II	CCTNNNNNAGG	palindrome	21	21.31	0.985	-	-	-
1054834	II	CCWGG	palindrome	162	165.80	0.977	-	-	-
1054834	II	CCWWGG	palindrome	82	77.53	1.058	-	-	-
1054834	I	CGAYNNNNNNNTTC	GAANNNNNNNRTCG	28	27.83	1.006	17	17.26	0.985
1054834	I	CGAYNNNNNNTTC	GAANNNNNNRTCG	23	23.83	0.965	15	14.63	1.025
1054834	I	CGCANNNNNNGGC	GCCNNNNNNTGCG	1	2.38	0.420	2	2.41	0.829
1054834	II	CGGCCG	palindrome	1	3.93	0.254	-	-	-
1054834	II,IIG	CTGAAG	CTTCAG	65	66.37	0.979	94	91.13	1.032
1054834	II	CTGCAG	palindrome	37	42.19	0.877	-	-	-
1054834	II	CTGRAG	CTYCAG	107	106.28	1.007	126	123.63	1.019
1054834	II	CYCGRG	palindrome	30	29.31	1.024	-	-	-
1054834	IIG	GAAABCC	GGVTTTC	24	23.52	1.021	19	20.91	0.909
1054834	III	GAACC	GGTTC	159	148.03	1.074	117	109.84	1.065
1054834	I	GAAGNNNNNNTCA	TGANNNNNNCTTC	13	11.89	1.094	15	15.46	0.970
1054834	I	GAANNNNNNNTAAA	TTTANNNNNNNTTC	44	44.17	0.996	47	49.78	0.944
1054834	II	GAATTC	palindrome	65	67.33	0.965	-	-	-
1054834	I	GAAYNNNNNNNTGA	TCANNNNNNNRTTC	44	44.53	0.988	86	87.51	0.983
1054834	I	GACNNNNNNGTC	palindrome	16	13.77	1.162	-	-	-
1054834	I	GACNNNNNNRTAAY	RTTAYNNNNNNGTC	13	12.59	1.032	3	3.16	0.949
1054834	I	GACNNNNNRTAAY	RTTAYNNNNNGTC	9	8.65	1.040	4	4.74	0.843
1054834	III	GAGAC	GTCTC	46	41.20	1.116	44	44.15	0.997
1054834	II	GAGACC	GGTCTC	9	10.15	0.887	10	9.26	1.080
1054834	II	GAGCTC	palindrome	28	32.22	0.869	-	-	-
1054834	I	GAGNNNNNGTTY	RAACNNNNNCTC	17	18.79	0.905	15	13.91	1.078
1054834	I	GAGNNNNNNNATGC	GCATNNNNNNNCTC	5	3.02	1.654	6	4.97	1.207
1054834	I	GAGNNNNNNNGTCA	TGACNNNNNNNCTC	7	6.01	1.165	3	2.98	1.006
1054834	I	GAGNNNNNNTGAY	RTCANNNNNNCTC	9	8.27	1.088	14	14.97	0.935
1054834	I	GAGNNNNNTCC	GGANNNNNCTC	10	11.39	0.878	14	11.79	1.188
1054834	I	GATANNNNNNTCC	GGANNNNNNTATC	13	12.70	1.023	10	8.40	1.191
1054834	II	GATATC	palindrome	24	34.56	0.695	-	-	-
1054834	I	GATGNNNNNNTAC	GTANNNNNNCATC	6	6.47	0.927	7	8.30	0.843
1054834	I	GAYAYNNNNNNNGTA	TACNNNNNNNRTRTC	13	13.41	0.969	14	14.75	0.949
1054834	I	GCANNNNNNCTGA	TCAGNNNNNNTGC	9	6.04	1.491	6	6.42	0.934
1054834	I	GCATNNNNNNNNTCC	GGANNNNNNNNATGC	6	5.35	1.122	3	2.90	1.034
1054834	II	GCCGGC	palindrome	4	5.69	0.703	-	-	-
1054834	II	GCGCGC	palindrome	3	4.19	0.715	-	-	-
1054834	IIM	GCNGC	palindrome	358	308.17	1.162	-	-	-
1054834	IIM	GCWGC	palindrome	271	276.71	0.979	-	-	-
1054834	II	GGCGCC	palindrome	3	3.85	0.780	-	-	-
1054834	II	GGCGGA	TCCGCC	23	24.47	0.940	17	15.02	1.132
1054834	II	GGGCCC	palindrome	3	3.84	0.782	-	-	-
1054834	II	GGNCC	palindrome	167	181.90	0.918	-	-	-
1054834	II	GGTACC	palindrome	4	7.79	0.513	-	-	-
1054834	II	GGTNACC	palindrome	13	11.41	1.139	-	-	-
1054834	II	GGWCC	palindrome	113	116.58	0.969	-	-	-
1054834	II	GGYRCC	palindrome	22	26.33	0.836	-	-	-
1054834	II	GRCGYC	palindrome	23	28.92	0.795	-	-	-
1054834	II	GRGCYC	palindrome	49	52.46	0.934	-	-	-
1054834	I	GTCANNNNNNTGAY	RTCANNNNNNTGAC	5	4.60	1.086	6	5.55	1.081
1054834	II	GTCGAC	palindrome	5	6.68	0.749	-	-	-
1054834	I	RAACNNNNNNTGAR	YTCANNNNNNGTTY	21	21.86	0.961	28	28.05	0.998
1054834	II	RCCGGY	palindrome	51	52.73	0.967	-	-	-
1054834	I	RGACNNNNNNNTAA	TTANNNNNNNGTCY	19	20.49	0.927	10	11.91	0.840
1054834	II	RGGNCCY	palindrome	43	46.77	0.919	-	-	-
1054834	II	TACGTA	palindrome	29	30.41	0.954	-	-	-
1054834	II	TCGCGA	palindrome	28	27.32	1.025	-	-	-
1054834	II	TGGCCA	palindrome	20	20.39	0.981	-	-	-
1054834	IV	YCGR	palindrome	1010	1151.60	0.877	-	-	-
1054834	II	YGGCCR	palindrome	43	49.75	0.864	-	-	-
1054968	I	AACNNNNNNGTRC	GYACNNNNNNGTT	11	10.24	1.074	5	4.81	1.040
1054968	IIG	ACRCAG	CTGYGT	37	36.73	1.007	17	15.70	1.083
1054968	I	ACYNNNNNNGTTC	GAACNNNNNNRGT	12	12.78	0.939	15	14.27	1.051
1054968	I	AGANNNNNNNNCTGG	CCAGNNNNNNNNTCT	14	13.14	1.065	8	7.48	1.070
1054968	I	AYCNNNNNCTCC	GGAGNNNNNGRT	7	6.15	1.138	5	4.91	1.019
1054968	III	CAGAG	CTCTG	129	136.59	0.944	94	93.41	1.006
1054968	II	CAGCTG	palindrome	5	17.49	0.286	-	-	-
1054968	I	CAYCNNNNNTGG	CCANNNNNGRTG	12	9.88	1.215	11	11.22	0.980
1054968	I	CCACNNNNNNNNTGC	GCANNNNNNNNGTGG	7	7.44	0.941	1	1.17	0.858
1054968	I	CCANNNNNNNNTGAG	CTCANNNNNNNNTGG	4	4.91	0.814	2	3.00	0.666
1054968	I	CCAYNNNNNRTANNC	GNNTAYNNNNNRTGG	3	3.18	0.943	3	2.77	1.085
1054968	I	CCCNNNNNRTAG	CTAYNNNNNGGG	4	3.99	1.003	2	2.42	0.826
1054968	III	CCGAG	CTCGG	29	37.35	0.776	28	32.60	0.859
1054968	I	CCGANNNNNGTC	GACNNNNNTCGG	4	4.18	0.958	2	1.55	1.289
1054968	II	CCGCGG	palindrome	0	3.95	0.000	-	-	-
1054968	II	CCNGG	palindrome	150	165.04	0.909	-	-	-
1054968	II	CCWGG	palindrome	125	118.12	1.058	-	-	-
1054968	II	CCWWGG	palindrome	39	42.50	0.918	-	-	-
1054968	I	CGANNNNNNTACC	GGTANNNNNNTCG	3	2.97	1.009	4	4.29	0.933
1054968	I	CGANNNNNNTRCC	GGYANNNNNNTCG	5	6.13	0.815	5	6.37	0.785
1054968	II	CGATCG	palindrome	0	0.00	NaN	-	-	-
1054968	I	CGATNNNNNNNGTTA	TAACNNNNNNNATCG	1	1.00	0.995	2	1.60	1.253
1054968	I	CGAYNNNNNNNRTRTC	GAYAYNNNNNNNRTCG	1	0.78	1.274	2	1.62	1.235
1054968	I	CGCANNNNNNNNTCNG	CNGANNNNNNNNTGCG	5	5.19	0.963	1	1.81	0.552
1054968	II	CGGCCG	palindrome	1	3.75	0.267	-	-	-
1054968	I	CNAGNNNNNNTAG	CTANNNNNNCTNG	11	11.89	0.925	8	9.93	0.806
1054968	I	CRTANNNNNNNNTCGC	GCGANNNNNNNNTAYG	2	4.42	0.453	3	4.50	0.667
1054968	I	CRTAYNNNNNNCTC	GAGNNNNNNRTAYG	2	1.85	1.080	3	2.92	1.028
1054968	IIG	CTGATC	GATCAG	0	0.00	NaN	0	0.00	NaN
1054968	II	CTGCAG	palindrome	0	12.88	0.000	-	-	-
1054968	II	CTTAAG	palindrome	15	18.69	0.802	-	-	-
1054968	I	GAACNNNNNNNTTA	TAANNNNNNNGTTC	6	7.04	0.852	9	8.79	1.023
1054968	I	GAAGNNNNNNTCA	TGANNNNNNCTTC	12	12.02	0.999	12	11.69	1.027
1054968	I	GAANNNNNCTTA	TAAGNNNNNTTC	7	4.64	1.509	6	7.09	0.846
1054968	I	GAANNNNNNNNTCGC	GCGANNNNNNNNTTC	4	3.59	1.116	7	6.49	1.079
1054968	I	GACNNNNNNNRTCC	GGAYNNNNNNNGTC	8	8.37	0.956	9	9.60	0.938
1054968	I	GAGNNNNNNGTRC	GYACNNNNNNCTC	6	5.86	1.024	7	5.94	1.179
1054968	I	GAGNNNNNNNRTCC	GGAYNNNNNNNCTC	10	11.31	0.884	4	4.72	0.847
1054968	I	GATGNNNNNGGC	GCCNNNNNCATC	5	4.76	1.051	5	6.82	0.733
1054968	II	GCCGGC	palindrome	0	4.51	0.000	-	-	-
1054968	II	GCTNAGC	palindrome	24	29.02	0.827	-	-	-
1054968	II	GGATCC	palindrome	0	0.00	NaN	-	-	-
1054968	II	GGCGCC	palindrome	0	1.97	0.000	-	-	-
1054968	II	GGTACC	palindrome	1	5.01	0.200	-	-	-
1054968	II	GGWCC	palindrome	37	35.43	1.044	-	-	-
1054968	II	GGYRCC	palindrome	6	18.13	0.331	-	-	-
1054968	II	GTCGAC	palindrome	4	7.88	0.507	-	-	-
1054968	II	RCCGGY	palindrome	47	50.05	0.939	-	-	-
1054968	II	SAGCTS	palindrome	55	65.90	0.835	-	-	-
1054968	II	TCCGGA	palindrome	14	13.66	1.025	-	-	-
1054968	II	TCGCGA	palindrome	0	2.92	0.000	-	-	-
1054968	IV	YCGR	palindrome	751	826.19	0.909	-	-	-
1054968	II	YGGCCR	palindrome	39	41.59	0.938	-	-	-
1056830	II	CTCGAG	palindrome	12	15.55	0.772	-	-	-
1056830	II	CTYRAG	palindrome	36	36.85	0.977	-	-	-
1056831	II	CTCGAG	palindrome	3	4.60	0.652	-	-	-
1056831	II	CTYRAG	palindrome	30	23.71	1.265	-	-	-
1056833	II	CTCGAG	palindrome	15	26.23	0.572	-	-	-
1056833	II	CTYRAG	palindrome	52	59.87	0.869	-	-	-
106284	II	CATCC	GGATG	7	10.55	0.664	21	25.65	0.819
106284	II	CCNGG	palindrome	23	25.72	0.894	-	-	-
106284	II	CCWGG	palindrome	11	13.94	0.789	-	-	-
106284	II	CTYRAG	palindrome	22	22.90	0.961	-	-	-
106284	I	GAAGNNNNNTAC	GTANNNNNCTTC	4	3.71	1.079	1	0.82	1.225
106284	II	GAGACC	GGTCTC	3	1.80	1.666	2	3.70	0.540
106284	II	GATC	palindrome	44	81.25	0.542	-	-	-
106284	II	GATGC	GCATC	49	47.70	1.027	27	28.96	0.932
106284	II	GCNGC	palindrome	9	34.42	0.261	-	-	-
106284	II	GGNCC	palindrome	4	16.68	0.240	-	-	-
106284	II	GGTACC	palindrome	3	3.15	0.951	-	-	-
106284	I	GNNGANNNNNNNRTTA	TAAYNNNNNNNTCNNC	15	14.95	1.003	2	1.83	1.091
106284	IV	SCNGS	palindrome	126	148.25	0.850	-	-	-
10658	I	AAAGNNNNGTT	AACNNNNCTTT	0	0.21	0.000	2	1.70	1.177
10658	I	AAAYNNNNNNNTTC	GAANNNNNNNRTTT	5	5.45	0.917	5	5.27	0.948
10658	I	AACNNNNNNGTGC	GCACNNNNNNGTT	1	1.05	0.957	0	0.32	0.000
10658	II	AAGCTT	palindrome	0	0.48	0.000	-	-	-
10658	III	ACCACC	GGTGGT	0	0.30	0.000	0	1.56	0.000
10658	IIG	ACCYAC	GTRGGT	1	0.94	1.067	1	1.09	0.916
10658	I	ACGNNNNNNCTG	CAGNNNNNNCGT	1	1.40	0.713	1	1.65	0.607
10658	I	ACYNNNNNNGTTC	GAACNNNNNNRGT	2	1.43	1.403	1	1.30	0.766
10658	III	AGACC	GGTCT	0	1.66	0.000	1	0.17	5.856
10658	I	AGCANNNNNNNNTCA	TGANNNNNNNNTGCT	0	0.00	NaN	0	0.27	0.000
10658	I	AGCANNNNNNTGA	TCANNNNNNTGCT	0	0.00	NaN	1	4.33	0.231
10658	II	AGCGCT	palindrome	1	1.48	0.677	-	-	-
10658	II	AGGCCT	palindrome	0	2.98	0.000	-	-	-
10658	II	AGTACT	palindrome	0	0.87	0.000	-	-	-
10658	II	ATGCAT	palindrome	0	1.10	0.000	-	-	-
10658	II	ATTGAG	CTCAAT	0	0.40	0.000	1	0.83	1.206
10658	I	CAACNNNNNNNGTG	CACNNNNNNNGTTG	0	0.00	NaN	1	0.84	1.194
10658	III	CACAG	CTGTG	5	2.02	2.472	1	0.15	6.673
10658	II	CACGTG	palindrome	0	0.19	0.000	-	-	-
10658	I	CACNNNNGTAY	RTACNNNNGTG	0	0.00	NaN	0	0.00	NaN
10658	I	CACNNNNNNNCTGG	CCAGNNNNNNNGTG	0	0.00	NaN	0	0.00	NaN
10658	I	CACNNNNNTGGC	GCCANNNNNGTG	1	0.77	1.293	2	2.64	0.759
10658	III	CAGCAG	CTGCTG	8	7.75	1.033	0	0.54	0.000
10658	I	CAGNNNNNCATC	GATGNNNNNCTG	1	5.31	0.188	0	0.00	NaN
10658	IIG	CANCATC	GATGNTG	1	0.56	1.790	5	7.71	0.648
10658	I	CCACNNNNNNNNTGAY	RTCANNNNNNNNGTGG	0	0.00	NaN	1	1.49	0.670
10658	I	CCAGNNNNNNNNTGAA	TTCANNNNNNNNCTGG	1	2.39	0.418	0	0.00	NaN
10658	I	CCAGNNNNNNTCG	CGANNNNNNCTGG	0	NaN	NaN	0	NaN	NaN
10658	I	CCANNNNNNNCTTC	GAAGNNNNNNNTGG	0	0.00	NaN	0	0.00	NaN
10658	I	CCANNNNNNNGTGC	GCACNNNNNNNTGG	0	NaN	NaN	0	NaN	NaN
10658	I	CCANNNNNNNNTGAA	TTCANNNNNNNNTGG	0	0.00	NaN	0	0.32	0.000
10658	I	CCANNNNNNNRTGC	GCAYNNNNNNNTGG	0	0.00	NaN	0	0.40	0.000
10658	I	CCAYNNNNNGTTY	RAACNNNNNRTGG	0	NaN	NaN	1	1.40	0.713
10658	III	CCGAG	CTCGG	0	1.38	0.000	0	0.00	NaN
10658	II	CCGCGG	palindrome	0	3.93	0.000	-	-	-
10658	II	CCNGG	palindrome	48	56.43	0.851	-	-	-
10658	II	CCSGG	palindrome	47	35.64	1.319	-	-	-
10658	II	CCTNAGG	palindrome	0	0.22	0.000	-	-	-
10658	II	CCTNNNNNAGG	palindrome	0	0.37	0.000	-	-	-
10658	II	CCWGG	palindrome	1	14.06	0.071	-	-	-
10658	II	CCWWGG	palindrome	12	16.54	0.726	-	-	-
10658	I	CGAYNNNNNNNTTC	GAANNNNNNNRTCG	0	0.00	NaN	0	0.00	NaN
10658	I	CGAYNNNNNNTTC	GAANNNNNNRTCG	0	NaN	NaN	0	NaN	NaN
10658	I	CGCANNNNNNGGC	GCCNNNNNNTGCG	1	1.39	0.720	1	0.69	1.440
10658	II	CGGCCG	palindrome	0	1.10	0.000	-	-	-
10658	II,IIG	CTGAAG	CTTCAG	0	0.00	NaN	0	0.00	NaN
10658	II	CTGCAG	palindrome	0	0.00	NaN	-	-	-
10658	II	CTGRAG	CTYCAG	0	0.00	NaN	0	0.00	NaN
10658	II	CYCGRG	palindrome	0	1.86	0.000	-	-	-
10658	IIG	GAAABCC	GGVTTTC	7	6.91	1.013	2	2.27	0.881
10658	III	GAACC	GGTTC	13	12.56	1.035	21	26.16	0.803
10658	I	GAAGNNNNNNTCA	TGANNNNNNCTTC	0	NaN	NaN	0	0.00	NaN
10658	I	GAANNNNNNNTAAA	TTTANNNNNNNTTC	1	1.15	0.868	1	1.25	0.801
10658	II	GAATTC	palindrome	0	0.38	0.000	-	-	-
10658	I	GAAYNNNNNNNTGA	TCANNNNNNNRTTC	4	4.63	0.863	3	2.55	1.179
10658	I	GACNNNNNNGTC	palindrome	0	0.06	0.000	-	-	-
10658	I	GACNNNNNNRTAAY	RTTAYNNNNNNGTC	1	1.88	0.532	0	NaN	NaN
10658	I	GACNNNNNRTAAY	RTTAYNNNNNGTC	0	0.15	0.000	0	NaN	NaN
10658	III	GAGAC	GTCTC	0	0.13	0.000	0	0.34	0.000
10658	II	GAGACC	GGTCTC	0	0.00	NaN	0	NaN	NaN
10658	II	GAGCTC	palindrome	0	NaN	NaN	-	-	-
10658	I	GAGNNNNNGTTY	RAACNNNNNCTC	0	NaN	NaN	0	NaN	NaN
10658	I	GAGNNNNNNNATGC	GCATNNNNNNNCTC	1	1.38	0.726	0	NaN	NaN
10658	I	GAGNNNNNNNGTCA	TGACNNNNNNNCTC	0	NaN	NaN	0	NaN	NaN
10658	I	GAGNNNNNNTGAY	RTCANNNNNNCTC	0	0.00	NaN	0	NaN	NaN
10658	I	GAGNNNNNTCC	GGANNNNNCTC	0	0.00	NaN	0	0.00	NaN
10658	I	GATANNNNNNTCC	GGANNNNNNTATC	0	0.00	NaN	0	NaN	NaN
10658	II	GATATC	palindrome	0	0.00	NaN	-	-	-
10658	I	GATGNNNNNNTAC	GTANNNNNNCATC	0	0.00	NaN	0	0.00	NaN
10658	I	GAYAYNNNNNNNGTA	TACNNNNNNNRTRTC	0	NaN	NaN	1	2.58	0.387
10658	I	GCANNNNNNCTGA	TCAGNNNNNNTGC	0	0.00	NaN	0	NaN	NaN
10658	I	GCATNNNNNNNNTCC	GGANNNNNNNNATGC	1	1.01	0.989	0	0.46	0.000
10658	II	GCCGGC	palindrome	0	5.20	0.000	-	-	-
10658	II	GCGCGC	palindrome	0	2.56	0.000	-	-	-
10658	IIM	GCNGC	palindrome	157	153.57	1.022	-	-	-
10658	IIM	GCWGC	palindrome	32	38.03	0.841	-	-	-
10658	II	GGCGCC	palindrome	0	2.45	0.000	-	-	-
10658	II	GGCGGA	TCCGCC	8	8.63	0.927	6	5.92	1.013
10658	II	GGGCCC	palindrome	0	1.14	0.000	-	-	-
10658	II	GGNCC	palindrome	41	43.35	0.946	-	-	-
10658	II	GGTACC	palindrome	0	2.61	0.000	-	-	-
10658	II	GGTNACC	palindrome	0	2.06	0.000	-	-	-
10658	II	GGWCC	palindrome	0	4.51	0.000	-	-	-
10658	II	GGYRCC	palindrome	10	14.30	0.699	-	-	-
10658	II	GRCGYC	palindrome	2	6.95	0.288	-	-	-
10658	II	GRGCYC	palindrome	0	1.57	0.000	-	-	-
10658	I	GTCANNNNNNTGAY	RTCANNNNNNTGAC	0	NaN	NaN	1	3.39	0.295
10658	II	GTCGAC	palindrome	0	0.00	NaN	-	-	-
10658	I	RAACNNNNNNTGAR	YTCANNNNNNGTTY	0	NaN	NaN	0	NaN	NaN
10658	II	RCCGGY	palindrome	23	26.31	0.874	-	-	-
10658	I	RGACNNNNNNNTAA	TTANNNNNNNGTCY	1	1.01	0.993	0	0.00	NaN
10658	II	RGGNCCY	palindrome	0	2.07	0.000	-	-	-
10658	II	TACGTA	palindrome	0	0.25	0.000	-	-	-
10658	II	TCGCGA	palindrome	0	0.00	NaN	-	-	-
10658	II	TGGCCA	palindrome	0	0.54	0.000	-	-	-
10658	IV	YCGR	palindrome	197	205.04	0.961	-	-	-
10658	II	YGGCCR	palindrome	9	12.45	0.723	-	-	-
10677	I	AAAGNNNNGTT	AACNNNNCTTT	6	6.57	0.913	2	1.43	1.403
10677	I	AAAYNNNNNNNTTC	GAANNNNNNNRTTT	4	4.03	0.993	8	6.70	1.194
10677	I	AACNNNNNNGTGC	GCACNNNNNNGTT	5	5.11	0.978	1	0.51	1.970
10677	II	AAGCTT	palindrome	2	2.43	0.824	-	-	-
10677	III	ACCACC	GGTGGT	13	12.48	1.042	13	14.89	0.873
10677	IIG	ACCYAC	GTRGGT	6	3.66	1.640	7	7.97	0.878
10677	I	ACGNNNNNNCTG	CAGNNNNNNCGT	12	10.84	1.107	13	14.31	0.908
10677	I	ACYNNNNNNGTTC	GAACNNNNNNRGT	3	3.23	0.929	2	2.57	0.777
10677	III	AGACC	GGTCT	31	28.09	1.104	18	23.02	0.782
10677	I	AGCANNNNNNNNTCA	TGANNNNNNNNTGCT	2	1.87	1.071	5	5.93	0.843
10677	I	AGCANNNNNNTGA	TCANNNNNNTGCT	2	2.77	0.722	2	2.49	0.804
10677	II	AGCGCT	palindrome	2	4.92	0.406	-	-	-
10677	II	AGGCCT	palindrome	1	4.74	0.211	-	-	-
10677	II	AGTACT	palindrome	1	2.40	0.417	-	-	-
10677	II	ATGCAT	palindrome	7	7.53	0.929	-	-	-
10677	II	ATTGAG	CTCAAT	7	6.31	1.109	5	4.94	1.013
10677	I	CAACNNNNNNNGTG	CACNNNNNNNGTTG	2	2.01	0.995	0	0.53	0.000
10677	III	CACAG	CTGTG	43	42.77	1.005	32	39.40	0.812
10677	II	CACGTG	palindrome	6	5.34	1.123	-	-	-
10677	I	CACNNNNGTAY	RTACNNNNGTG	0	0.00	NaN	1	1.69	0.593
10677	I	CACNNNNNNNCTGG	CCAGNNNNNNNGTG	5	4.98	1.004	3	3.20	0.936
10677	I	CACNNNNNTGGC	GCCANNNNNGTG	3	3.47	0.864	1	1.44	0.694
10677	III	CAGCAG	CTGCTG	20	19.35	1.034	41	40.47	1.013
10677	I	CAGNNNNNCATC	GATGNNNNNCTG	6	4.92	1.220	19	17.19	1.105
10677	IIG	CANCATC	GATGNTG	13	14.14	0.920	27	28.67	0.942
10677	I	CCACNNNNNNNNTGAY	RTCANNNNNNNNGTGG	1	1.05	0.953	2	2.55	0.784
10677	I	CCAGNNNNNNNNTGAA	TTCANNNNNNNNCTGG	0	0.00	NaN	0	0.14	0.000
10677	I	CCAGNNNNNNTCG	CGANNNNNNCTGG	2	1.87	1.072	7	7.60	0.921
10677	I	CCANNNNNNNCTTC	GAAGNNNNNNNTGG	1	0.55	1.807	2	1.73	1.158
10677	I	CCANNNNNNNGTGC	GCACNNNNNNNTGG	0	0.53	0.000	2	1.41	1.418
10677	I	CCANNNNNNNNTGAA	TTCANNNNNNNNTGG	4	3.83	1.045	4	4.23	0.945
10677	I	CCANNNNNNNRTGC	GCAYNNNNNNNTGG	2	2.47	0.808	5	5.21	0.960
10677	I	CCAYNNNNNGTTY	RAACNNNNNRTGG	0	0.00	NaN	1	0.58	1.722
10677	III	CCGAG	CTCGG	8	8.96	0.893	15	10.24	1.465
10677	II	CCGCGG	palindrome	0	8.45	0.000	-	-	-
10677	II	CCNGG	palindrome	178	194.27	0.916	-	-	-
10677	II	CCSGG	palindrome	120	107.07	1.121	-	-	-
10677	II	CCTNAGG	palindrome	1	2.10	0.476	-	-	-
10677	II	CCTNNNNNAGG	palindrome	5	4.51	1.109	-	-	-
10677	II	CCWGG	palindrome	58	69.90	0.830	-	-	-
10677	II	CCWWGG	palindrome	0	7.25	0.000	-	-	-
10677	I	CGAYNNNNNNNTTC	GAANNNNNNNRTCG	1	1.55	0.645	10	10.32	0.969
10677	I	CGAYNNNNNNTTC	GAANNNNNNRTCG	0	0.48	0.000	5	5.06	0.989
10677	I	CGCANNNNNNGGC	GCCNNNNNNTGCG	6	4.95	1.211	4	3.43	1.166
10677	II	CGGCCG	palindrome	0	4.30	0.000	-	-	-
10677	II,IIG	CTGAAG	CTTCAG	6	6.61	0.907	3	2.47	1.215
10677	II	CTGCAG	palindrome	2	5.16	0.388	-	-	-
10677	II	CTGRAG	CTYCAG	20	19.02	1.052	9	6.98	1.290
10677	II	CYCGRG	palindrome	4	11.39	0.351	-	-	-
10677	IIG	GAAABCC	GGVTTTC	16	15.74	1.016	7	6.51	1.076
10677	III	GAACC	GGTTC	35	27.77	1.261	37	21.92	1.688
10677	I	GAAGNNNNNNTCA	TGANNNNNNCTTC	1	0.57	1.743	2	1.83	1.091
10677	I	GAANNNNNNNTAAA	TTTANNNNNNNTTC	7	9.79	0.715	5	5.32	0.940
10677	II	GAATTC	palindrome	2	5.14	0.389	-	-	-
10677	I	GAAYNNNNNNNTGA	TCANNNNNNNRTTC	14	14.11	0.992	5	4.07	1.229
10677	I	GACNNNNNNGTC	palindrome	3	3.50	0.856	-	-	-
10677	I	GACNNNNNNRTAAY	RTTAYNNNNNNGTC	2	1.98	1.011	1	1.70	0.587
10677	I	GACNNNNNRTAAY	RTTAYNNNNNGTC	5	5.37	0.932	2	1.88	1.062
10677	III	GAGAC	GTCTC	6	6.87	0.873	10	11.57	0.864
10677	II	GAGACC	GGTCTC	0	0.92	0.000	1	1.26	0.793
10677	II	GAGCTC	palindrome	0	0.60	0.000	-	-	-
10677	I	GAGNNNNNGTTY	RAACNNNNNCTC	1	2.39	0.419	4	3.90	1.026
10677	I	GAGNNNNNNNATGC	GCATNNNNNNNCTC	0	1.04	0.000	0	0.26	0.000
10677	I	GAGNNNNNNNGTCA	TGACNNNNNNNCTC	2	1.59	1.256	3	3.46	0.867
10677	I	GAGNNNNNNTGAY	RTCANNNNNNCTC	2	2.01	0.993	2	1.57	1.276
10677	I	GAGNNNNNTCC	GGANNNNNCTC	3	2.92	1.027	2	1.71	1.167
10677	I	GATANNNNNNTCC	GGANNNNNNTATC	5	6.86	0.729	6	4.85	1.237
10677	II	GATATC	palindrome	14	13.44	1.042	-	-	-
10677	I	GATGNNNNNNTAC	GTANNNNNNCATC	1	0.79	1.262	1	0.83	1.210
10677	I	GAYAYNNNNNNNGTA	TACNNNNNNNRTRTC	0	0.00	NaN	1	1.39	0.720
10677	I	GCANNNNNNCTGA	TCAGNNNNNNTGC	6	5.20	1.154	3	2.21	1.357
10677	I	GCATNNNNNNNNTCC	GGANNNNNNNNATGC	4	3.71	1.078	8	8.06	0.993
10677	II	GCCGGC	palindrome	1	8.61	0.116	-	-	-
10677	II	GCGCGC	palindrome	14	16.14	0.867	-	-	-
10677	IIM	GCNGC	palindrome	289	298.25	0.969	-	-	-
10677	IIM	GCWGC	palindrome	131	152.40	0.860	-	-	-
10677	II	GGCGCC	palindrome	1	6.81	0.147	-	-	-
10677	II	GGCGGA	TCCGCC	25	23.13	1.081	9	7.63	1.180
10677	II	GGGCCC	palindrome	1	3.60	0.278	-	-	-
10677	II	GGNCC	palindrome	83	80.44	1.032	-	-	-
10677	II	GGTACC	palindrome	1	3.00	0.333	-	-	-
10677	II	GGTNACC	palindrome	1	3.07	0.325	-	-	-
10677	II	GGWCC	palindrome	17	34.07	0.499	-	-	-
10677	II	GGYRCC	palindrome	35	39.41	0.888	-	-	-
10677	II	GRCGYC	palindrome	35	40.11	0.873	-	-	-
10677	II	GRGCYC	palindrome	1	4.59	0.218	-	-	-
10677	I	GTCANNNNNNTGAY	RTCANNNNNNTGAC	5	6.85	0.730	1	1.07	0.937
10677	II	GTCGAC	palindrome	1	2.55	0.392	-	-	-
10677	I	RAACNNNNNNTGAR	YTCANNNNNNGTTY	9	9.37	0.960	4	3.63	1.103
10677	II	RCCGGY	palindrome	88	88.34	0.996	-	-	-
10677	I	RGACNNNNNNNTAA	TTANNNNNNNGTCY	3	2.49	1.204	1	0.71	1.401
10677	II	RGGNCCY	palindrome	4	6.19	0.647	-	-	-
10677	II	TACGTA	palindrome	3	2.53	1.184	-	-	-
10677	II	TCGCGA	palindrome	2	3.80	0.527	-	-	-
10677	II	TGGCCA	palindrome	3	5.98	0.502	-	-	-
10677	IV	YCGR	palindrome	545	560.92	0.972	-	-	-
10677	II	YGGCCR	palindrome	7	21.21	0.330	-	-	-
10678	I	AAAGNNNNGTT	AACNNNNCTTT	4	5.38	0.744	16	17.41	0.919
10678	I	AAAYNNNNNNNTTC	GAANNNNNNNRTTT	24	24.06	0.998	14	15.15	0.924
10678	I	AACNNNNNNGTGC	GCACNNNNNNGTT	6	5.97	1.006	5	4.03	1.242
10678	II	AAGCTT	palindrome	3	11.24	0.267	-	-	-
10678	III	ACCACC	GGTGGT	23	19.94	1.153	20	21.00	0.952
10678	IIG	ACCYAC	GTRGGT	19	16.38	1.160	26	25.05	1.038
10678	I	ACGNNNNNNCTG	CAGNNNNNNCGT	22	20.83	1.056	41	39.81	1.030
10678	I	ACYNNNNNNGTTC	GAACNNNNNNRGT	10	9.45	1.058	9	11.15	0.807
10678	III	AGACC	GGTCT	47	46.32	1.015	52	51.73	1.005
10678	I	AGCANNNNNNNNTCA	TGANNNNNNNNTGCT	7	6.42	1.091	13	12.81	1.015
10678	I	AGCANNNNNNTGA	TCANNNNNNTGCT	8	7.31	1.095	7	9.09	0.770
10678	II	AGCGCT	palindrome	3	14.77	0.203	-	-	-
10678	II	AGGCCT	palindrome	3	8.06	0.372	-	-	-
10678	II	AGTACT	palindrome	1	6.66	0.150	-	-	-
10678	II	ATGCAT	palindrome	21	26.74	0.785	-	-	-
10678	II	ATTGAG	CTCAAT	38	40.33	0.942	38	39.89	0.953
10678	I	CAACNNNNNNNGTG	CACNNNNNNNGTTG	7	6.78	1.032	3	3.64	0.825
10678	III	CACAG	CTGTG	61	56.76	1.075	92	87.44	1.052
10678	II	CACGTG	palindrome	5	6.50	0.769	-	-	-
10678	I	CACNNNNGTAY	RTACNNNNGTG	6	4.63	1.296	4	4.08	0.980
10678	I	CACNNNNNNNCTGG	CCAGNNNNNNNGTG	6	5.88	1.021	9	8.70	1.034
10678	I	CACNNNNNTGGC	GCCANNNNNGTG	4	5.63	0.711	6	4.82	1.244
10678	III	CAGCAG	CTGCTG	32	29.47	1.086	34	29.71	1.145
10678	I	CAGNNNNNCATC	GATGNNNNNCTG	13	12.93	1.006	14	16.81	0.833
10678	IIG	CANCATC	GATGNTG	60	64.09	0.936	66	70.59	0.935
10678	I	CCACNNNNNNNNTGAY	RTCANNNNNNNNGTGG	3	2.78	1.079	3	2.27	1.324
10678	I	CCAGNNNNNNNNTGAA	TTCANNNNNNNNCTGG	5	4.77	1.048	6	6.45	0.931
10678	I	CCAGNNNNNNTCG	CGANNNNNNCTGG	6	5.65	1.063	9	11.40	0.790
10678	I	CCANNNNNNNCTTC	GAAGNNNNNNNTGG	10	9.26	1.080	5	5.31	0.941
10678	I	CCANNNNNNNGTGC	GCACNNNNNNNTGG	3	2.53	1.185	3	2.27	1.322
10678	I	CCANNNNNNNNTGAA	TTCANNNNNNNNTGG	7	7.60	0.921	11	10.84	1.015
10678	I	CCANNNNNNNRTGC	GCAYNNNNNNNTGG	10	8.99	1.112	10	7.89	1.268
10678	I	CCAYNNNNNGTTY	RAACNNNNNRTGG	4	4.44	0.902	4	4.91	0.815
10678	III	CCGAG	CTCGG	42	44.39	0.946	33	26.65	1.238
10678	II	CCGCGG	palindrome	2	9.48	0.211	-	-	-
10678	II	CCNGG	palindrome	419	406.45	1.031	-	-	-
10678	II	CCSGG	palindrome	174	149.40	1.165	-	-	-
10678	II	CCTNAGG	palindrome	2	5.34	0.375	-	-	-
10678	II	CCTNNNNNAGG	palindrome	18	19.33	0.931	-	-	-
10678	II	CCWGG	palindrome	245	275.38	0.890	-	-	-
10678	II	CCWWGG	palindrome	50	58.75	0.851	-	-	-
10678	I	CGAYNNNNNNNTTC	GAANNNNNNNRTCG	19	18.21	1.043	13	13.85	0.938
10678	I	CGAYNNNNNNTTC	GAANNNNNNRTCG	13	13.98	0.930	16	17.21	0.930
10678	I	CGCANNNNNNGGC	GCCNNNNNNTGCG	5	5.14	0.972	7	6.49	1.078
10678	II	CGGCCG	palindrome	3	10.35	0.290	-	-	-
10678	II,IIG	CTGAAG	CTTCAG	47	38.39	1.224	63	65.76	0.958
10678	II	CTGCAG	palindrome	1	14.62	0.068	-	-	-
10678	II	CTGRAG	CTYCAG	78	67.02	1.164	99	95.03	1.042
10678	II	CYCGRG	palindrome	24	30.52	0.786	-	-	-
10678	IIG	GAAABCC	GGVTTTC	21	20.54	1.022	29	30.50	0.951
10678	III	GAACC	GGTTC	83	79.94	1.038	78	69.64	1.120
10678	I	GAAGNNNNNNTCA	TGANNNNNNCTTC	10	9.82	1.018	10	8.79	1.138
10678	I	GAANNNNNNNTAAA	TTTANNNNNNNTTC	12	10.56	1.136	3	3.60	0.834
10678	II	GAATTC	palindrome	28	33.46	0.837	-	-	-
10678	I	GAAYNNNNNNNTGA	TCANNNNNNNRTTC	22	23.31	0.944	15	16.50	0.909
10678	I	GACNNNNNNGTC	palindrome	6	9.36	0.641	-	-	-
10678	I	GACNNNNNNRTAAY	RTTAYNNNNNNGTC	6	6.92	0.867	4	4.31	0.928
10678	I	GACNNNNNRTAAY	RTTAYNNNNNGTC	6	5.64	1.064	6	5.81	1.033
10678	III	GAGAC	GTCTC	36	35.92	1.002	34	30.36	1.120
10678	II	GAGACC	GGTCTC	0	3.96	0.000	2	5.96	0.335
10678	II	GAGCTC	palindrome	0	7.05	0.000	-	-	-
10678	I	GAGNNNNNGTTY	RAACNNNNNCTC	8	8.03	0.996	4	5.72	0.700
10678	I	GAGNNNNNNNATGC	GCATNNNNNNNCTC	8	7.54	1.061	7	7.48	0.935
10678	I	GAGNNNNNNNGTCA	TGACNNNNNNNCTC	1	2.07	0.484	1	1.50	0.667
10678	I	GAGNNNNNNTGAY	RTCANNNNNNCTC	12	11.22	1.070	8	8.67	0.922
10678	I	GAGNNNNNTCC	GGANNNNNCTC	13	13.83	0.940	11	12.59	0.874
10678	I	GATANNNNNNTCC	GGANNNNNNTATC	4	5.35	0.748	6	6.39	0.939
10678	II	GATATC	palindrome	31	38.38	0.808	-	-	-
10678	I	GATGNNNNNNTAC	GTANNNNNNCATC	3	2.58	1.163	6	6.28	0.956
10678	I	GAYAYNNNNNNNGTA	TACNNNNNNNRTRTC	5	5.08	0.984	3	3.25	0.923
10678	I	GCANNNNNNCTGA	TCAGNNNNNNTGC	7	6.14	1.139	12	12.05	0.996
10678	I	GCATNNNNNNNNTCC	GGANNNNNNNNATGC	10	9.52	1.050	7	7.63	0.918
10678	II	GCCGGC	palindrome	2	16.52	0.121	-	-	-
10678	II	GCGCGC	palindrome	34	36.71	0.926	-	-	-
10678	IIM	GCNGC	palindrome	496	466.39	1.063	-	-	-
10678	IIM	GCWGC	palindrome	225	230.36	0.977	-	-	-
10678	II	GGCGCC	palindrome	1	11.34	0.088	-	-	-
10678	II	GGCGGA	TCCGCC	19	23.55	0.807	29	32.84	0.883
10678	II	GGGCCC	palindrome	0	1.84	0.000	-	-	-
10678	II	GGNCC	palindrome	144	134.76	1.069	-	-	-
10678	II	GGTACC	palindrome	25	29.60	0.845	-	-	-
10678	II	GGTNACC	palindrome	19	18.23	1.042	-	-	-
10678	II	GGWCC	palindrome	83	80.70	1.029	-	-	-
10678	II	GGYRCC	palindrome	81	85.18	0.951	-	-	-
10678	II	GRCGYC	palindrome	57	64.74	0.880	-	-	-
10678	II	GRGCYC	palindrome	1	14.76	0.068	-	-	-
10678	I	GTCANNNNNNTGAY	RTCANNNNNNTGAC	1	1.05	0.952	1	1.50	0.666
10678	II	GTCGAC	palindrome	0	7.38	0.000	-	-	-
10678	I	RAACNNNNNNTGAR	YTCANNNNNNGTTY	3	4.00	0.749	4	3.56	1.125
10678	II	RCCGGY	palindrome	99	103.70	0.955	-	-	-
10678	I	RGACNNNNNNNTAA	TTANNNNNNNGTCY	5	4.44	1.126	6	7.25	0.827
10678	II	RGGNCCY	palindrome	2	9.18	0.218	-	-	-
10678	II	TACGTA	palindrome	13	13.20	0.985	-	-	-
10678	II	TCGCGA	palindrome	23	21.74	1.058	-	-	-
10678	II	TGGCCA	palindrome	44	43.49	1.012	-	-	-
10678	IV	YCGR	palindrome	1230	1272.01	0.967	-	-	-
10678	II	YGGCCR	palindrome	90	97.23	0.926	-	-	-
10679	I	AAAGNNNNGTT	AACNNNNCTTT	0	0.24	0.000	2	1.26	1.582
10679	I	AAAYNNNNNNNTTC	GAANNNNNNNRTTT	6	4.76	1.259	10	9.74	1.027
10679	I	AACNNNNNNGTGC	GCACNNNNNNGTT	1	1.50	0.665	0	0.32	0.000
10679	II	AAGCTT	palindrome	0	1.85	0.000	-	-	-
10679	III	ACCACC	GGTGGT	9	7.52	1.197	26	25.41	1.023
10679	IIG	ACCYAC	GTRGGT	3	3.83	0.784	5	6.34	0.788
10679	I	ACGNNNNNNCTG	CAGNNNNNNCGT	10	9.92	1.008	6	5.09	1.179
10679	I	ACYNNNNNNGTTC	GAACNNNNNNRGT	1	1.19	0.841	1	1.11	0.897
10679	III	AGACC	GGTCT	36	34.47	1.044	21	18.40	1.141
10679	I	AGCANNNNNNNNTCA	TGANNNNNNNNTGCT	6	4.99	1.203	5	4.91	1.019
10679	I	AGCANNNNNNTGA	TCANNNNNNTGCT	2	2.07	0.967	3	3.64	0.825
10679	II	AGCGCT	palindrome	2	4.74	0.422	-	-	-
10679	II	AGGCCT	palindrome	4	5.88	0.681	-	-	-
10679	II	AGTACT	palindrome	3	3.33	0.901	-	-	-
10679	II	ATGCAT	palindrome	7	9.64	0.726	-	-	-
10679	II	ATTGAG	CTCAAT	12	12.02	0.998	13	14.19	0.916
10679	I	CAACNNNNNNNGTG	CACNNNNNNNGTTG	2	1.07	1.865	0	0.07	0.000
10679	III	CACAG	CTGTG	22	27.15	0.810	41	37.04	1.107
10679	II	CACGTG	palindrome	4	4.46	0.896	-	-	-
10679	I	CACNNNNGTAY	RTACNNNNGTG	2	1.25	1.595	2	0.95	2.106
10679	I	CACNNNNNNNCTGG	CCAGNNNNNNNGTG	1	0.82	1.225	1	0.23	4.424
10679	I	CACNNNNNTGGC	GCCANNNNNGTG	1	0.49	2.036	1	2.33	0.429
10679	III	CAGCAG	CTGCTG	25	22.15	1.129	18	17.71	1.016
10679	I	CAGNNNNNCATC	GATGNNNNNCTG	5	5.09	0.982	12	13.91	0.863
10679	IIG	CANCATC	GATGNTG	17	15.09	1.127	23	20.81	1.105
10679	I	CCACNNNNNNNNTGAY	RTCANNNNNNNNGTGG	1	1.52	0.658	1	0.63	1.590
10679	I	CCAGNNNNNNNNTGAA	TTCANNNNNNNNCTGG	2	2.56	0.781	0	0.00	NaN
10679	I	CCAGNNNNNNTCG	CGANNNNNNCTGG	1	0.76	1.317	1	1.41	0.707
10679	I	CCANNNNNNNCTTC	GAAGNNNNNNNTGG	1	1.12	0.891	0	0.14	0.000
10679	I	CCANNNNNNNGTGC	GCACNNNNNNNTGG	0	0.17	0.000	0	0.00	NaN
10679	I	CCANNNNNNNNTGAA	TTCANNNNNNNNTGG	3	2.42	1.238	3	3.05	0.983
10679	I	CCANNNNNNNRTGC	GCAYNNNNNNNTGG	1	1.07	0.935	1	0.31	3.257
10679	I	CCAYNNNNNGTTY	RAACNNNNNRTGG	0	0.00	NaN	1	0.70	1.425
10679	III	CCGAG	CTCGG	13	12.49	1.041	27	24.17	1.117
10679	II	CCGCGG	palindrome	0	3.89	0.000	-	-	-
10679	II	CCNGG	palindrome	102	125.52	0.813	-	-	-
10679	II	CCSGG	palindrome	61	55.49	1.099	-	-	-
10679	II	CCTNAGG	palindrome	0	2.04	0.000	-	-	-
10679	II	CCTNNNNNAGG	palindrome	3	4.56	0.658	-	-	-
10679	II	CCWGG	palindrome	41	47.82	0.857	-	-	-
10679	II	CCWWGG	palindrome	5	10.06	0.497	-	-	-
10679	I	CGAYNNNNNNNTTC	GAANNNNNNNRTCG	1	0.83	1.201	4	3.78	1.059
10679	I	CGAYNNNNNNTTC	GAANNNNNNRTCG	6	5.90	1.017	7	6.40	1.093
10679	I	CGCANNNNNNGGC	GCCNNNNNNTGCG	5	5.52	0.905	5	5.70	0.877
10679	II	CGGCCG	palindrome	0	6.30	0.000	-	-	-
10679	II,IIG	CTGAAG	CTTCAG	11	9.62	1.143	4	3.13	1.279
10679	II	CTGCAG	palindrome	3	5.55	0.540	-	-	-
10679	II	CTGRAG	CTYCAG	22	20.23	1.088	7	5.29	1.324
10679	II	CYCGRG	palindrome	3	7.87	0.381	-	-	-
10679	IIG	GAAABCC	GGVTTTC	15	14.32	1.047	10	11.44	0.874
10679	III	GAACC	GGTTC	21	23.75	0.884	10	9.25	1.081
10679	I	GAAGNNNNNNTCA	TGANNNNNNCTTC	3	2.96	1.014	1	0.91	1.102
10679	I	GAANNNNNNNTAAA	TTTANNNNNNNTTC	2	1.72	1.160	3	3.02	0.992
10679	II	GAATTC	palindrome	3	4.91	0.611	-	-	-
10679	I	GAAYNNNNNNNTGA	TCANNNNNNNRTTC	6	6.36	0.943	1	0.59	1.690
10679	I	GACNNNNNNGTC	palindrome	11	11.51	0.955	-	-	-
10679	I	GACNNNNNNRTAAY	RTTAYNNNNNNGTC	2	2.96	0.676	1	1.20	0.830
10679	I	GACNNNNNRTAAY	RTTAYNNNNNGTC	1	0.70	1.436	0	0.27	0.000
10679	III	GAGAC	GTCTC	6	11.11	0.540	12	18.41	0.652
10679	II	GAGACC	GGTCTC	3	2.52	1.189	2	2.27	0.880
10679	II	GAGCTC	palindrome	0	1.65	0.000	-	-	-
10679	I	GAGNNNNNGTTY	RAACNNNNNCTC	1	0.36	2.755	0	0.00	NaN
10679	I	GAGNNNNNNNATGC	GCATNNNNNNNCTC	1	0.87	1.144	1	0.90	1.116
10679	I	GAGNNNNNNNGTCA	TGACNNNNNNNCTC	3	4.60	0.652	3	3.17	0.946
10679	I	GAGNNNNNNTGAY	RTCANNNNNNCTC	4	3.27	1.223	1	0.80	1.245
10679	I	GAGNNNNNTCC	GGANNNNNCTC	0	0.84	0.000	0	1.82	0.000
10679	I	GATANNNNNNTCC	GGANNNNNNTATC	2	1.18	1.694	6	6.01	0.999
10679	II	GATATC	palindrome	14	13.75	1.018	-	-	-
10679	I	GATGNNNNNNTAC	GTANNNNNNCATC	3	2.38	1.262	1	0.52	1.907
10679	I	GAYAYNNNNNNNGTA	TACNNNNNNNRTRTC	3	2.67	1.124	2	2.35	0.852
10679	I	GCANNNNNNCTGA	TCAGNNNNNNTGC	10	11.16	0.896	2	1.80	1.109
10679	I	GCATNNNNNNNNTCC	GGANNNNNNNNATGC	1	0.95	1.048	5	5.35	0.934
10679	II	GCCGGC	palindrome	2	10.38	0.193	-	-	-
10679	II	GCGCGC	palindrome	21	20.96	1.002	-	-	-
10679	IIM	GCNGC	palindrome	228	240.97	0.946	-	-	-
10679	IIM	GCWGC	palindrome	90	101.60	0.886	-	-	-
10679	II	GGCGCC	palindrome	0	6.33	0.000	-	-	-
10679	II	GGCGGA	TCCGCC	16	16.63	0.962	6	7.42	0.809
10679	II	GGGCCC	palindrome	0	0.00	NaN	-	-	-
10679	II	GGNCC	palindrome	8	47.89	0.167	-	-	-
10679	II	GGTACC	palindrome	3	3.08	0.974	-	-	-
10679	II	GGTNACC	palindrome	12	11.63	1.032	-	-	-
10679	II	GGWCC	palindrome	5	4.22	1.185	-	-	-
10679	II	GGYRCC	palindrome	26	26.42	0.984	-	-	-
10679	II	GRCGYC	palindrome	43	49.75	0.864	-	-	-
10679	II	GRGCYC	palindrome	0	4.40	0.000	-	-	-
10679	I	GTCANNNNNNTGAY	RTCANNNNNNTGAC	1	1.75	0.570	1	1.07	0.932
10679	II	GTCGAC	palindrome	2	6.08	0.329	-	-	-
10679	I	RAACNNNNNNTGAR	YTCANNNNNNGTTY	0	0.76	0.000	1	1.07	0.934
10679	II	RCCGGY	palindrome	120	120.38	0.997	-	-	-
10679	I	RGACNNNNNNNTAA	TTANNNNNNNGTCY	0	0.27	0.000	3	2.80	1.070
10679	II	RGGNCCY	palindrome	1	1.39	0.720	-	-	-
10679	II	TACGTA	palindrome	2	1.68	1.190	-	-	-
10679	II	TCGCGA	palindrome	7	6.67	1.050	-	-	-
10679	II	TGGCCA	palindrome	1	5.77	0.173	-	-	-
10679	IV	YCGR	palindrome	566	559.88	1.011	-	-	-
10679	II	YGGCCR	palindrome	61	64.53	0.945	-	-	-
10680	I	AAAGNNNNGTT	AACNNNNCTTT	2	1.98	1.008	0	0.51	0.000
10680	I	AAAYNNNNNNNTTC	GAANNNNNNNRTTT	2	1.91	1.047	3	3.60	0.834
10680	I	AACNNNNNNGTGC	GCACNNNNNNGTT	0	0.00	NaN	0	0.00	NaN
10680	II	AAGCTT	palindrome	6	6.75	0.889	-	-	-
10680	III	ACCACC	GGTGGT	4	4.51	0.886	4	4.02	0.996
10680	IIG	ACCYAC	GTRGGT	0	0.16	0.000	3	2.35	1.274
10680	I	ACGNNNNNNCTG	CAGNNNNNNCGT	2	1.37	1.460	1	0.45	2.201
10680	I	ACYNNNNNNGTTC	GAACNNNNNNRGT	1	0.83	1.200	0	0.00	NaN
10680	III	AGACC	GGTCT	6	7.46	0.804	13	14.00	0.928
10680	I	AGCANNNNNNNNTCA	TGANNNNNNNNTGCT	1	1.37	0.731	0	0.00	NaN
10680	I	AGCANNNNNNTGA	TCANNNNNNTGCT	1	0.47	2.122	1	0.63	1.591
10680	II	AGCGCT	palindrome	3	3.68	0.816	-	-	-
10680	II	AGGCCT	palindrome	4	3.78	1.059	-	-	-
10680	II	AGTACT	palindrome	1	0.85	1.179	-	-	-
10680	II	ATGCAT	palindrome	2	2.26	0.885	-	-	-
10680	II	ATTGAG	CTCAAT	3	2.78	1.079	2	2.06	0.969
10680	I	CAACNNNNNNNGTG	CACNNNNNNNGTTG	0	0.00	NaN	0	0.00	NaN
10680	III	CACAG	CTGTG	18	15.65	1.150	14	13.89	1.008
10680	II	CACGTG	palindrome	0	0.27	0.000	-	-	-
10680	I	CACNNNNGTAY	RTACNNNNGTG	0	0.50	0.000	0	0.00	NaN
10680	I	CACNNNNNNNCTGG	CCAGNNNNNNNGTG	0	0.00	NaN	1	0.87	1.154
10680	I	CACNNNNNTGGC	GCCANNNNNGTG	2	2.42	0.827	1	0.76	1.320
10680	III	CAGCAG	CTGCTG	8	6.35	1.260	4	3.99	1.003
10680	I	CAGNNNNNCATC	GATGNNNNNCTG	0	0.54	0.000	2	1.53	1.309
10680	IIG	CANCATC	GATGNTG	10	10.36	0.965	2	2.67	0.748
10680	I	CCACNNNNNNNNTGAY	RTCANNNNNNNNGTGG	1	0.39	2.584	1	1.21	0.825
10680	I	CCAGNNNNNNNNTGAA	TTCANNNNNNNNCTGG	0	NaN	NaN	0	NaN	NaN
10680	I	CCAGNNNNNNTCG	CGANNNNNNCTGG	1	1.93	0.519	0	NaN	NaN
10680	I	CCANNNNNNNCTTC	GAAGNNNNNNNTGG	1	1.05	0.957	0	0.00	NaN
10680	I	CCANNNNNNNGTGC	GCACNNNNNNNTGG	0	0.00	NaN	1	0.77	1.294
10680	I	CCANNNNNNNNTGAA	TTCANNNNNNNNTGG	2	2.74	0.729	0	0.00	NaN
10680	I	CCANNNNNNNRTGC	GCAYNNNNNNNTGG	0	0.17	0.000	1	0.58	1.726
10680	I	CCAYNNNNNGTTY	RAACNNNNNRTGG	0	0.00	NaN	0	0.00	NaN
10680	III	CCGAG	CTCGG	4	4.25	0.941	10	6.78	1.475
10680	II	CCGCGG	palindrome	0	0.58	0.000	-	-	-
10680	II	CCNGG	palindrome	42	47.71	0.880	-	-	-
10680	II	CCSGG	palindrome	33	31.75	1.039	-	-	-
10680	II	CCTNAGG	palindrome	0	0.69	0.000	-	-	-
10680	II	CCTNNNNNAGG	palindrome	1	1.15	0.869	-	-	-
10680	II	CCWGG	palindrome	9	11.67	0.771	-	-	-
10680	II	CCWWGG	palindrome	1	1.87	0.536	-	-	-
10680	I	CGAYNNNNNNNTTC	GAANNNNNNNRTCG	2	1.83	1.091	0	0.00	NaN
10680	I	CGAYNNNNNNTTC	GAANNNNNNRTCG	0	0.23	0.000	4	3.43	1.166
10680	I	CGCANNNNNNGGC	GCCNNNNNNTGCG	1	0.48	2.070	1	1.13	0.882
10680	II	CGGCCG	palindrome	6	6.90	0.869	-	-	-
10680	II,IIG	CTGAAG	CTTCAG	6	3.54	1.695	10	11.63	0.860
10680	II	CTGCAG	palindrome	1	2.43	0.411	-	-	-
10680	II	CTGRAG	CTYCAG	6	4.19	1.430	16	17.82	0.898
10680	II	CYCGRG	palindrome	5	4.92	1.016	-	-	-
10680	IIG	GAAABCC	GGVTTTC	4	3.96	1.011	5	4.36	1.146
10680	III	GAACC	GGTTC	3	4.10	0.732	11	9.35	1.177
10680	I	GAAGNNNNNNTCA	TGANNNNNNCTTC	1	1.46	0.685	0	0.00	NaN
10680	I	GAANNNNNNNTAAA	TTTANNNNNNNTTC	2	2.08	0.960	2	1.98	1.011
10680	II	GAATTC	palindrome	3	4.67	0.642	-	-	-
10680	I	GAAYNNNNNNNTGA	TCANNNNNNNRTTC	3	3.67	0.816	5	5.00	0.999
10680	I	GACNNNNNNGTC	palindrome	2	2.40	0.832	-	-	-
10680	I	GACNNNNNNRTAAY	RTTAYNNNNNNGTC	0	NaN	NaN	1	1.24	0.808
10680	I	GACNNNNNRTAAY	RTTAYNNNNNGTC	0	NaN	NaN	0	0.00	NaN
10680	III	GAGAC	GTCTC	3	3.71	0.809	7	6.42	1.090
10680	II	GAGACC	GGTCTC	1	0.42	2.377	2	2.96	0.675
10680	II	GAGCTC	palindrome	0	0.32	0.000	-	-	-
10680	I	GAGNNNNNGTTY	RAACNNNNNCTC	0	0.00	NaN	0	0.00	NaN
10680	I	GAGNNNNNNNATGC	GCATNNNNNNNCTC	1	0.52	1.940	0	0.23	0.000
10680	I	GAGNNNNNNNGTCA	TGACNNNNNNNCTC	1	2.05	0.489	0	0.27	0.000
10680	I	GAGNNNNNNTGAY	RTCANNNNNNCTC	1	0.48	2.086	0	0.00	NaN
10680	I	GAGNNNNNTCC	GGANNNNNCTC	2	1.68	1.193	2	1.62	1.234
10680	I	GATANNNNNNTCC	GGANNNNNNTATC	2	3.61	0.554	1	0.81	1.229
10680	II	GATATC	palindrome	2	2.29	0.872	-	-	-
10680	I	GATGNNNNNNTAC	GTANNNNNNCATC	0	0.00	NaN	0	0.00	NaN
10680	I	GAYAYNNNNNNNGTA	TACNNNNNNNRTRTC	1	0.54	1.866	1	1.55	0.644
10680	I	GCANNNNNNCTGA	TCAGNNNNNNTGC	2	2.01	0.994	4	4.37	0.915
10680	I	GCATNNNNNNNNTCC	GGANNNNNNNNATGC	0	0.00	NaN	1	0.42	2.397
10680	II	GCCGGC	palindrome	0	1.86	0.000	-	-	-
10680	II	GCGCGC	palindrome	3	3.68	0.815	-	-	-
10680	IIM	GCNGC	palindrome	92	91.50	1.006	-	-	-
10680	IIM	GCWGC	palindrome	44	42.45	1.037	-	-	-
10680	II	GGCGCC	palindrome	0	1.05	0.000	-	-	-
10680	II	GGCGGA	TCCGCC	2	1.44	1.393	3	2.70	1.111
10680	II	GGGCCC	palindrome	0	0.00	NaN	-	-	-
10680	II	GGNCC	palindrome	6	15.38	0.390	-	-	-
10680	II	GGTACC	palindrome	0	1.16	0.000	-	-	-
10680	II	GGTNACC	palindrome	2	2.65	0.756	-	-	-
10680	II	GGWCC	palindrome	4	2.61	1.535	-	-	-
10680	II	GGYRCC	palindrome	8	8.24	0.971	-	-	-
10680	II	GRCGYC	palindrome	7	8.02	0.872	-	-	-
10680	II	GRGCYC	palindrome	0	1.32	0.000	-	-	-
10680	I	GTCANNNNNNTGAY	RTCANNNNNNTGAC	0	NaN	NaN	0	0.00	NaN
10680	II	GTCGAC	palindrome	1	0.83	1.201	-	-	-
10680	I	RAACNNNNNNTGAR	YTCANNNNNNGTTY	2	2.30	0.871	1	0.76	1.308
10680	II	RCCGGY	palindrome	38	36.83	1.032	-	-	-
10680	I	RGACNNNNNNNTAA	TTANNNNNNNGTCY	0	0.00	NaN	1	0.44	2.256
10680	II	RGGNCCY	palindrome	0	0.00	NaN	-	-	-
10680	II	TACGTA	palindrome	0	0.30	0.000	-	-	-
10680	II	TCGCGA	palindrome	0	0.19	0.000	-	-	-
10680	II	TGGCCA	palindrome	1	0.73	1.362	-	-	-
10680	IV	YCGR	palindrome	192	180.17	1.066	-	-	-
10680	II	YGGCCR	palindrome	31	29.89	1.037	-	-	-
10682	I	AAAGNNNNGTT	AACNNNNCTTT	6	7.47	0.803	15	15.52	0.967
10682	I	AAAYNNNNNNNTTC	GAANNNNNNNRTTT	24	23.92	1.003	13	13.98	0.930
10682	I	AACNNNNNNGTGC	GCACNNNNNNGTT	4	5.54	0.722	6	5.58	1.076
10682	II	AAGCTT	palindrome	3	11.52	0.260	-	-	-
10682	III	ACCACC	GGTGGT	22	19.01	1.158	21	20.50	1.024
10682	IIG	ACCYAC	GTRGGT	15	14.51	1.033	32	30.51	1.049
10682	I	ACGNNNNNNCTG	CAGNNNNNNCGT	22	21.41	1.028	44	40.94	1.075
10682	I	ACYNNNNNNGTTC	GAACNNNNNNRGT	12	11.71	1.025	8	8.81	0.908
10682	III	AGACC	GGTCT	56	53.24	1.052	59	62.90	0.938
10682	I	AGCANNNNNNNNTCA	TGANNNNNNNNTGCT	13	12.40	1.048	9	7.70	1.168
10682	I	AGCANNNNNNTGA	TCANNNNNNTGCT	13	12.79	1.017	10	10.44	0.958
10682	II	AGCGCT	palindrome	6	17.56	0.342	-	-	-
10682	II	AGGCCT	palindrome	5	9.65	0.518	-	-	-
10682	II	AGTACT	palindrome	4	10.07	0.397	-	-	-
10682	II	ATGCAT	palindrome	25	29.79	0.839	-	-	-
10682	II	ATTGAG	CTCAAT	41	46.52	0.881	38	39.06	0.973
10682	I	CAACNNNNNNNGTG	CACNNNNNNNGTTG	4	5.14	0.779	3	3.84	0.780
10682	III	CACAG	CTGTG	71	64.26	1.105	85	86.13	0.987
10682	II	CACGTG	palindrome	2	5.91	0.339	-	-	-
10682	I	CACNNNNGTAY	RTACNNNNGTG	4	4.17	0.959	5	4.58	1.091
10682	I	CACNNNNNNNCTGG	CCAGNNNNNNNGTG	7	6.19	1.131	9	10.22	0.881
10682	I	CACNNNNNTGGC	GCCANNNNNGTG	4	4.14	0.965	6	4.88	1.230
10682	III	CAGCAG	CTGCTG	48	40.93	1.173	37	34.54	1.071
10682	I	CAGNNNNNCATC	GATGNNNNNCTG	16	16.57	0.966	16	20.22	0.791
10682	IIG	CANCATC	GATGNTG	63	64.75	0.973	59	63.67	0.927
10682	I	CCACNNNNNNNNTGAY	RTCANNNNNNNNGTGG	4	3.08	1.298	3	3.11	0.964
10682	I	CCAGNNNNNNNNTGAA	TTCANNNNNNNNCTGG	4	4.25	0.941	5	4.74	1.055
10682	I	CCAGNNNNNNTCG	CGANNNNNNCTGG	6	5.84	1.027	9	12.68	0.710
10682	I	CCANNNNNNNCTTC	GAAGNNNNNNNTGG	9	7.91	1.137	5	5.75	0.870
10682	I	CCANNNNNNNGTGC	GCACNNNNNNNTGG	6	4.83	1.243	4	3.13	1.279
10682	I	CCANNNNNNNNTGAA	TTCANNNNNNNNTGG	13	13.14	0.990	10	11.17	0.895
10682	I	CCANNNNNNNRTGC	GCAYNNNNNNNTGG	15	13.26	1.131	10	8.13	1.230
10682	I	CCAYNNNNNGTTY	RAACNNNNNRTGG	4	4.12	0.970	3	4.38	0.685
10682	III	CCGAG	CTCGG	37	40.83	0.906	37	29.99	1.234
10682	II	CCGCGG	palindrome	2	9.87	0.203	-	-	-
10682	II	CCNGG	palindrome	445	422.16	1.054	-	-	-
10682	II	CCSGG	palindrome	184	164.26	1.120	-	-	-
10682	II	CCTNAGG	palindrome	2	6.44	0.311	-	-	-
10682	II	CCTNNNNNAGG	palindrome	19	17.20	1.104	-	-	-
10682	II	CCWGG	palindrome	261	285.81	0.913	-	-	-
10682	II	CCWWGG	palindrome	39	50.10	0.778	-	-	-
10682	I	CGAYNNNNNNNTTC	GAANNNNNNNRTCG	21	21.55	0.974	14	14.20	0.986
10682	I	CGAYNNNNNNTTC	GAANNNNNNRTCG	14	14.60	0.959	14	15.00	0.933
10682	I	CGCANNNNNNGGC	GCCNNNNNNTGCG	2	2.72	0.735	8	7.32	1.093
10682	II	CGGCCG	palindrome	7	13.78	0.508	-	-	-
10682	II,IIG	CTGAAG	CTTCAG	56	47.36	1.182	71	70.66	1.005
10682	II	CTGCAG	palindrome	4	17.68	0.226	-	-	-
10682	II	CTGRAG	CTYCAG	88	77.02	1.143	106	101.00	1.049
10682	II	CYCGRG	palindrome	21	30.08	0.698	-	-	-
10682	IIG	GAAABCC	GGVTTTC	20	19.56	1.022	24	24.72	0.971
10682	III	GAACC	GGTTC	88	86.45	1.018	83	76.36	1.087
10682	I	GAAGNNNNNNTCA	TGANNNNNNCTTC	9	8.97	1.004	8	8.18	0.978
10682	I	GAANNNNNNNTAAA	TTTANNNNNNNTTC	15	14.64	1.025	7	6.05	1.157
10682	II	GAATTC	palindrome	29	30.29	0.958	-	-	-
10682	I	GAAYNNNNNNNTGA	TCANNNNNNNRTTC	23	24.84	0.926	19	19.89	0.955
10682	I	GACNNNNNNGTC	palindrome	8	10.33	0.774	-	-	-
10682	I	GACNNNNNNRTAAY	RTTAYNNNNNNGTC	6	6.77	0.887	4	4.13	0.969
10682	I	GACNNNNNRTAAY	RTTAYNNNNNGTC	4	3.08	1.298	10	9.96	1.004
10682	III	GAGAC	GTCTC	33	35.77	0.923	51	41.08	1.242
10682	II	GAGACC	GGTCTC	0	4.01	0.000	6	9.25	0.649
10682	II	GAGCTC	palindrome	0	6.77	0.000	-	-	-
10682	I	GAGNNNNNGTTY	RAACNNNNNCTC	11	11.22	0.980	5	5.90	0.847
10682	I	GAGNNNNNNNATGC	GCATNNNNNNNCTC	4	4.41	0.906	6	6.85	0.876
10682	I	GAGNNNNNNNGTCA	TGACNNNNNNNCTC	1	1.80	0.554	1	1.83	0.546
10682	I	GAGNNNNNNTGAY	RTCANNNNNNCTC	11	10.88	1.011	4	4.25	0.940
10682	I	GAGNNNNNTCC	GGANNNNNCTC	8	9.84	0.813	13	12.59	1.032
10682	I	GATANNNNNNTCC	GGANNNNNNTATC	5	7.21	0.694	6	6.00	1.000
10682	II	GATATC	palindrome	41	44.71	0.917	-	-	-
10682	I	GATGNNNNNNTAC	GTANNNNNNCATC	2	1.68	1.188	7	6.21	1.127
10682	I	GAYAYNNNNNNNGTA	TACNNNNNNNRTRTC	5	4.72	1.059	4	3.89	1.029
10682	I	GCANNNNNNCTGA	TCAGNNNNNNTGC	8	7.10	1.126	12	11.21	1.071
10682	I	GCATNNNNNNNNTCC	GGANNNNNNNNATGC	11	10.73	1.025	4	4.47	0.896
10682	II	GCCGGC	palindrome	1	18.04	0.055	-	-	-
10682	II	GCGCGC	palindrome	35	38.25	0.915	-	-	-
10682	IIM	GCNGC	palindrome	532	505.46	1.052	-	-	-
10682	IIM	GCWGC	palindrome	232	241.51	0.961	-	-	-
10682	II	GGCGCC	palindrome	1	11.41	0.088	-	-	-
10682	II	GGCGGA	TCCGCC	19	22.98	0.827	30	36.17	0.829
10682	II	GGGCCC	palindrome	1	2.20	0.454	-	-	-
10682	II	GGNCC	palindrome	159	148.92	1.068	-	-	-
10682	II	GGTACC	palindrome	25	30.00	0.833	-	-	-
10682	II	GGTNACC	palindrome	22	22.53	0.977	-	-	-
10682	II	GGWCC	palindrome	93	92.28	1.008	-	-	-
10682	II	GGYRCC	palindrome	82	88.41	0.927	-	-	-
10682	II	GRCGYC	palindrome	58	68.84	0.842	-	-	-
10682	II	GRGCYC	palindrome	2	16.91	0.118	-	-	-
10682	I	GTCANNNNNNTGAY	RTCANNNNNNTGAC	0	0.90	0.000	1	1.84	0.542
10682	II	GTCGAC	palindrome	1	8.18	0.122	-	-	-
10682	I	RAACNNNNNNTGAR	YTCANNNNNNGTTY	3	3.77	0.795	10	9.86	1.014
10682	II	RCCGGY	palindrome	112	121.71	0.920	-	-	-
10682	I	RGACNNNNNNNTAA	TTANNNNNNNGTCY	6	4.72	1.270	5	5.39	0.927
10682	II	RGGNCCY	palindrome	5	11.36	0.440	-	-	-
10682	II	TACGTA	palindrome	9	10.45	0.861	-	-	-
10682	II	TCGCGA	palindrome	32	29.77	1.075	-	-	-
10682	II	TGGCCA	palindrome	45	46.10	0.976	-	-	-
10682	IV	YCGR	palindrome	1333	1390.11	0.959	-	-	-
10682	II	YGGCCR	palindrome	96	103.63	0.926	-	-	-
10685	I	ACAYNNNNNNNTGNG	CNCANNNNNNNRTGT	10	9.58	1.044	16	17.07	0.937
10685	II	AGATCT	palindrome	5	20.71	0.241	-	-	-
10685	II	ATCGAT	palindrome	2	4.69	0.427	-	-	-
10685	I	CCANNNNNNRTTNC	GNAAYNNNNNNTGG	9	7.33	1.228	21	21.57	0.974
10685	II	CCGG	palindrome	73	97.20	0.751	-	-	-
10685	II	CCTNAGG	palindrome	39	41.89	0.931	-	-	-
10685	II	CGCG	palindrome	0	28.48	0.000	-	-	-
10685	II	CTCGAG	palindrome	0	3.18	0.000	-	-	-
10685	IIG	CTCGTC	GACGAG	1	1.63	0.614	13	12.45	1.044
10685	II	CTCTTC	GAAGAG	21	21.96	0.956	118	117.73	1.002
10685	II	CTGCAG	palindrome	0	13.10	0.000	-	-	-
10685	II	GAGACC	GGTCTC	14	16.40	0.854	9	10.72	0.839
10685	II	GCCNNNNNGGC	palindrome	1	3.76	0.266	-	-	-
10685	IIM	GCNGC	palindrome	95	134.71	0.705	-	-	-
10685	II	GCSGC	palindrome	86	42.48	2.025	-	-	-
10685	II	GCWGC	palindrome	9	58.48	0.154	-	-	-
10685	II	GGATCC	palindrome	0	6.37	0.000	-	-	-
10685	II	GGCC	palindrome	4	115.43	0.035	-	-	-
10685	II	GGNCC	palindrome	129	160.64	0.803	-	-	-
10685	II	GRGCYC	palindrome	0	17.22	0.000	-	-	-
10685	II	RCCGGY	palindrome	3	8.87	0.338	-	-	-
10685	II	TCCGGA	palindrome	0	6.39	0.000	-	-	-
10689	I	AAGNNNNNNCATC	GATGNNNNNNCTT	0	0.44	0.000	4	5.33	0.750
10689	II	AGGCCT	palindrome	1	2.63	0.381	-	-	-
10689	II	AGTACT	palindrome	3	5.14	0.584	-	-	-
10689	II	CTCGAG	palindrome	0	1.84	0.000	-	-	-
10689	II	CTGCAG	palindrome	8	8.57	0.934	-	-	-
10689	II	GAATTC	palindrome	6	7.87	0.762	-	-	-
10689	II	GCATGC	palindrome	4	2.70	1.483	-	-	-
10689	II	GGCGCC	palindrome	2	2.60	0.768	-	-	-
10689	II	GGNCC	palindrome	38	58.62	0.648	-	-	-
10689	II	GTATAC	palindrome	10	12.53	0.798	-	-	-
10689	II	RGGNCCY	palindrome	3	2.86	1.048	-	-	-
10689	II	TCCGGA	palindrome	1	1.15	0.872	-	-	-
10689	II	TCGCGA	palindrome	8	9.55	0.838	-	-	-
10690	I	AACNNNNNNNTAAA	TTTANNNNNNNGTT	10	9.16	1.092	9	11.19	0.804
10690	I	AACNNNNNNRTC	GAYNNNNNNGTT	9	8.87	1.015	8	10.33	0.774
10690	II	AAGCTT	palindrome	1	3.10	0.323	-	-	-
10690	III	ACAGC	GCTGT	33	36.41	0.906	21	22.33	0.940
10690	III	AGAAA	TTTCT	112	115.43	0.970	44	44.85	0.981
10690	III	ATTCG	CGAAT	45	41.18	1.093	47	43.38	1.083
10690	II	CATCC	GGATG	12	12.82	0.936	19	19.34	0.982
10690	II	CATG	palindrome	54	91.92	0.587	-	-	-
10690	II	CCATC	GATGG	22	27.87	0.790	23	32.59	0.706
10690	II	CCGG	palindrome	1	28.33	0.035	-	-	-
10690	II	CCSGG	palindrome	1	2.30	0.435	-	-	-
10690	II	CCTTC	GAAGG	12	13.64	0.880	21	26.18	0.802
10690	III	CGAG	CTCG	47	46.39	1.013	19	24.49	0.776
10690	II	CGCG	palindrome	57	75.81	0.752	-	-	-
10690	I	CTANNNNNGTTY	RAACNNNNNTAG	1	0.91	1.103	2	1.45	1.378
10690	II	GABNNNNNRTC	GAYNNNNNVTC	18	18.75	0.960	13	12.74	1.020
10690	II	GANTC	palindrome	63	59.22	1.064	-	-	-
10690	IIG	GAYNNNNNRTC	palindrome	12	11.33	1.059	-	-	-
10690	II	GCGC	palindrome	89	133.70	0.666	-	-	-
10690	II	GCGCGC	palindrome	8	8.92	0.897	-	-	-
10690	II	GCSGC	palindrome	58	52.84	1.098	-	-	-
10690	II	GGCC	palindrome	12	41.68	0.288	-	-	-
10690	II	GGNCC	palindrome	7	14.62	0.479	-	-	-
10690	II	GRCGYC	palindrome	4	6.55	0.610	-	-	-
10690	II	GTCGAC	palindrome	0	0.47	0.000	-	-	-
10690	II	GTYRAC	palindrome	0	6.44	0.000	-	-	-
10690	II	RGCGCY	palindrome	2	5.54	0.361	-	-	-
10693	I	AAAGNNNNGTT	AACNNNNCTTT	16	13.60	1.177	27	25.18	1.072
10693	I	AAAYNNNNNNNTTC	GAANNNNNNNRTTT	81	77.09	1.051	56	58.79	0.952
10693	I	AACNNNNNNGTGC	GCACNNNNNNGTT	3	2.65	1.133	5	5.01	0.998
10693	II	AAGCTT	palindrome	91	95.21	0.956	-	-	-
10693	III	ACCACC	GGTGGT	31	30.90	1.003	28	27.11	1.033
10693	IIG	ACCYAC	GTRGGT	33	32.30	1.022	43	41.27	1.042
10693	I	ACGNNNNNNCTG	CAGNNNNNNCGT	20	18.34	1.091	18	19.00	0.947
10693	I	ACYNNNNNNGTTC	GAACNNNNNNRGT	15	15.19	0.987	19	18.52	1.026
10693	III	AGACC	GGTCT	116	113.98	1.018	103	99.33	1.037
10693	I	AGCANNNNNNNNTCA	TGANNNNNNNNTGCT	6	5.94	1.010	7	7.57	0.924
10693	I	AGCANNNNNNTGA	TCANNNNNNTGCT	20	19.15	1.044	15	15.57	0.964
10693	II	AGCGCT	palindrome	13	13.58	0.957	-	-	-
10693	II	AGGCCT	palindrome	11	11.49	0.957	-	-	-
10693	II	AGTACT	palindrome	30	29.47	1.018	-	-	-
10693	II	ATGCAT	palindrome	65	65.77	0.988	-	-	-
10693	II	ATTGAG	CTCAAT	44	47.97	0.917	61	62.05	0.983
10693	I	CAACNNNNNNNGTG	CACNNNNNNNGTTG	3	2.62	1.145	5	5.84	0.857
10693	III	CACAG	CTGTG	91	87.56	1.039	78	80.86	0.965
10693	II	CACGTG	palindrome	19	18.13	1.048	-	-	-
10693	I	CACNNNNGTAY	RTACNNNNGTG	8	7.38	1.083	7	5.98	1.171
10693	I	CACNNNNNNNCTGG	CCAGNNNNNNNGTG	1	0.54	1.847	4	2.84	1.409
10693	I	CACNNNNNTGGC	GCCANNNNNGTG	5	6.93	0.722	1	0.83	1.207
10693	III	CAGCAG	CTGCTG	61	57.03	1.070	60	59.28	1.012
10693	I	CAGNNNNNCATC	GATGNNNNNCTG	6	5.25	1.144	6	7.10	0.845
10693	IIG	CANCATC	GATGNTG	121	119.46	1.013	52	56.50	0.920
10693	I	CCACNNNNNNNNTGAY	RTCANNNNNNNNGTGG	5	4.98	1.003	2	1.77	1.132
10693	I	CCAGNNNNNNNNTGAA	TTCANNNNNNNNCTGG	7	7.32	0.956	0	0.98	0.000
10693	I	CCAGNNNNNNTCG	CGANNNNNNCTGG	4	3.54	1.129	3	4.48	0.669
10693	I	CCANNNNNNNCTTC	GAAGNNNNNNNTGG	16	16.94	0.945	21	21.21	0.990
10693	I	CCANNNNNNNGTGC	GCACNNNNNNNTGG	8	10.35	0.773	1	2.02	0.495
10693	I	CCANNNNNNNNTGAA	TTCANNNNNNNNTGG	21	19.81	1.060	26	25.50	1.020
10693	I	CCANNNNNNNRTGC	GCAYNNNNNNNTGG	20	20.52	0.974	8	10.69	0.748
10693	I	CCAYNNNNNGTTY	RAACNNNNNRTGG	11	11.59	0.949	9	8.78	1.025
10693	III	CCGAG	CTCGG	41	42.84	0.957	44	46.09	0.955
10693	II	CCGCGG	palindrome	4	4.83	0.828	-	-	-
10693	II	CCNGG	palindrome	222	233.53	0.951	-	-	-
10693	II	CCSGG	palindrome	43	45.04	0.955	-	-	-
10693	II	CCTNAGG	palindrome	4	5.93	0.674	-	-	-
10693	II	CCTNNNNNAGG	palindrome	24	24.41	0.983	-	-	-
10693	II	CCWGG	palindrome	179	187.44	0.955	-	-	-
10693	II	CCWWGG	palindrome	83	81.83	1.014	-	-	-
10693	I	CGAYNNNNNNNTTC	GAANNNNNNNRTCG	30	30.69	0.978	12	12.88	0.932
10693	I	CGAYNNNNNNTTC	GAANNNNNNRTCG	24	26.43	0.908	9	8.75	1.029
10693	I	CGCANNNNNNGGC	GCCNNNNNNTGCG	3	2.02	1.482	0	0.44	0.000
10693	II	CGGCCG	palindrome	0	3.62	0.000	-	-	-
10693	II,IIG	CTGAAG	CTTCAG	65	68.37	0.951	92	91.84	1.002
10693	II	CTGCAG	palindrome	39	39.67	0.983	-	-	-
10693	II	CTGRAG	CTYCAG	103	105.75	0.974	121	120.99	1.000
10693	II	CYCGRG	palindrome	33	32.60	1.012	-	-	-
10693	IIG	GAAABCC	GGVTTTC	23	24.16	0.952	19	20.36	0.933
10693	III	GAACC	GGTTC	160	155.18	1.031	114	110.96	1.027
10693	I	GAAGNNNNNNTCA	TGANNNNNNCTTC	15	13.67	1.097	12	12.29	0.977
10693	I	GAANNNNNNNTAAA	TTTANNNNNNNTTC	48	46.62	1.030	55	55.75	0.986
10693	II	GAATTC	palindrome	70	76.10	0.920	-	-	-
10693	I	GAAYNNNNNNNTGA	TCANNNNNNNRTTC	51	50.78	1.004	85	84.21	1.009
10693	I	GACNNNNNNGTC	palindrome	17	14.70	1.156	-	-	-
10693	I	GACNNNNNNRTAAY	RTTAYNNNNNNGTC	14	12.14	1.153	3	3.40	0.883
10693	I	GACNNNNNRTAAY	RTTAYNNNNNGTC	9	8.54	1.054	6	6.28	0.955
10693	III	GAGAC	GTCTC	44	44.59	0.987	43	43.76	0.983
10693	II	GAGACC	GGTCTC	11	9.32	1.180	8	7.82	1.022
10693	II	GAGCTC	palindrome	24	28.84	0.832	-	-	-
10693	I	GAGNNNNNGTTY	RAACNNNNNCTC	15	15.39	0.975	11	10.46	1.052
10693	I	GAGNNNNNNNATGC	GCATNNNNNNNCTC	4	2.80	1.429	5	4.76	1.050
10693	I	GAGNNNNNNNGTCA	TGACNNNNNNNCTC	7	6.61	1.060	4	3.67	1.090
10693	I	GAGNNNNNNTGAY	RTCANNNNNNCTC	13	12.28	1.058	16	18.86	0.849
10693	I	GAGNNNNNTCC	GGANNNNNCTC	14	14.37	0.975	11	8.59	1.281
10693	I	GATANNNNNNTCC	GGANNNNNNTATC	9	8.61	1.045	12	10.69	1.123
10693	II	GATATC	palindrome	28	40.93	0.684	-	-	-
10693	I	GATGNNNNNNTAC	GTANNNNNNCATC	5	5.72	0.875	7	8.22	0.852
10693	I	GAYAYNNNNNNNGTA	TACNNNNNNNRTRTC	11	11.33	0.971	14	14.56	0.961
10693	I	GCANNNNNNCTGA	TCAGNNNNNNTGC	10	9.20	1.087	4	4.58	0.874
10693	I	GCATNNNNNNNNTCC	GGANNNNNNNNATGC	5	4.70	1.064	2	3.27	0.611
10693	II	GCCGGC	palindrome	3	5.64	0.531	-	-	-
10693	II	GCGCGC	palindrome	4	5.09	0.786	-	-	-
10693	IIM	GCNGC	palindrome	330	288.48	1.144	-	-	-
10693	IIM	GCWGC	palindrome	248	252.33	0.983	-	-	-
10693	II	GGCGCC	palindrome	3	3.02	0.993	-	-	-
10693	II	GGCGGA	TCCGCC	17	14.86	1.144	17	14.04	1.211
10693	II	GGGCCC	palindrome	4	4.64	0.862	-	-	-
[truncated: 64,718 more rows]
